# Supplementary material for: Phosphoproteome Analysis Reveals the Molecular Mechanisms Underlying Deoxynivalenol-Induced Intestinal Toxicity in IPEC-J2 Cells
Source: Toxins (Basel). 2016 Sep 22;8(10):270. doi: 10.3390/toxins8100270 (PMC5086631; doi:10.3390/toxins8100270)
Supplement: Supplementary file 1 [file toxins-08-00270-s001.zip]

Archive with 7 entries (6 files):
- toxins-144180-supplementary/
- toxins-144180-supplementary/Table S1 .xlsx
- toxins-144180-supplementary/Table S2 .xlsx
- toxins-144180-supplementary/Table S3 .xlsx
- toxins-144180-supplementary/Table S4 .xlsx
- toxins-144180-supplementary/Table S5 .xlsx
- toxins-144180-supplementary/toxins-144180-figure-supplementary-checked.pdf
