# Supplementary material for: Phosphoproteome Analysis Reveals the Molecular Mechanisms Underlying Deoxynivalenol-Induced Intestinal Toxicity in IPEC-J2 Cells
Source: Toxins (Basel). 2016 Sep 22;8(10):270. doi: 10.3390/toxins8100270 (PMC5086631; doi:10.3390/toxins8100270)
Supplement: Supplementary file 1 [file toxins-08-00270-s001.zip › toxins-144180-supplementary/Table S1 .xlsx]

## Sheet: 磷酸化肽段定量表
Supplementary Table S1. Identification of phosphopeptides in differentiated IPEC-J2 cells after DON exposure. The sequence data of the phosphoproteome are shown in groups retrieved from the UniProtKB database (uniprot_SUS_SCROFA _35143_20150821.fasta) in FASTA format.
Sequence	Protein Group Accessions	Modifications	phosphoRS Site Probabilities	phosphoRS Binomial Peptide Score	IonScore	Charge	MH+ [Da]	ΔM [ppm]	T1/C	T2/C	T3/C
qQDsQPEEVMDVLEMVESVk	F1SIQ0	N-Term(iTRAQ8plex); SS4(Phospho); K20(iTRAQ8plex)	S(4): 100.0; S(18): 0.0	662.39	57.18	3	3008.44	-1.81014	1.00188	1.0784	0.855936			phosphopeptides
aALGLQDsDDEDAAVDIDEQIESMFNSk	F8SIP8	N-Term(iTRAQ8plex); S8(Phospho); K28(iTRAQ8plex)	S(8): 100.0; S(23): 0.0; S(27): 0.0	647.766	103.67	3	3714.71	-1.75217	1.06173	1.02295	0.953169			4134
wVEENVPSSVTDVALPALLDsDEER	F1SFK6	N-Term(iTRAQ8plex); S21(Phospho)	S(8): 0.0; S(9): 0.0; T(11): 0.0; S(21): 100.0	638.669	101.95	3	3154.51	-1.41509	0.954259	0.954197	1.02242			289
eAEEEssGGEDDDEDENIEVVYSk	M3VK13	N-Term(iTRAQ8plex); S6(Phospho); S7(Phospho); K24(iTRAQ8plex)	S(6): 100.0; S(7): 100.0; Y(22): 0.0; S(23): 0.0	628.871	86.29	3	3442.4	-2.2483	1.14131	1.05593	1.0497
tPQAPAAPLAsQEDQDLEGPER	F1S4I1	N-Term(iTRAQ8plex); S11(Phospho)	T(1): 0.0; S(11): 100.0	612.414	89.16	2	2704.27	-1.01868	0.904118	0.947336	0.972695
qLQASVEEVPAVASTWSGPQFsPER	I3LCW3	N-Term(iTRAQ8plex); S22(Phospho)	S(5): 0.0; S(14): 0.0; T(15): 0.0; S(17): 0.0; S(22): 100.0	611.033	91.1	3	3084.49	-1.95873	1.03236	1.00939	1.08191
eGPsDSEDIVFEEADTDLQELQASMEQLLR	F1RIY0	N-Term(iTRAQ8plex); S4(Phospho)	S(4): 100.0; S(6): 0.0; T(16): 0.0; S(24): 0.0	589.969	111.18	3	3778.72	-0.105547	1.00321	0.944239	1.084
fSEMMNNMGGDEDVDLPEVDGADDDsQDsDDEk	F1SL99	N-Term(iTRAQ8plex); S26(Phospho); S29(Phospho); K33(iTRAQ8plex)	S(2): 0.0; S(26): 100.0; S(29): 100.0	579.18	92.57	3	4389.7	-0.945019	1.00336	0.98795	1.03485
gDMsDEDDENEFFDAPEIITMPENLGHk	F1RMJ9		S(4): 100.0; T(20): 0.0	575.915	96.88	3	3883.71	-1.47618	1.10687	1.02505	0.924924
kEEENVDsDDEGELQDLLSQDWR	I3L6H7	N-Term(iTRAQ8plex); K1(iTRAQ8plex); S8(Phospho)	S(8): 100.0; S(19): 0.0	568.603	77.75	3	3437.58	-0.846026	1.01211	0.941547	1.05059
iAcEEEFsDsDEEGEGGRk	F1SV89	N-Term(iTRAQ8plex); C3(Carbamidomethyl); S8(Phospho); S10(Phospho); K19(iTRAQ8plex)	S(8): 100.0; S(10): 100.0	567.056	46.91	3	2912.21	-1.92637	1.10333	0.972169	1.05645
dDDDIDLFGsDDEEESEEAk	F1SHD6	N-Term(iTRAQ8plex); S10(Phospho); K20(iTRAQ8plex)	S(10): 100.0; S(16): 0.0	559.782	85.93	2	2961.25	-1.87675	1.03842	0.960462	0.948172
sPEEAAVDQEsEDDLSASR	I3LEG0	N-Term(iTRAQ8plex); S11(Phospho)	S(1): 0.0; S(11): 100.0; S(16): 0.0; S(18): 0.0	555.6	83.46	2	2419.04	-0.710062	0.916613	1.02248	0.979648
mDRtPPPPtLSPAAITVGR	I3LIB9	N-Term(iTRAQ8plex); T4(Phospho); T9(Phospho)	T(4): 100.0; T(9): 100.0; S(11): 0.0; T(16): 0.0	552.827	50.83	3	2441.19	-4.44747	0.916354	0.9254	1.08185
sLQENEEEEIGNLELAWDMLDLAk	I3LRP1	N-Term(iTRAQ8plex); S1(Phospho); K24(iTRAQ8plex)	S(1): 100.0	551.903	99.78	4	3477.69	-1.77888	1.01971	0.919285	0.96195
qVVSVVQDEEAGLPFEAVPEPLsPASPDSVTELR	F1RS15	N-Term(iTRAQ8plex); S23(Phospho)	S(4): 0.0; S(23): 100.0; S(26): 0.0; S(29): 0.0; T(31): 0.0	551.677	99.7	3	3975.96	-4.47638	1.0434	1.00744	1.1617
sPQELDQGTGAALcFFNPLFPGDLGPTk	F1RU47	N-Term(iTRAQ8plex); S1(Phospho); C14(Carbamidomethyl); K28(iTRAQ8plex)	S(1): 100.0; T(9): 0.0; T(27): 0.0	549.731	55.45	3	3665.83	3.89537	1.18288	1.08631	1.07318
eSVADEEEEDsDDDIEPIAEFR	F1STY9	N-Term(iTRAQ8plex); S11(Phospho)	S(2): 0.0; S(11): 100.0	545.839	104.89	2	2923.22	0.876864	0.965768	0.991799	1.07753
gPPsPPAPVMHsPSR	I3L897	N-Term(iTRAQ8plex); S4(Phospho); S12(Phospho)	S(4): 100.0; S(12): 100.0; S(14): 0.0	544.564	53.22	3	1977.89	-1.3072	0.991303	0.960171	1.07979
eQsELDQDLDDVEEVEEEETGEETk	F1SGD7	N-Term(iTRAQ8plex); S3(Phospho); K25(iTRAQ8plex)	S(3): 100.0; T(20): 0.0; T(24): 0.0	542.782	76.56	3	3612.57	-7.08565	1.06029	0.834064	1.21485
mESEGGADDsAEEGDLLDDDDNEDR	I3LK71	N-Term(iTRAQ8plex); S10(Phospho)	S(3): 0.0; S(10): 100.0	540.817	125.38	2	3083.17	-0.442908	0.962139	0.971455	0.989022
gSDsPAADVEIEYVTEEPEIYEPNFIFFk	F1RU38	N-Term(iTRAQ8plex); S4(Phospho); K29(iTRAQ8plex)	S(2): 0.0; S(4): 100.0; Y(13): 0.0; T(15): 0.0; Y(21): 0.0	540.332	59.9	3	4023.92	-2.26329	1.10673	1.14575	1.08408
rAPsPDVIVLsDNEQPAsPR	F1S6P9	N-Term(iTRAQ8plex); S4(Phospho); S11(Phospho); S18(Phospho)	S(4): 100.0; S(11): 100.0; S(18): 100.0	539.557	64.18	3	2692.21	-1.22382	0.959455	1.02567	1.12176
eEsEEsDEDMGFGLFD	Q29214	N-Term(iTRAQ8plex); S3(Phospho); S6(Phospho)	S(3): 100.0; S(6): 100.0	538.2	53.13	2	2299.82	-0.195123	0.947508	0.934019	1.06613
gDmsDEDDENEFFDAPEIITMPENLGHk	F1RMJ9	N-Term(iTRAQ8plex); M3(Oxidation); S4(Phospho); K28(iTRAQ8plex)	S(4): 100.0; T(20): 0.0	534.568	73.55	3	3899.7	-2.9521	1.00079	1.03144	1.02192
fHSGWEPPLDVLQEAPWEVEGLAPAPVDEPAPGGRPsFR	F1RYY5	N-Term(iTRAQ8plex); S37(Phospho)	S(3): 0.0; S(37): 100.0	534.534	51.94	4	4621.26	1.57672	0.997914	1.01612	1.05311
dDDDIDLFGsDDEEESEEAkR	F1SHD6	N-Term(iTRAQ8plex); S10(Phospho); K20(iTRAQ8plex)	S(10): 100.0; S(16): 0.0	534.234	56.85	3	3117.35	-1.62556	1.07459	0.990332	1.06191
tLsVESLIDEGAEVIYNELMSDFEmGEk	B2DCZ9	N-Term(iTRAQ8plex); S3(Phospho); M25(Oxidation); K28(iTRAQ8plex)	T(1): 0.0; S(3): 100.0; S(6): 0.0; Y(16): 0.0; S(21): 0.0	533.988	64.86	3	3852.83	-1.53678	1.14229	0.912062	1.10305
sAsPDDDLGSSNWEAADLGNEER	F1S994	N-Term(iTRAQ8plex); S3(Phospho)	S(1): 0.0; S(3): 100.0; S(10): 0.0; S(11): 0.0	532.931	117.92	2	2819.19	-1.43335	0.964143	0.992508	1.0535
tLEEVVMAEEEDEAVNRPEsPA	F1RQT0	N-Term(iTRAQ8plex); S20(Phospho)	T(1): 0.0; S(20): 100.0	531.033	59.63	3	2828.29	0.955931	0.878651	1.00656	0.989897
lENEGsDEDIETDVLYSPQMALk	F1S8T6	N-Term(iTRAQ8plex); S6(Phospho); K23(iTRAQ8plex)	S(6): 100.0; T(12): 0.0; Y(16): 0.0; S(17): 0.0	529.229	74.94	3	3284.57	-0.0525192	1.05831	0.963927	1.05713
aIPELDVYEPEGLALDDEDVEELTAsQR	F1SPF3	N-Term(iTRAQ8plex); S26(Phospho)	Y(8): 0.0; T(24): 0.0; S(26): 100.0	528.405	100.05	3	3500.65	-0.175515	0.966873	0.986848	1.06498
aATATEDDEDDDIDLFGsDEEEDkEAAR	F1SEV8	N-Term(iTRAQ8plex); S18(Phospho); K24(iTRAQ8plex)	T(3): 0.0; T(5): 0.0; S(18): 100.0	527.531	65.34	3	3760.63	-0.760003	1.05935	1.04816	1.03018
aPGLRDtDDEEEEPDPYGFIVQTAEIAEIAR	F1S971	N-Term(iTRAQ8plex); T7(Phospho)	T(7): 100.0; Y(17): 0.0; T(23): 0.0	527.448	67.19	3	3830.79	-1.63065	1.04538	1.05274	1.21955
lRsYEDMIGEEVPSDQYYWAPLAQHER	F1SJY6	N-Term(iTRAQ8plex); S3(Phospho)	S(3): 98.0; Y(4): 2.0; S(14): 0.0; Y(17): 0.0; Y(18): 0.0	525.454	52.95	4	3666.7	3.13612	1.01339	1.21677	1.04148
gDSIEEILADsEDEDDEEER	F1S8Y8	N-Term(iTRAQ8plex); S11(Phospho)	S(3): 0.0; S(11): 100.0	524.668	97.27	2	2679.1	-0.738739	0.99602	0.95468	1.08414
aTLLNVPDLSDsIHsANASER	I3L5H6	N-Term(iTRAQ8plex); S12(Phospho); S15(Phospho)	T(2): 0.0; S(10): 0.0; S(12): 100.0; S(15): 100.0; S(19): 0.0	523.991	70.46	3	2674.24	-1.57117	0.979134	0.959679	1.16988
kGDPLALGPEsPEGEPR	F1SN89	N-Term(iTRAQ8plex); K1(iTRAQ8plex); S11(Phospho)	S(11): 100.0	523.948	59.07	3	2437.25	-3.40344	1.0998	1.10765	1.13564
aADEDWDsELEDDLLGEDLLTGk	F1SHU7	N-Term(iTRAQ8plex); S8(Phospho); K23(iTRAQ8plex)	S(8): 100.0; T(21): 0.0	523.33	89.81	3	3237.51	-1.35568	1.09316	1.04046	1.07665
gPGQVLTAASALSLELQEMEPLGLPQAsPTR	F1S2J4	N-Term(iTRAQ8plex); S28(Phospho)	T(7): 0.0; S(10): 0.0; S(13): 0.0; S(28): 97.9; T(30): 2.1	522.987	79.39	3	3545.83	2.82829	1.00334	1.00621	1.07177
sDAEEDGGTVsQEEEDR	F1S441	N-Term(iTRAQ8plex); S11(Phospho)	S(1): 0.0; T(9): 0.0; S(11): 100.0	518.959	103.84	2	2236.9	0.138474	0.961614	1.00186	0.86375
sSATSGDIWPGLSAYDNsPR	F1S684	N-Term(iTRAQ8plex); S18(Phospho)	S(1): 0.0; S(2): 0.0; T(4): 0.0; S(5): 0.0; S(13): 0.0; Y(15): 0.0; S(18): 100.0	517.006	90.34	2	2465.13	0.948759	0.993425	0.998818	0.973626
gDQPAAsDsDDDEPPPLPR	K7GMG7	N-Term(iTRAQ8plex); S7(Phospho); S9(Phospho)	S(7): 100.0; S(9): 100.0	516.995	66.58	2	2443	-1.12688	0.969388	1.02946	1.05802
gLNTSHEsDDDLLDETPSSEGPQk	I3LKZ2	N-Term(iTRAQ8plex); S8(Phospho); K24(iTRAQ8plex)	T(4): 0.0; S(5): 0.0; S(8): 100.0; T(16): 0.0; S(18): 0.0; S(19): 0.0	515.337	63.9	3	3259.51	0.278307	0.982201	1.00828	1.09019
fDsNEEDSASVFSPSFGLk	F1RS45	N-Term(iTRAQ8plex); S3(Phospho); K19(iTRAQ8plex)	S(3): 100.0; S(8): 0.0; S(10): 0.0; S(13): 0.0; S(15): 0.0	514.806	45.79	3	2751.3	-1.32039	1.0077	0.974527	0.917869
rNsSEANSGDFLELk	F1RVX2	N-Term(iTRAQ8plex); S3(Phospho); K15(iTRAQ8plex)	S(3): 99.0; S(4): 1.0; S(8): 0.0	513.166	40.02	3	2355.17	-4.46694	1.15955	0.977464	1.01621
gDQPAASDsDDDEPPPLPR	K7GMG7	N-Term(iTRAQ8plex); S9(Phospho)	S(7): 0.0; S(9): 100.0	511.869	84.13	2	2363.03	-0.948899	0.966353	1.02563	0.980218
gLVAAYSGDsDNEEELVER	F1SPQ8	N-Term(iTRAQ8plex); S10(Phospho)	Y(6): 0.0; S(7): 0.0; S(10): 100.0	509.962	94	2	2437.1	-3.38665	0.994174	0.989048	0.974146
eEsEEEDEDDEEEEEEEEkEk	A0A0B8RT07	N-Term(iTRAQ8plex); S3(Phospho); K19(iTRAQ8plex); K21(iTRAQ8plex)	S(3): 100.0	507.933	26.33	3	3635.54	-1.57397	1.17287	1.07583	1.05728
yEEPELLAGQEsPLPLATR	I3LGJ5	N-Term(iTRAQ8plex); S12(Phospho)	Y(1): 0.0; S(12): 100.0; T(18): 0.0	507.903	76.54	2	2497.25	-1.55822	1.13483	1.10587	1.14259
dELHIVEAEAMNYEGsPIk	I3LTH8	N-Term(iTRAQ8plex); S16(Phospho); K19(iTRAQ8plex)	Y(13): 0.0; S(16): 100.0	506.388	71.28	3	2833.39	-2.34668	1.01847	0.996707	0.973238
lENEETLERPAQLPNAAEIPQsPGVEDAPIAk	B0KYV5	N-Term(iTRAQ8plex); S22(Phospho); K32(iTRAQ8plex)	T(6): 0.0; S(22): 100.0	506.293	34.5	4	4115.11	-2.39423	1.16035	1.2881	1.4289
atsNVFAMFDQSQIQEFk	F1SM78	N-Term(iTRAQ8plex); T2(Phospho); S3(Phospho); K18(iTRAQ8plex)	T(2): 100.0; S(3): 100.0; S(12): 0.0	504.639	56.51	3	2859.33	-0.76701	0.974886	0.799754	0.981593
tAAPHTDTGGLssDEEEGTSSQGEAAR	F1SPI2	N-Term(iTRAQ8plex); S12(Phospho); S13(Phospho)	T(1): 0.0; T(6): 0.0; T(8): 0.0; S(12): 100.0; S(13): 100.0; T(19): 0.0; S(20): 0.0; S(21): 0.0	504.274	112.47	3	3125.28	-1.29593	0.997952	1.07024	1.13649
nQAsDsENEELPkPR	M3VH90	N-Term(iTRAQ8plex); S4(Phospho); S6(Phospho); K13(iTRAQ8plex)	S(4): 100.0; S(6): 100.0	504.2	46.29	3	2482.14	-2.7957	1.03556	1.02082	0.922942
rVsVcAETYNPDEEEEDTDPR	C1PIG4	N-Term(iTRAQ8plex); S3(Phospho); C5(Carbamidomethyl)	S(3): 100.0; T(8): 0.0; Y(9): 0.0; T(18): 0.0	504.156	60.92	3	2895.22	-2.85014	1.03001	1.03649	1.15978
aAPEGAAEPGDGDsDTTk	F1RZ24	N-Term(iTRAQ8plex); S14(Phospho); K18(iTRAQ8plex)	S(14): 100.0; T(16): 0.0; T(17): 0.0	503.171	76.63	2	2377.09	-2.92716	1.04611	1.04323	0.850929
lSSsDsIGPDVTDILSDIAEEASk	F1RWL2	N-Term(iTRAQ8plex); S4(Phospho); S6(Phospho); K24(iTRAQ8plex)	S(2): 0.1; S(3): 0.1; S(4): 99.9; S(6): 100.0; T(12): 0.0; S(16): 0.0; S(23): 0.0	502.229	37.67	3	3217.53	0.92204	1.36142	1.01843	1.07354
tLsVESLIDEGAEVIYNELMSDFEMGEk	B2DCZ9	N-Term(iTRAQ8plex); S3(Phospho); K28(iTRAQ8plex)	T(1): 0.0; S(3): 100.0; S(6): 0.0; Y(16): 0.0; S(21): 0.0	501.694	75.71	3	3836.82	-3.85478	1.15401	0.943298	1.14141
eNPPVEDssDEDDkR	F1RRF2	N-Term(iTRAQ8plex); S8(Phospho); S9(Phospho); K14(iTRAQ8plex)	S(8): 100.0; S(9): 100.0	501.449	34.54	3	2500.07	-2.55405	1.08959	1.12046	0.85508
vsPDPAGQILENLQEIEk	A5A8W2	N-Term(iTRAQ8plex); S2(Phospho); K18(iTRAQ8plex)	S(2): 100.0	501.281	59.16	3	2668.4	-2.63439	1.0424	0.989998	0.995995
eGMNPSYDEYADsDEDQHDAYLER	I3LLA8	N-Term(iTRAQ8plex); S13(Phospho)	S(6): 0.0; Y(7): 0.0; Y(10): 0.0; S(13): 100.0; Y(21): 0.0	501.184	79.08	3	3233.28	-0.111403	0.891558	0.992387	0.985875
sAEDLTNGSYDDILNAEQLQk	F1SB57	N-Term(iTRAQ8plex); S1(Phospho); K21(iTRAQ8plex)	S(1): 100.0; T(6): 0.0; S(9): 0.0; Y(10): 0.0	500.725	79.68	3	3012.46	-1.21757	0.974365	1.06297	1.02233
dPSVDITQDLVDEsEEER	F1SD90	N-Term(iTRAQ8plex); S14(Phospho)	S(3): 0.0; T(7): 0.0; S(14): 100.0	500.585	97.68	2	2460.1	2.40173	0.940593	1.00068	1.02954
tPsPPPPIQEDIALGk	F1RK00	N-Term(iTRAQ8plex); T1(Phospho); S3(Phospho); K16(iTRAQ8plex)	T(1): 100.0; S(3): 100.0	499.517	30.37	3	2428.23	-2.41371	0.996228	1.0192	0.94508
lMHDAsDsEVDQDDVVEWk	A5GHK7	N-Term(iTRAQ8plex); S6(Phospho); S8(Phospho); K19(iTRAQ8plex)	S(6): 100.0; S(8): 100.0	499.038	47.11	3	2986.3	-2.0556	1.00098	0.949906	0.913873
iYHLPDAEsDEDEDFkEQTR	F1SIP0	N-Term(iTRAQ8plex); S9(Phospho); K16(iTRAQ8plex)	Y(2): 0.0; S(9): 100.0; T(19): 0.0	497.15	33.72	3	3125.45	-1.87551	0.981085	1.01071	1.06572
aAGGsPNEWQDIDLEELASLESDLLAQQHSLk	I3LQY2	N-Term(iTRAQ8plex); S5(Phospho); K32(iTRAQ8plex)	S(5): 100.0; S(19): 0.0; S(22): 0.0; S(30): 0.0	495.175	74.52	4	4153.04	-5.66171	0.993957	1.1292	1.14674
gNDsDGEGESDDPEk	F1SMW4	N-Term(iTRAQ8plex); S4(Phospho); K15(iTRAQ8plex)	S(4): 100.0; S(10): 0.0	494.797	64.84	3	2238.94	-2.97731	1.05496	1.05277	0.796519
dSADLVTSSADDTVSPGGVLsPcAsPLR	I3LIX0	N-Term(iTRAQ8plex); S21(Phospho); C23(Carbamidomethyl); S25(Phospho)	S(2): 0.0; T(7): 0.0; S(8): 0.0; S(9): 0.0; T(13): 0.0; S(15): 0.0; S(21): 100.0; S(25): 100.0	493.792	72.31	3	3238.44	-5.52845	0.892783	1.12088	1.14387
mLPHAPGVQMQAIPEDAIPEEsGDEDEEDPDkR	F1SV89	N-Term(iTRAQ8plex); S22(Phospho); K32(iTRAQ8plex)	S(22): 100.0	493.7	33.4	4	4334.01	-0.628026	0.964941	1.02803	1.03967
dVQEELTLQSPDLsDGREDEQVk	I3LK21	N-Term(iTRAQ8plex); S14(Phospho); K23(iTRAQ8plex)	T(7): 0.0; S(10): 0.0; S(14): 100.0	493.154	47.71	3	3318.6	-6.39556	1.0028	0.958242	1.01531
sGsPEVLEEDEAELELQk	F1RU31	N-Term(iTRAQ8plex); S3(Phospho); K18(iTRAQ8plex)	S(1): 0.0; S(3): 100.0	493.042	56.68	3	2690.31	-5.16587	0.98871	0.98743	1.04039
aTsNVFAMFDQSQIQEFk	F1SM78	N-Term(iTRAQ8plex); S3(Phospho); K18(iTRAQ8plex)	T(2): 50.0; S(3): 50.0; S(12): 0.0	490.397	67.61	3	2779.36	-1.19826	0.880489	1.04149	1.05692
rPMsIPIIPDIPIVDAQGGEDYESFLMYSDDVLR	K7GP66	N-Term(iTRAQ8plex); S4(Phospho)	S(4): 100.0; Y(22): 0.0; S(24): 0.0; Y(28): 0.0; S(29): 0.0	490.175	74.84	3	4236.05	-2.93679	0.894431	0.829555	0.946675
fGESEEVEMEVEsDDEDEkQDk	F1RFD3	N-Term(iTRAQ8plex); S13(Phospho); K19(iTRAQ8plex); K22(iTRAQ8plex)	S(4): 0.0; S(13): 100.0	489.9	47.55	3	3595.63	-0.95812	1.03181	1.03813	0.966443
iAcEEEFsDsDEEGEGGR	F1SV89	N-Term(iTRAQ8plex); C3(Carbamidomethyl); S8(Phospho); S10(Phospho)	S(8): 100.0; S(10): 100.0	488.584	84.12	2	2479.91	-0.34802	0.961044	1.08227	0.981054
nSGPVAEMSTEFsPEGk	I3LCW3	N-Term(iTRAQ8plex); S13(Phospho); K17(iTRAQ8plex)	S(2): 0.0; S(9): 0.0; T(10): 0.0; S(13): 100.0	487.989	78.53	3	2455.16	-3.36905	0.994576	1.01118	0.967685
qAsVDGsEEEEEEEEEGEALAHAP	I3LNI1	N-Term(iTRAQ8plex); S3(Phospho); S7(Phospho)	S(3): 100.0; S(7): 100.0	487.748	53.28	3	3035.18	-1.64811	0.960889	1.01399	1.05434
tTSGPGHQDsDEEDGPR	F1S7Q6	N-Term(iTRAQ8plex); S10(Phospho)	T(1): 0.0; T(2): 0.0; S(3): 0.0; S(10): 100.0	484.442	97.2	2	2168.9	-0.652446	1.0396	0.947457	1.47437
vLNTGsDVEEAVADALk	F1RRD7	N-Term(iTRAQ8plex); S6(Phospho); K17(iTRAQ8plex)	T(4): 0.0; S(6): 100.0	484.285	73.11	3	2419.25	-3.22337	0.99815	0.920051	0.959522
dFQEYVEPGEDFPAsPQR	F1RRE0	N-Term(iTRAQ8plex); S15(Phospho)	Y(5): 0.0; S(15): 100.0	482.667	59.33	3	2495.11	-0.462179	0.989688	1.02043	1.12948
sPLsPFDTETFHWPDVR	I3L5H9	N-Term(iTRAQ8plex); S1(Phospho); S4(Phospho)	S(1): 100.0; S(4): 100.0; T(8): 0.0; T(10): 0.0	482.599	65.38	3	2495.1	-0.0181556	1.08142	1.09549	1.24053
aDsEGDFsENDDGAGDFR	F1SA04	N-Term(iTRAQ8plex); S3(Phospho); S8(Phospho)	S(3): 100.0; S(8): 100.0	482.592	75.47	2	2367.86	0.622563	0.982882	0.979234	1.03914
yFAEsDEEEDVDFAMFN	F1RS45	N-Term(iTRAQ8plex); S5(Phospho)	Y(1): 0.0; S(5): 100.0	482.266	81.58	2	2441.97	-0.761079	0.975688	0.950452	1.04908
tGsMSFLPAVVEEAEENSLk	I3LTM2	N-Term(iTRAQ8plex); S3(Phospho); K20(iTRAQ8plex)	T(1): 0.0; S(3): 100.0; S(5): 0.0; S(18): 0.0	481.57	72.62	3	2826.4	-3.28465	0.921039	0.967056	0.947882
nLLEDDsDEEEDFFLR	F1S7S9	N-Term(iTRAQ8plex); S7(Phospho)	S(7): 100.0	480.945	50.37	2	2370.03	-1.4843	0.948662	0.988395	0.989191
eREEsEDELEDPNGTNPVDAEIDQNk	F1SA10	N-Term(iTRAQ8plex); S5(Phospho); K26(iTRAQ8plex)	S(5): 100.0; T(15): 0.0	480.597	52.4	3	3660.67	1.57158	1.14192	1.13587	1.11073
fNDsEGDDTEETEDYR	F1S684	N-Term(iTRAQ8plex); S4(Phospho)	S(4): 100.0; T(9): 0.0; T(12): 0.0; Y(15): 0.0	479.67	78.71	2	2305.89	-0.635572	0.940442	0.974809	1.01461
lLHEDLDEsDDDVDEk	F1SA85	N-Term(iTRAQ8plex); S9(Phospho); K16(iTRAQ8plex)	S(9): 100.0	478.782	68.42	3	2575.19	-0.727041	1.01561	1.08188	1.05518
ssPQAQGSLEEQLLQELSSLILR	F1RM54	N-Term(iTRAQ8plex); S2(Phospho)	S(1): 2.1; S(2): 97.9; S(8): 0.0; S(18): 0.0; S(19): 0.0	478.101	88.79	3	2910.51	-0.664806	1.01444	1.02347	1.12352
yQDEVFGGFVTEPQEEsEEEVEEPEER	F1RQB6	N-Term(iTRAQ8plex); S17(Phospho)	Y(1): 0.0; T(11): 0.0; S(17): 100.0	477.403	98.18	3	3600.54	1.18332	0.966265	0.985438	1.06157
sDsPEIPFQTAAGPSDGLDASSPGNSFVGLR	A0A0B8RZZ3	N-Term(iTRAQ8plex); S3(Phospho)	S(1): 0.0; S(3): 100.0; T(10): 0.0; S(15): 0.0; S(21): 0.0; S(22): 0.0; S(26): 0.0	475.796	72.05	3	3460.61	-2.45512	0.922778	1.10374	1.12711
kVEEEQEADEEDVsEEESESk	F1SFF6	N-Term(iTRAQ8plex); K1(iTRAQ8plex); S14(Phospho); K21(iTRAQ8plex)	S(14): 100.0; S(18): 0.0; S(20): 0.0	473.588	66.72	3	3446.6	0.710006	1.05188	1.03566	0.890505
eAEALLQSMGLTPESPIVPPPMsPSSk	F1S087	N-Term(iTRAQ8plex); S23(Phospho); K27(iTRAQ8plex)	S(8): 0.0; T(12): 0.0; S(15): 0.0; S(23): 0.0; S(25): 98.9; S(26): 1.1	473.117	46.88	4	3481.77	-4.06037	1.17294	1.14536	1.18726
lEEAsEEEEDEEEGDRVPGGPTGk	M3UZ77	N-Term(iTRAQ8plex); S5(Phospho); K24(iTRAQ8plex)	S(5): 100.0; T(22): 0.0	472.984	63.98	4	3276.48	-1.8964	1.07951	1.02275	1.14941
gGGGGGGQDNGLEGLGNDsR	I3LNE5	N-Term(iTRAQ8plex); S19(Phospho)	S(19): 100.0	471.306	81.21	2	2157.94	-1.52899	0.916152	0.991113	0.935967
iIPTLEEGLQLPsPTATSQLPLESDAVEcLNYQHYk	I3LQS0	N-Term(iTRAQ8plex); S13(Phospho); C29(Carbamidomethyl); K36(iTRAQ8plex)	T(4): 0.0; S(13): 96.5; T(15): 1.8; T(17): 1.8; S(18): 0.0; S(24): 0.0; Y(32): 0.0; Y(35): 0.0	470.844	73.17	3	4743.39	-3.77365	1.325	1.21261	1.16841
gREsDEDtEDAsETDLAk	F1RKH0	N-Term(iTRAQ8plex); S4(Phospho); T8(Phospho); S12(Phospho); K18(iTRAQ8plex)	S(4): 100.0; T(8): 100.0; S(12): 99.9; T(14): 0.1	470.647	49.59	3	2816.14	-1.82729	1.14014	1.10136	1.00908
lGGLFPPGGEGSPEATVVsDEDEAAEMEDEAVR	I3L7K2	N-Term(iTRAQ8plex); S19(Phospho)	S(12): 0.0; T(16): 0.0; S(19): 100.0	470.371	125.05	3	3744.68	-0.606195	1.00997	1.06793	1.08418
dAGkssGEEEEEEALDPLGIMR	I3LBF5	N-Term(iTRAQ8plex); K4(iTRAQ8plex); S5(Phospho); S6(Phospho)	S(5): 100.0; S(6): 100.0	470.065	44.6	3	3130.41	-3.15576	1.0114	0.944412	0.986196
eESSLsDPEADAEAGPPSDAR	I3LU60	N-Term(iTRAQ8plex); S6(Phospho)	S(3): 0.0; S(4): 0.0; S(6): 100.0; S(18): 0.0	469.534	90.37	2	2514.08	0.376778	0.934671	1.07009	1.01512
dELHIVEAEAmNYEGsPIk	I3LTH8	N-Term(iTRAQ8plex); M11(Oxidation); S16(Phospho); K19(iTRAQ8plex)	Y(13): 0.0; S(16): 100.0	469.204	55.95	4	2849.38	-2.69568	1.10102	0.989463	0.996305
vNsDNAESENVDVPQEDETk	K7GM70	N-Term(iTRAQ8plex); S3(Phospho); K20(iTRAQ8plex)	S(3): 100.0; S(8): 0.0; T(19): 0.0	469.047	55.05	3	2907.33	-0.423654	0.962544	0.926814	1.01916
qSsFEIPDDVPLPAGWEMAk	I3LR73	N-Term(iTRAQ8plex); S3(Phospho); K20(iTRAQ8plex)	S(2): 0.0; S(3): 100.0	468.588	44.16	3	2905.43	-1.39655	1.03755	1.02179	0.978897
lDDALDQLSDsLGQR	B5L0Y3	N-Term(iTRAQ8plex); S11(Phospho)	S(9): 0.0; S(11): 100.0	467.892	46.65	2	2029.97	-1.62726	0.916701	0.963496	1.06701
fLESAAADFsDEDEDDDVDGR	F1S4P0	N-Term(iTRAQ8plex); S10(Phospho)	S(4): 0.0; S(10): 100.0	465.549	113.92	2	2702.08	-5.15492	0.955168	0.898946	1.02841
qQAGDLsPGDAHQEDR	I3LGJ5	N-Term(iTRAQ8plex); S7(Phospho)	S(7): 100.0	465.489	69.76	2	2107.93	-0.434933	1.45718	1.28816	1.18574
qLHLEGAsLELsDDDTESk	F1SSA6	N-Term(iTRAQ8plex); S8(Phospho); S12(Phospho); K19(iTRAQ8plex)	S(8): 100.0; S(12): 100.0; T(16): 0.0; S(18): 0.0	465.136	72.97	3	2855.32	-0.882121	1.09286	0.993815	1.00551
eEAsDDDMEGDEAVVR	F1SU44	N-Term(iTRAQ8plex); S4(Phospho)	S(4): 100.0	464.967	70.27	2	2150.87	-1.18408	0.930059	0.952509	0.981159
kGAGDcsDEEVDGk	K9IVP5	N-Term(iTRAQ8plex); K1(iTRAQ8plex); C6(Carbamidomethyl); S7(Phospho); K14(iTRAQ8plex)	S(7): 100.0	464.85	40.33	2	2459.18	-2.82368	1.16372	1.10429	0.78236
fGQAATMEGIGAIGGtPPAFNR	K9IVQ3	N-Term(iTRAQ8plex); T16(Phospho)	T(6): 0.0; T(16): 100.0	464.761	57.03	3	2547.24	-0.670788	0.947461	0.949889	1.06858
qLHLEGASLELsDDDTESk	F1SSA6	N-Term(iTRAQ8plex); S12(Phospho); K19(iTRAQ8plex)	S(8): 0.0; S(12): 100.0; T(16): 0.0; S(18): 0.0	463.082	79.81	3	2775.35	-0.0637739	1.00451	0.97835	1.16071
aATATEDDEDDDIDLFGsDEEEDk	F1SEV8	N-Term(iTRAQ8plex); S18(Phospho); K24(iTRAQ8plex)	T(3): 0.0; T(5): 0.0; S(18): 100.0	462.276	117.36	3	3333.41	-0.874679	1.01632	0.951573	0.848133
gAGQsDDSDIWDDTALIk	B3VQJ1	N-Term(iTRAQ8plex); S5(Phospho); K18(iTRAQ8plex)	S(5): 100.0; S(8): 0.0; T(14): 0.0	460.921	62.35	3	2595.24	-2.45238	1.06539	1.02796	0.96608
fSGEEGEIEDDEsGTENR	K9IVN9	N-Term(iTRAQ8plex); S13(Phospho)	S(2): 0.0; S(13): 100.0; T(15): 0.0	460.556	73.14	2	2383.97	-0.612364	0.939753	0.890867	0.952631
iGELGAPEVWGLsPk	F1RUA7	N-Term(iTRAQ8plex); S13(Phospho); K15(iTRAQ8plex)	S(13): 100.0	459.171	55.77	3	2241.21	-1.34685	0.979436	0.952632	0.900049
sHALGNQNLENEILLEGDDDTLsSVEEk	A0A0B8RTI4	N-Term(iTRAQ8plex); S23(Phospho); K28(iTRAQ8plex)	S(1): 0.0; T(21): 0.0; S(23): 98.1; S(24): 1.9	458.679	72.75	3	3757.82	-2.63896	1.03665	1.04932	1.06412
iDDRDsEEEGAFDR	F1RKB2	N-Term(iTRAQ8plex); S6(Phospho)	S(6): 100.0	457.506	35.96	2	2037.86	-3.21076	0.905734	1.05123	1.02239
rSsASGPAGEEEAPFSSEEQk	F1S2C9	N-Term(iTRAQ8plex); S3(Phospho); K21(iTRAQ8plex)	S(2): 50.0; S(3): 50.0; S(5): 0.0; S(16): 0.0; S(17): 0.0	457.477	46.42	3	2868.35	-1.0165	0.944266	0.970497	0.959432
eEPLssGPEEAAVSk	F1S895	N-Term(iTRAQ8plex); S5(Phospho); S6(Phospho); K15(iTRAQ8plex)	S(5): 100.0; S(6): 100.0; S(14): 0.0	455.821	56.9	2	2298.07	-1.46978	1.12097	1.00716	0.923111
aAPTQPGQDPPSAGEPQLLPLsPGIELR	F1RSE7	N-Term(iTRAQ8plex); S22(Phospho)	T(4): 0.0; S(12): 0.0; S(22): 100.0	455.291	65.04	3	3220.66	0.285376	0.975068	0.946057	1.0395
gLVAAYSGEsDsEEEQER	F1RWX6	N-Term(iTRAQ8plex); S10(Phospho); S12(Phospho)	Y(6): 0.0; S(7): 0.0; S(10): 100.0; S(12): 100.0	455.224	89.14	2	2419.98	-1.6847	0.946882	1.03763	1.09885
sPVELDEDFDVIFDPYAPk	F1RWD9	N-Term(iTRAQ8plex); S1(Phospho); K19(iTRAQ8plex)	S(1): 100.0; Y(16): 0.0	454.765	71.17	3	2884.41	-2.25093	1.11366	1.10347	1.09522
qksDAEEDGGTVsQEEEDR	F1S441	N-Term(iTRAQ8plex); K2(iTRAQ8plex); S3(Phospho); S13(Phospho)	S(3): 100.0; T(11): 98.6; S(13): 1.4	454.624	49.25	3	2877.22	-2.88275	1.1116	1.15102	0.907173
tPEELDDsDFETEDFDVR	F1RGJ2	N-Term(iTRAQ8plex); S8(Phospho)	T(1): 0.0; S(8): 100.0; T(12): 0.0	454.306	83.72	2	2543.06	-2.71134	0.958236	0.988946	1.00084
aEEPPSQLDQDTQVQDMDEGsDDEEEGQk	F1RFD3	N-Term(iTRAQ8plex); S21(Phospho); K29(iTRAQ8plex)	S(6): 0.0; T(12): 0.0; S(21): 100.0	453.429	100.65	3	3937.68	-2.69438	0.962058	1.00756	1.0731
aVDNHsDsEEELAAFcPQLDDSTVAR	F1S1E0	N-Term(iTRAQ8plex); S6(Phospho); S8(Phospho); C16(Carbamidomethyl)	S(6): 100.0; S(8): 100.0; S(22): 0.0; T(23): 0.0	453.404	64.81	3	3340.38	-6.10419	0.950846	1.01443	1.09424
qNPEQsADEDAEk	A0A0B8RZL4	N-Term(iTRAQ8plex); S6(Phospho); K13(iTRAQ8plex)	S(6): 100.0	453.319	43.49	2	2148.99	-2.46309	1.08485	0.945038	0.710413
sAEsPQDAADLFTDLENAFQGk	F1RN46	N-Term(iTRAQ8plex); S4(Phospho); K22(iTRAQ8plex)	S(1): 0.0; S(4): 100.0; T(13): 0.0	452.54	62.89	3	3042.44	-4.06054	1.40291	1.14933	1.15099
tRsPDVISSASTALSQDIPEIASEALSR	F1S2J4	N-Term(iTRAQ8plex); S3(Phospho)	T(1): 2.5; S(3): 97.5; S(8): 0.0; S(9): 0.0; S(11): 0.0; T(12): 0.0; S(15): 0.0; S(23): 0.0; S(27): 0.0	452.387	99.51	3	3285.66	1.78828	1.04585	1.02572	1.1726
eMLMEDVGsEEEQEEEDEAPFQEk	I3L9K5	N-Term(iTRAQ8plex); S9(Phospho); K24(iTRAQ8plex)	S(9): 100.0	451.964	92.35	3	3545.53	-1.00483	0.998452	1.02482	1.01839
qVVSVVQDEEAGLPFEAVPEPLsPAsPDSVTELR	F1RS15	N-Term(iTRAQ8plex); S23(Phospho); S26(Phospho)	S(4): 0.0; S(23): 100.0; S(26): 99.9; S(29): 0.1; T(31): 0.0	451.519	69.63	3	4055.95	1.35483	1.16733	1.20908	1.30072
eIQVAsEEEEAAAAQR	F1S4I1	N-Term(iTRAQ8plex); S6(Phospho)	S(6): 100.0	451.426	72.2	2	2114.99	-1.57725	0.896577	0.947305	0.968752
iQQFDDGGsDEEDIWEEk	F1RY63	N-Term(iTRAQ8plex); S9(Phospho); K18(iTRAQ8plex)	S(9): 100.0	451.233	70.94	2	2828.27	-2.38223	1.05952	1.01479	0.951056
sPAVsPEAPPAEQDPNk	A0A0B8RVJ1	N-Term(iTRAQ8plex); S1(Phospho); S5(Phospho); K17(iTRAQ8plex)	S(1): 100.0; S(5): 100.0	451.074	38.1	3	2502.17	-3.27621	1.09526	1.03844	1.03952
aQDEsEEEIPLLVPLk	A0A0B8RSA8	N-Term(iTRAQ8plex); S5(Phospho); K16(iTRAQ8plex)	S(5): 100.0	450.983	67.04	3	2498.32	-3.05936	1.07191	0.976171	0.892448
vVDYSQFQEsDDADEDYGR	I3L9K5	N-Term(iTRAQ8plex); S10(Phospho)	Y(4): 0.0; S(5): 0.0; S(10): 100.0; Y(17): 0.0	448.907	98.21	2	2622.08	-0.55458	1.01389	0.960918	1.0124
tQPDGTSIPGEPAsPVSQR	A0A0B8RSH5	N-Term(iTRAQ8plex); S14(Phospho)	T(1): 0.0; T(6): 0.0; S(7): 0.0; S(14): 98.4; S(17): 1.6	448.671	57.21	2	2308.12	3.66311	1.00903	1.04688	0.969966
sLDsDEsEDEEDDYQQk	F1RNS8	N-Term(iTRAQ8plex); S4(Phospho); S7(Phospho); K17(iTRAQ8plex)	S(1): 0.0; S(4): 100.0; S(7): 100.0; Y(14): 0.0	448.117	65.95	2	2800.12	-0.82382	1.03236	1.02164	1.02782
aTLLNVPDLSDsIHsANAsER	I3L5H6	N-Term(iTRAQ8plex); S12(Phospho); S15(Phospho); S19(Phospho)	T(2): 0.0; S(10): 0.0; S(12): 100.0; S(15): 100.0; S(19): 100.0	447.918	61.14	3	2754.21	-0.647259	0.926535	0.983865	0.855483
gAGWLsEDEDSPLDALDLVWAk	F1SQG0	N-Term(iTRAQ8plex); S6(Phospho); K22(iTRAQ8plex)	S(6): 100.0; S(11): 0.0	447.373	70.74	3	3075.52	2.17481	1.14546	1.06735	0.874336
gQEsGsDQEQVDVESIDFSk	M3UYZ2	N-Term(iTRAQ8plex); S4(Phospho); S6(Phospho); K20(iTRAQ8plex)	S(4): 100.0; S(6): 100.0; S(15): 0.0; S(19): 0.0	447.072	42.19	3	2952.29	-4.39499	1.10443	1.05131	1.06892
eGEEPTVYsDEEEPkDESAR	K7GMG7	N-Term(iTRAQ8plex); S9(Phospho); K15(iTRAQ8plex)	T(6): 0.0; Y(8): 0.0; S(9): 100.0; S(18): 0.0	446.197	36.59	3	2984.35	-1.04678	1.03932	1.08442	0.982593
hQAsDsENEELPkPR	M3VH90	N-Term(iTRAQ8plex); S4(Phospho); S6(Phospho); K13(iTRAQ8plex)	S(4): 100.0; S(6): 100.0	445.886	34.11	3	2505.16	-1.66917	1.14701	1.17651	1.03874
dVSGFSDPYcLLAIIEQGAAVPGGsPGPR	F1RVY9	N-Term(iTRAQ8plex); C10(Carbamidomethyl); S25(Phospho)	S(3): 0.0; S(6): 0.0; Y(9): 0.0; S(25): 100.0	445.413	84.95	4	3314.59	-3.69788	1.08843	0.990295	0.947596
eELLsEEEPcTSTAIASPEk	A0A0B8RSI3	N-Term(iTRAQ8plex); S5(Phospho); C10(Carbamidomethyl); K20(iTRAQ8plex)	S(5): 100.0; T(11): 0.0; S(12): 0.0; T(13): 0.0; S(17): 0.0	445.328	61.03	3	2908.39	-2.17772	0.980239	0.987262	0.899624
tGsYGALAEITASk	Q9TV77	N-Term(iTRAQ8plex); S3(Phospho); K14(iTRAQ8plex)	T(1): 1.2; S(3): 97.5; Y(4): 1.2; T(11): 0.0; S(13): 0.0	445.306	42.64	3	2057.07	-2.56748	0.949806	1.02746	0.915885
tAFDEAIAELDTLsEESYk	G9F6X7	N-Term(iTRAQ8plex); S14(Phospho); K19(iTRAQ8plex)	T(1): 0.0; T(12): 0.0; S(14): 98.5; S(17): 1.5; Y(18): 0.0	444.71	67.29	3	2820.37	-0.765478	1.05612	1.01034	0.938675
sSsDDEEQQMELDEEMENEIcR	F1S9B3	N-Term(iTRAQ8plex); S3(Phospho); C21(Carbamidomethyl)	S(1): 0.0; S(2): 1.7; S(3): 98.3	444.073	74.95	3	3087.2	-1.9818	0.946219	0.919131	1.03659
dLQELLIDGGGcVPsEEEk	F1S396	N-Term(iTRAQ8plex); C12(Carbamidomethyl); S15(Phospho); K19(iTRAQ8plex)	S(15): 100.0	444.007	62.91	3	2776.35	-2.1005	0.966887	0.952724	1.12127
nEDEEsIEDVDDEEFER	F1S4Q6	N-Term(iTRAQ8plex); S6(Phospho)	S(6): 100.0	443.331	70.97	2	2482.99	-1.00059	0.910715	0.960432	1.06918
gSGTAsDDEFENLR	K7GNJ7	N-Term(iTRAQ8plex); S6(Phospho)	S(2): 0.0; T(4): 0.0; S(6): 100.0	443.195	59.61	2	1881.81	-1.63774	1.00135	0.969956	1.02954
vQVQEDsGDsEVENEAk	F1RSH4	N-Term(iTRAQ8plex); S7(Phospho); S10(Phospho); K17(iTRAQ8plex)	S(7): 100.0; S(10): 100.0	443.118	87.45	3	2631.16	-1.97255	1.01361	1.06592	0.932897
iNHTVILDDPFDDPPDLLIPDRsPEPTR	I3LGX0	N-Term(iTRAQ8plex); S23(Phospho)	T(4): 0.0; S(23): 99.9; T(27): 0.1	443.112	34.17	3	3581.78	0.202794	1.07376	1.0043	1.26774
aEAPAGPALGPLsPEAESGLDR	F1RGS3	N-Term(iTRAQ8plex); S13(Phospho)	S(13): 100.0; S(18): 0.0	443.099	81.47	2	2489.22	-2.08315	1.02753	0.975218	1.08137
iEIIQPLLDMAAGTSNAAPVAENVTNNEGsPPPPVk	I3LPZ9	N-Term(iTRAQ8plex); S30(Phospho); K36(iTRAQ8plex)	T(14): 0.0; S(15): 0.0; T(25): 0.0; S(30): 100.0	442.731	64.06	4	4343.27	4.9802	1.07773	1.0701	0.885257
vPDEEENEEsDNEk	O46374	N-Term(iTRAQ8plex); S10(Phospho); K14(iTRAQ8plex)	S(10): 100.0	442.55	81.67	2	2351.03	-1.89668	1.25467	1.0555	0.814797
eEsEEsDEDmGFGLFD	Q29214	N-Term(iTRAQ8plex); S3(Phospho); S6(Phospho); M10(Oxidation)	S(3): 100.0; S(6): 100.0	442.232	62.34	2	2315.81	0.209802	0.926671	0.963674	1.14787
gDEGsDDDETENGPk	F1S6V3	N-Term(iTRAQ8plex); S5(Phospho); K15(iTRAQ8plex)	S(5): 100.0; T(10): 0.0	441.756	69.9	2	2252.96	-1.36553	1.04627	1.04175	0.827239
iQVSEEkPATDQGGDLsPAASR	A0A0B8RVG3	N-Term(iTRAQ8plex); K7(iTRAQ8plex); S17(Phospho)	S(4): 0.0; T(10): 0.0; S(17): 100.0; S(21): 0.0	441.285	59.41	4	2944.48	-3.22173	1.01823	1.08395	0.943781
vHAYFAPVtPPPsVGGSR	F1RWL1	N-Term(iTRAQ8plex); T9(Phospho); S13(Phospho)	Y(4): 0.0; T(9): 100.0; S(13): 97.7; S(17): 2.3	441.058	39.97	3	2303.09	0.386807	0.928821	0.987966	1.05194
eYGsTSSIDVQGVPEQSFFDILNEFR	I3LV86	N-Term(iTRAQ8plex); S4(Phospho)	Y(2): 0.0; S(4): 99.9; T(5): 0.1; S(6): 0.0; S(7): 0.0; S(17): 0.0	440.979	100.39	3	3348.56	0.59412	0.80866	0.866051	1.02086
qEPLGsDSEGVNcLAYDEAIMAQQDR	C5H0C6	N-Term(iTRAQ8plex); S6(Phospho); C13(Carbamidomethyl)	S(6): 97.6; S(8): 2.4; Y(16): 0.0	440.979	89.57	3	3280.47	6.72935	1.07382	1.07618	1.15928
kEEsEEsDDDMGFGLFD	F1RYZ0	K1(iTRAQ8plex); N-Term(iTRAQ8plex); S4(Phospho); S7(Phospho)	S(4): 100.0; S(7): 100.0	439.961	48.12	2	2718.1	-1.33719	1.11527	1.03263	0.980437
dVDVSEDsPPPLPER	K9J4T9	N-Term(iTRAQ8plex); S8(Phospho)	S(5): 0.0; S(8): 100.0	439.841	49.09	2	2035.95	-0.872795	0.893502	0.992893	1.00544
iAcDEEFsDsEDEGEGGR	F1RZK8	N-Term(iTRAQ8plex); C3(Carbamidomethyl); S8(Phospho); S10(Phospho)	S(8): 100.0; S(10): 100.0	439.395	72.2	2	2465.9	-0.636881	0.987016	0.967201	0.90011
vHEQESsGDEDTDLSPEEQEk	I3LV12	N-Term(iTRAQ8plex); S7(Phospho); K21(iTRAQ8plex)	S(6): 50.0; S(7): 50.0; T(12): 0.0; S(15): 0.0	438.816	48.93	3	3076.37	-0.471082	1.04813	1.04172	0.854034
sTGVFQDEELLFSHk	F1SDV2	N-Term(iTRAQ8plex); S1(Phospho); K15(iTRAQ8plex)	S(1): 98.8; T(2): 1.2; S(13): 0.0	438.58	58.4	3	2425.22	-1.6878	1.10281	1.10392	1.11725
kLsVPAsDEEEEAPAPVPR	K7GL02	K1(iTRAQ8plex); N-Term(iTRAQ8plex); S3(Phospho); S7(Phospho)	S(3): 100.0; S(7): 100.0	438.393	65.49	3	2789.36	-1.06452	0.916247	0.889627	0.905045
tDLLVNDNPDPAPLsPELQDFk	I3LG36	N-Term(iTRAQ8plex); S15(Phospho); K22(iTRAQ8plex)	T(1): 0.0; S(15): 100.0	438.283	65.76	3	3126.58	-1.69989	1.03492	0.887032	1.16599
qIcLVMLETLSQsPQGR	I3LEC2	N-Term(iTRAQ8plex); C3(Carbamidomethyl); S13(Phospho)	T(9): 0.0; S(11): 0.0; S(13): 100.0	438.199	59.17	2	2344.17	1.6133	1.02632	1.04253	0.991362
sSGTAsSVAFtPLQGLEIVNPQAAEk	F1RNI3	N-Term(iTRAQ8plex); S6(Phospho); T11(Phospho); K26(iTRAQ8plex)	S(1): 0.0; S(2): 0.0; T(4): 0.1; S(6): 97.2; S(7): 2.7; T(11): 100.0	438.114	66.67	3	3370.68	1.20198	0.829409	1.05031	0.899514
ePVLPLSEDFVLDALSQDFAGPPAASsLFEDAk	B5L0Y3	N-Term(iTRAQ8plex); S27(Phospho); K33(iTRAQ8plex)	S(7): 0.0; S(16): 0.0; S(26): 3.2; S(27): 96.8	437.482	78.73	4	4164.07	-5.23976	0.811576	0.950563	1.53736
lLLAEDsEEEVDSLSER	K7GND6	N-Term(iTRAQ8plex); S7(Phospho)	S(7): 100.0; S(13): 0.0; S(15): 0.0	437.003	56.68	2	2318.1	0.65102	0.86738	0.994656	1.01978
aADFWGsNNEILSGLDMEEGk	F1RHN1	N-Term(iTRAQ8plex); S7(Phospho); K21(iTRAQ8plex)	S(7): 100.0; S(13): 0.0	436.878	73.6	3	2971.39	-4.69527	1.0302	1.00555	0.992829
tsVQtEDDQLIAGQSAR	F1RGJ2	N-Term(iTRAQ8plex); S2(Phospho); T5(Phospho)	T(1): 2.3; S(2): 97.8; T(5): 99.9; S(15): 0.0	436.083	46.29	3	2283.02	-1.47264	1.04798	0.927047	1.04297
eHGVGEVSQsPEPGLR	I3LGJ5	N-Term(iTRAQ8plex); S10(Phospho)	S(8): 98.9; S(10): 1.1	436.075	93.57	3	2061.99	-1.91597	0.991959	1.05128	1.05621
sGDEtPGsEAPADk	I3LUR1	N-Term(iTRAQ8plex); S1(Phospho); T5(Phospho); S8(Phospho); K14(iTRAQ8plex)	S(1): 100.0; T(5): 100.0; S(8): 100.0	436.039	39.91	2	2208.89	-1.67628	1.01394	1.11795	0.909097
vSGELsDTELEQTDPcAESHSEGR	F1RLR7	N-Term(iTRAQ8plex); S6(Phospho); C16(Carbamidomethyl)	S(2): 0.0; S(6): 100.0; T(8): 0.0; T(13): 0.0; S(19): 0.0; S(21): 0.0	435.601	69.58	3	3017.28	-6.33458	0.925056	0.892063	0.928969
eFITGDVEPTDAESEWHsENEEEDk	F1RYA4	N-Term(iTRAQ8plex); S18(Phospho); K25(iTRAQ8plex)	T(4): 0.0; T(10): 0.0; S(14): 0.0; S(18): 100.0	435.53	71.89	3	3610.59	0.66549	1.26694	0.824293	1.73452
nTFTAWsDEDsDYEIDDR	F1RQC5	N-Term(iTRAQ8plex); S7(Phospho); S11(Phospho)	T(2): 0.0; T(4): 0.0; S(7): 100.0; S(11): 100.0; Y(13): 0.0	435.323	89.12	2	2643.01	-1.11266	1.01354	0.951142	1.06519
aLFDLDsDEDDWAPR	M3UZ77	N-Term(iTRAQ8plex); S7(Phospho)	S(7): 100.0	435.173	69.99	3	2148.94	-1.08723	0.983856	0.961624	0.963204
sSsPAPADIAQTVQEDLR	F1RQB6	N-Term(iTRAQ8plex); S3(Phospho)	S(1): 0.0; S(2): 1.5; S(3): 98.5; T(12): 0.0	434.854	99.11	3	2269.09	-2.90798	0.939695	0.905216	0.987568
kVVDYSQFQEsDDADEDYGR	I3L9K5	N-Term(iTRAQ8plex); K1(iTRAQ8plex); S11(Phospho)	Y(5): 0.0; S(6): 0.0; S(11): 100.0; Y(18): 0.0	434.775	51.33	3	3054.38	-1.55171	0.999423	0.957797	1.13287
emLMEDVGsEEEQEEEDEAPFQEk	I3L9K5	N-Term(iTRAQ8plex); M2(Oxidation); S9(Phospho); K24(iTRAQ8plex)	S(9): 100.0	434.679	86.39	3	3561.53	1.18148	1.00013	0.962272	0.981734
dWEDDsDEDMSNFDR	F1SL99	N-Term(iTRAQ8plex); S6(Phospho)	S(6): 100.0; S(11): 0.0	434.259	59.06	2	2259.83	0.228889	0.974124	0.973701	1.04517
gAGDcsDEEVDGk	K9IVP5	N-Term(iTRAQ8plex); C5(Carbamidomethyl); S6(Phospho); K13(iTRAQ8plex)	S(6): 100.0	433.82	49.41	2	2026.88	-2.92584	1.09036	1.03213	0.848092
nPcGEEDLEGWsDVEHGGDGWR	F1RF91	N-Term(iTRAQ8plex); C3(Carbamidomethyl); S12(Phospho)	S(12): 100.0	433.641	49.42	3	2885.16	-7.68957	0.900289	1.02267	0.971532
iYHLPDAEsDEDEDFk	F1SIP0	N-Term(iTRAQ8plex); S9(Phospho); K16(iTRAQ8plex)	Y(2): 0.0; S(9): 100.0	433.257	59.79	3	2611.2	-2.48627	1.02107	0.935092	0.882279
emLmEDVGsEEEQEEEDEAPFQEk	I3L9K5	N-Term(iTRAQ8plex); M2(Oxidation); M4(Oxidation); S9(Phospho); K24(iTRAQ8plex)	S(9): 100.0	432.845	78.62	3	3577.51	-4.22674	0.991203	0.977584	1.00977
lsPENNQVLTk	I3LKU2	N-Term(iTRAQ8plex); S2(Phospho); K11(iTRAQ8plex)	S(2): 100.0; T(10): 0.0	432.838	43.37	3	1931.04	-4.43007	0.963575	1.01169	0.916568
gAEAAGDsEEDGEDVFEVEk	F1RN27	N-Term(iTRAQ8plex); S8(Phospho); K20(iTRAQ8plex)	S(8): 100.0	432.531	91.51	3	2771.24	-0.205185	1.0018	1.01127	1.02577
wDsDNDEENEDLPLSMk	K9J4T1	N-Term(iTRAQ8plex); S3(Phospho); K17(iTRAQ8plex)	S(3): 100.0; S(15): 0.0	432.451	48.1	3	2725.21	-1.4608	0.952185	0.935888	0.980722
rsPGsGSEANGLALVSGFk	F1S7Q6	N-Term(iTRAQ8plex); S2(Phospho); S5(Phospho); K19(iTRAQ8plex)	S(2): 100.0; S(5): 100.0; S(7): 0.0; S(16): 0.0	432.028	32.47	3	2602.28	-4.56625	1.00327	1.05177	0.959253
kEEsEESDDDMGFGLFD	F1RYZ0	N-Term(iTRAQ8plex); K1(iTRAQ8plex); S4(Phospho)	S(4): 100.0; S(7): 0.0	431.949	60.22	2	2638.13	-2.3872	1.03905	1.05063	0.901679
dAGkssGEEEEEEEEALDPLGIMR	I3L8F2	N-Term(iTRAQ8plex); K4(iTRAQ8plex); S5(Phospho); S6(Phospho)	S(5): 100.0; S(6): 100.0	431.837	55.4	3	3388.51	1.87741	1.11548	0.969	0.846488
tVQPVPMGPDGLPVDASSVSNNYIQtLGR	F1SJY6	N-Term(iTRAQ8plex); T26(Phospho)	T(1): 0.0; S(17): 0.0; S(18): 0.0; S(20): 0.0; Y(23): 0.0; T(26): 100.0	431.836	99.44	3	3396.67	-4.59206	0.822292	0.882772	1.06689
dLLQQQsPLEPk	B0KYV5	N-Term(iTRAQ8plex); S7(Phospho); K12(iTRAQ8plex)	S(7): 100.0	431.823	47.07	2	2084.12	-1.93611	1.11208	1.0538	0.917013
vDGPDVALTDSDQLAQsDGEESPAAGEQLLGER	F1RVD4	N-Term(iTRAQ8plex); S17(Phospho)	T(9): 0.0; S(11): 0.0; S(17): 100.0; S(22): 0.0	431.489	118.9	3	3753.74	2.54569	0.967269	0.916327	1.05887
kAEQGsEEEGEEEEEEGESk	K7GL02	N-Term(iTRAQ8plex); K1(iTRAQ8plex); S6(Phospho); K20(iTRAQ8plex)	S(6): 100.0; S(19): 0.0	431.358	62.62	3	3231.47	-2.70651	1.12781	1.09031	0.922698
eAEAMFPHDPYGsLGR	F1SKR8	N-Term(iTRAQ8plex); S13(Phospho)	Y(11): 1.3; S(13): 98.7	431.354	37.72	3	2160.97	-2.015	1.04325	0.923471	1.0146
gLLYDsDEEEEERPSR	F1SPF3	N-Term(iTRAQ8plex); S6(Phospho)	Y(4): 0.0; S(6): 100.0; S(15): 0.0	431.197	46.55	3	2308.02	-2.12286	0.991775	0.964108	1.01989
gPPGsDsEVEEAAR	I3LPL4	N-Term(iTRAQ8plex); S5(Phospho); S7(Phospho)	S(5): 100.0; S(7): 100.0	430.974	39.29	2	1864.76	-3.88369	1.00828	0.975285	0.994578
qAStFcGTPDYIAPEILQGLk	I3LR85	N-Term(iTRAQ8plex); T4(Phospho); C6(Carbamidomethyl); K21(iTRAQ8plex)	S(3): 1.8; T(4): 98.2; T(8): 0.0; Y(11): 0.0	430.972	47.87	3	2997.52	-1.42285	0.999051	0.993728	0.972841
qPLLLsEDEEDTkR	A0A0B8RZL4	N-Term(iTRAQ8plex); S6(Phospho); K13(iTRAQ8plex)	S(6): 100.0; T(12): 0.0	430.722	50.4	3	2361.21	-2.6005	1.05858	1.00855	0.935199
tPLAsWSDPTEETGPVAGILDTETLEk	K9IVQ6	N-Term(iTRAQ8plex); T1(Phospho); S5(Phospho); K27(iTRAQ8plex)	T(1): 100.0; S(5): 100.0; S(7): 0.0; T(10): 0.0; T(13): 0.0; T(22): 0.0; T(24): 0.0	429.906	65.81	3	3625.74	-0.723168	1.25748	1.18368	1.29543
sPGsGSEANGLALVSGFk	F1S7Q6	N-Term(iTRAQ8plex); S1(Phospho); S4(Phospho); K18(iTRAQ8plex)	S(1): 100.0; S(4): 99.9; S(6): 0.1; S(15): 0.0	429.81	38.01	3	2446.18	-2.36875	0.960481	0.96771	0.95936
gDLsDVEEEEEEEMDVDEATGAAk	F1SJ69	N-Term(iTRAQ8plex); S4(Phospho); K24(iTRAQ8plex)	S(4): 100.0; T(20): 0.0	429.745	74.52	3	3285.45	3.58232	1.01581	1.00806	1.05045
mESEGGADDsAEEGDLLDDDDNEDR	I3LK71	N-Term(iTRAQ8plex); M1(Oxidation); S10(Phospho)	S(3): 0.0; S(10): 100.0	429.348	115.02	2	3099.16	-2.73867	0.8892	0.937705	1.04193
vQGEAVSNIQENTQTPtVQEESEEEEVDETGVEVk	K7GNZ3	N-Term(iTRAQ8plex); T17(Phospho); K35(iTRAQ8plex)	S(7): 0.0; T(13): 0.0; T(15): 0.0; T(17): 50.0; S(22): 50.0; T(30): 0.0	428.641	73.5	4	4549.14	-0.328597	1.04086	0.990552	1.01771
eRDVDEDsEPER	F1SVB4	N-Term(iTRAQ8plex); S8(Phospho)	S(8): 100.0	428.091	39.64	2	1859.79	-1.99712	1.03928	0.995922	0.763034
qAGDWAVLVLPPQPsPGPR	F1RMA7	N-Term(iTRAQ8plex); S15(Phospho)	S(15): 100.0	427.287	48.23	3	2369.24	1.73807	0.993154	0.94447	1.02794
lDVSsDSEEASEVPEWLk	F1RJP9	N-Term(iTRAQ8plex); S5(Phospho); K18(iTRAQ8plex)	S(4): 1.3; S(5): 98.7; S(7): 0.0; S(11): 0.0	426.602	50.54	3	2708.31	-0.687864	0.931723	1.00823	1.00895
eDSVPTGAEENVVcEsPVEVVk	A5GFR8	N-Term(iTRAQ8plex); C14(Carbamidomethyl); S16(Phospho); K22(iTRAQ8plex)	S(3): 0.0; T(6): 0.0; S(16): 100.0	426.081	77	3	3061.49	-1.03867	1.35592	1.32447	1.2305
kAEDsDsEPEPEDNVR	F1SAU5	K1(iTRAQ8plex); N-Term(iTRAQ8plex); S5(Phospho); S7(Phospho)	S(5): 100.0; S(7): 100.0	426.01	36.81	3	2585.12	-2.36575	1.07842	1.07729	0.952695
qIcLVmLETLSQsPQGR	I3LEC2	N-Term(iTRAQ8plex); C3(Carbamidomethyl); M6(Oxidation); S13(Phospho)	T(9): 0.0; S(11): 0.0; S(13): 100.0	425.983	57.4	3	2360.16	-1.08474	1.06035	1.03714	1.06431
gcALADHLLQAQEQEGAVSsDAEGR	I3LEY6	N-Term(iTRAQ8plex); C2(Carbamidomethyl); S20(Phospho)	S(19): 50.0; S(20): 50.0	425.925	65.14	3	2996.37	-2.4062	0.907201	0.973247	1.04748
eGEEPTVYsDEEEPk	K7GMG7	N-Term(iTRAQ8plex); S9(Phospho); K15(iTRAQ8plex)	T(6): 0.0; Y(8): 1.2; S(9): 98.8	425.846	50.32	2	2426.12	2.32074	0.999449	0.955637	0.853214
hFALGPAGGDEVQAPSsPPGESGLLLPAEAAPSFPR	F1RRJ1	N-Term(iTRAQ8plex); S17(Phospho)	S(16): 50.0; S(17): 50.0; S(22): 0.0; S(33): 0.0	425.593	81.38	3	3910.92	-4.19078	1.02977	0.811492	1.24039
qDEEWsDEDNPRk	I3LVD1	N-Term(iTRAQ8plex); S6(Phospho); K13(iTRAQ8plex)	S(6): 100.0	424.662	32.8	3	2336.06	-4.1725	1.10983	1.1187	1.14438
tSFDQDsDVDLFPSDFTAEPPSLPR	F1RS45	N-Term(iTRAQ8plex); S7(Phospho)	T(1): 0.0; S(2): 0.0; S(7): 100.0; S(14): 0.0; T(17): 0.0; S(22): 0.0	424.536	77.83	3	3167.43	-2.21116	1.01002	0.980064	1.05496
aYsFcGTVEYMAPEVVNR	F1SQN4	N-Term(iTRAQ8plex); S3(Phospho); C5(Carbamidomethyl)	Y(2): 1.4; S(3): 98.6; T(7): 0.0; Y(10): 0.0	424.358	45.74	3	2477.12	-0.863978	0.919481	0.977023	1.09851
eGIPVPPPDTSkPLGPDDAIDALSLDLTcSsPTADGk	B5L0Y3	N-Term(iTRAQ8plex); K12(iTRAQ8plex); C29(Carbamidomethyl); S31(Phospho); K37(iTRAQ8plex)	T(10): 0.0; S(11): 0.0; S(24): 0.0; T(28): 0.0; S(30): 0.0; S(31): 99.9; T(33): 0.1	424.286	36.23	4	4739.41	-0.845522	1.44511	1.43431	1.28826
aQEAVTGSQWsEEEtEEEEEESPESGPR	F1SLR6	N-Term(iTRAQ8plex); S11(Phospho); T15(Phospho)	T(6): 0.0; S(8): 0.0; S(11): 100.0; T(15): 100.0; S(22): 0.0; S(25): 0.0	423.371	102.99	3	3600.43	-0.865572	0.982957	0.942102	0.976324
kVETINsDsDSEFGIPk	F1RS45	N-Term(iTRAQ8plex); K1(iTRAQ8plex); S7(Phospho); S9(Phospho); K17(iTRAQ8plex)	T(4): 0.0; S(7): 100.0; S(9): 100.0; S(11): 0.0	422.733	47.85	3	2938.45	-3.06096	1.03731	1.02215	0.854307
aEQGsEEEGEEEEEEGESk	K7GL02	N-Term(iTRAQ8plex); S5(Phospho); K19(iTRAQ8plex)	S(5): 100.0; S(18): 0.0	422.624	56.47	3	2799.17	-3.04586	1.11767	1.0637	0.874387
iEDVGsDEEDDSGk	F1RQU2	N-Term(iTRAQ8plex); S6(Phospho); K14(iTRAQ8plex)	S(6): 100.0; S(12): 0.0	421.859	55.37	2	2182.98	-2.03206	1.06297	0.987417	0.876955
cPFPAGAALAccsEDEEDDEEHEGGGR	F1SSM2	N-Term(iTRAQ8plex); C1(Carbamidomethyl); C11(Carbamidomethyl); C12(Carbamidomethyl); S13(Phospho)	S(13): 100.0	421.166	67.25	3	3349.29	-4.20719	0.926907	0.850932	1.00421
lEPVsPPsPPHVDPELELVPPR	Q19LF0	N-Term(iTRAQ8plex); S5(Phospho); S8(Phospho)	S(5): 100.0; S(8): 100.0	420.863	61.73	3	2865.42	0.449928	1.02183	1.04141	1.09246
atsNVFAmFDQSQIQEFk	F1SM78	N-Term(iTRAQ8plex); T2(Phospho); S3(Phospho); M8(Oxidation); K18(iTRAQ8plex)	T(2): 100.0; S(3): 100.0; S(12): 0.0	420.594	61.67	3	2875.31	-4.5558	0.949991	0.85966	1.0696
ekEIsDDEAEEEk	F1RQU2	N-Term(iTRAQ8plex); K2(iTRAQ8plex); S5(Phospho); K13(iTRAQ8plex)	S(5): 100.0	420.495	23.29	3	2543.24	-3.53158	1.1119	1.01925	0.682365
rGsGDTSSLIDPDTSLSELR	I3LEP9	N-Term(iTRAQ8plex); S3(Phospho)	S(3): 100.0; T(6): 0.0; S(7): 0.0; S(8): 0.0; T(14): 0.0; S(15): 0.0; S(17): 0.0	420.395	41.44	3	2490.2	0.420529	0.971893	0.988088	1.08535
dPNPLEGsEGDGDsD	F1RFR2	N-Term(iTRAQ8plex); S8(Phospho); S14(Phospho)	S(8): 100.0; S(14): 100.0	420.312	69.58	2	1967.7	-2.53682	0.975683	0.994612	0.972791
dSEDLAsPSDYPENGER	F1SUZ2	N-Term(iTRAQ8plex); S7(Phospho)	S(2): 0.0; S(7): 100.0; S(9): 0.0; Y(11): 0.0	420.199	44.12	2	2264.95	0.176874	0.972329	0.98041	1.0424
fGESEEVEMEVEsDDEDEk	F1RFD3	N-Term(iTRAQ8plex); S13(Phospho); K19(iTRAQ8plex)	S(4): 0.0; S(13): 100.0	420.015	69.62	3	2920.23	-4.98512	0.952611	0.943626	0.911398
gTLDEEDEEADsDTDDIDHR	F1SEE2	N-Term(iTRAQ8plex); S12(Phospho)	T(2): 0.0; S(12): 100.0; T(14): 0.0	419.969	95.44	3	2661.06	-1.97819	0.904519	0.963463	1.01867
vSsIDLEIDSLSSLLDDMTk	F1SRV9	N-Term(iTRAQ8plex); S3(Phospho); K20(iTRAQ8plex)	S(2): 1.5; S(3): 98.5; S(10): 0.0; S(12): 0.0; S(13): 0.0; T(19): 0.0	419.969	53.94	3	2869.47	1.43476	1.29431	1.14179	1.01645
ssSLSDPLEEWSPIAAIFDTENLEk	F1RW75	N-Term(iTRAQ8plex); S2(Phospho); K25(iTRAQ8plex)	S(1): 0.8; S(2): 49.2; S(3): 49.2; S(5): 0.8; S(12): 0.0; T(20): 0.0	419.49	45.88	3	3466.7	-4.24008	1.05098	1.08454	1.05931
gDDQDsEDEVLTIPEVk	F1SB77	N-Term(iTRAQ8plex); S6(Phospho); K17(iTRAQ8plex)	S(6): 100.0; T(12): 0.0	419.41	55.15	3	2577.23	-3.13315	1.01633	0.945317	0.89966
tDAtPGAsPPPSEEPPTLAAGETGQAR	M3TYC1	N-Term(iTRAQ8plex); T4(Phospho); S8(Phospho)	T(1): 0.0; T(4): 100.0; S(8): 100.0; S(12): 0.0; T(17): 0.0; T(23): 0.0	419.3	64.18	3	3069.37	-0.386526	0.929928	1.00059	1.02634
vVLGFSSDEsDVEASPR	F1SH78	N-Term(iTRAQ8plex); S10(Phospho)	S(6): 0.0; S(7): 0.0; S(10): 100.0; S(15): 0.0	419.291	81.85	2	2178.03	-0.372656	0.949429	0.986893	0.99388
nkPPPAYEsEEEDk	E9NRZ8	N-Term(iTRAQ8plex); K2(iTRAQ8plex); S9(Phospho); K14(iTRAQ8plex)	Y(7): 0.0; S(9): 100.0	418.685	32.53	3	2625.31	-2.69309	1.09705	1.03029	0.843335
qGsPVAAGAPAk	I3L9X2	N-Term(iTRAQ8plex); S3(Phospho); K12(iTRAQ8plex)	S(3): 100.0	418.14	38.29	3	1741.94	-4.21461	1.10979	1.06284	0.857985
sRTsVQTEDDQLIAGQSAR	F1RGJ2	N-Term(iTRAQ8plex); S1(Phospho); S4(Phospho)	S(1): 99.9; T(3): 2.6; S(4): 97.5; T(7): 0.0; S(17): 0.0	418.04	78.74	3	2526.15	-1.85109	1.00267	0.952623	1.0588
vTLQDYHLPDsDDEEDEETAIQR	F1SST2	N-Term(iTRAQ8plex); S11(Phospho)	T(2): 0.0; Y(6): 0.0; S(11): 100.0; T(19): 0.0	417.449	65.02	3	3102.37	-1.9939	0.760089	0.795129	1.1046
lQTTDNLLPMsPEEFDEVSR	G9BFT9	N-Term(iTRAQ8plex); S11(Phospho)	T(3): 0.0; T(4): 0.0; S(11): 100.0; S(19): 0.0	417.391	59.55	3	2705.26	-4.36461	1.27524	1.26062	1.39879
aEGEWEDQEALDYFsDk	F1S684	N-Term(iTRAQ8plex); S15(Phospho); K17(iTRAQ8plex)	Y(13): 0.0; S(15): 100.0	417.179	94	3	2720.22	-1.97229	1.02438	0.991092	0.97443
eSEDkPEIEDVGsDEEEEEk	O02705	N-Term(iTRAQ8plex); K5(iTRAQ8plex); S13(Phospho); K20(iTRAQ8plex)	S(2): 0.0; S(13): 100.0	416.949	36.19	3	3314.53	-3.56367	1.01002	1.04481	0.96443
gPPQsPVFEGVYNNSR	I3L9R9	N-Term(iTRAQ8plex); S5(Phospho)	S(5): 100.0; Y(12): 0.0; S(15): 0.0	416.911	46.18	2	2132.02	2.14754	1.02995	1.04983	1.12137
tEDQENEsETDTHk	A5GFR8	N-Term(iTRAQ8plex); S8(Phospho); K14(iTRAQ8plex)	T(1): 0.0; S(8): 100.0; T(10): 0.0; T(12): 0.0	416.81	75.09	3	2351.04	-2.95808	1.0071	1.03475	0.919655
vEMYsAsDDDDDFNk	I3L8K4	N-Term(iTRAQ8plex); S5(Phospho); S7(Phospho); K15(iTRAQ8plex)	Y(4): 98.5; S(5): 1.5; S(7): 100.0	416.773	58.6	2	2519.01	-2.40518	1.07307	1.03424	0.994346
rAPsPDVIVLsDNEQPASPR	F1S6P9	N-Term(iTRAQ8plex); S4(Phospho); S11(Phospho)	S(4): 100.0; S(11): 100.0; S(18): 0.0	416.431	65.41	3	2612.23	-3.58922	0.94569	0.97618	1.05248
dLADSSADLscDSR	F1S7Q6	N-Term(iTRAQ8plex); S10(Phospho); C11(Carbamidomethyl)	S(5): 0.0; S(6): 0.0; S(10): 100.0; S(13): 0.0	416.312	41.11	2	1895.8	-2.1239	0.826058	0.921059	0.99516
iEDVGsDEEDDSGkDk	F1RQU2	N-Term(iTRAQ8plex); S6(Phospho); K14(iTRAQ8plex); K16(iTRAQ8plex)	S(6): 100.0; S(12): 0.0	416.209	41.29	2	2730.31	-2.47766	1.1069	1.12528	0.94911
tVSLtPsPTTQVETR	K9J4T9	N-Term(iTRAQ8plex); T5(Phospho); S7(Phospho)	T(1): 0.0; S(3): 0.0; T(5): 100.0; S(7): 100.0; T(9): 0.0; T(10): 0.0; T(14): 0.0	415.627	55.7	2	2080.99	2.12849	1.188	1.1816	1.24328
qTLINIPSLNDsDsEVEDISEIESNR	F1SJE2	N-Term(iTRAQ8plex); S12(Phospho); S14(Phospho)	T(2): 0.0; S(8): 0.0; S(12): 100.0; S(14): 100.0; S(20): 0.0; S(24): 0.0	415.461	95.43	3	3381.53	1.6554	0.987363	0.926656	1.05942
kPEAAQDPIDALsGDFDR	B5L0Y3	N-Term(iTRAQ8plex); K1(iTRAQ8plex); S13(Phospho)	S(13): 100.0	415.203	56.24	3	2633.3	-1.0443	0.947676	0.975364	0.98878
yNLDAsEEEDSNk	Q19QU3	N-Term(iTRAQ8plex); S6(Phospho); K13(iTRAQ8plex)	Y(1): 0.0; S(6): 100.0; S(11): 0.0	414.805	41.87	2	2202	-2.03445	0.981388	0.948898	0.884834
vENMDIsDEEEGGAPR	F1RU31	N-Term(iTRAQ8plex); S7(Phospho)	S(7): 100.0	414.424	56.22	2	2131.91	-1.67705	1.07717	0.984721	1.03788
kEEsEEsDDDmGFGLFD	F1RYZ0	K1(iTRAQ8plex); N-Term(iTRAQ8plex); S4(Phospho); S7(Phospho); M11(Oxidation)	S(4): 100.0; S(7): 100.0	414.145	55.07	3	2734.09	-2.62208	1.03308	0.976818	0.930918
vEEEQEADEEDVsEEESESk	F1SFF6	N-Term(iTRAQ8plex); S13(Phospho); K20(iTRAQ8plex)	S(13): 100.0; S(17): 0.0; S(19): 0.0	414.076	72.91	3	3014.29	-1.97019	1.03801	1.0393	1.1153
vQIPVSRPDPDPVsENEEDsYEEEAHDPR	I3L5H6	N-Term(iTRAQ8plex); S14(Phospho); S20(Phospho)	S(6): 0.0; S(14): 99.9; S(20): 97.6; Y(21): 2.5	413.377	32.82	3	3799.63	-0.242886	0.973122	0.926504	1.00536
nEDDsEtEDEGEk	I3L7E5	N-Term(iTRAQ8plex); S5(Phospho); T7(Phospho); K13(iTRAQ8plex)	S(5): 100.0; T(7): 100.0	413.26	48.54	2	2264.89	-2.39916	1.27395	1.07564	0.793297
qksDAEEDGGTVSQEEEDR	F1S441	N-Term(iTRAQ8plex); K2(iTRAQ8plex); S3(Phospho)	S(3): 100.0; T(11): 0.0; S(13): 0.0	413.254	59.25	3	2797.26	-1.86616	1.03313	1.04147	0.887783
sSsSPELQTLQDVLGDLGDk	F1RFB2	N-Term(iTRAQ8plex); S3(Phospho); K20(iTRAQ8plex)	S(1): 1.0; S(2): 1.0; S(3): 49.0; S(4): 49.0; T(9): 0.0	412.608	57.41	3	2777.41	-0.582864	0.900228	1.00785	0.846432
gLSAsLPDLDSENWIEVk	F1RQC5	N-Term(iTRAQ8plex); S5(Phospho); K18(iTRAQ8plex)	S(3): 50.0; S(5): 50.0; S(11): 0.0	412.119	57.65	3	2661.36	-2.44861	1.03383	1.07	0.96627
lIQSPPASGGDNQtPPAsPR	I3LEZ7	N-Term(iTRAQ8plex); T14(Phospho); S18(Phospho)	S(4): 0.0; S(8): 0.0; T(14): 100.0; S(18): 100.0	410.915	65.08	3	2454.13	-1.50334	0.894794	1.02842	1.07462
lESLYsDEEDESVAGTDk	I3LG18	N-Term(iTRAQ8plex); S6(Phospho); K18(iTRAQ8plex)	S(3): 0.0; Y(5): 0.0; S(6): 100.0; S(12): 0.0; T(16): 0.0	410.856	64.29	3	2675.24	-0.742041	1.04522	1.13124	1.30738
dQQPsGsEGEDDDDVEAALk	I3LLD6	N-Term(iTRAQ8plex); S5(Phospho); S7(Phospho); K20(iTRAQ8plex)	S(5): 100.0; S(7): 100.0	410.789	44.97	3	2873.21	-3.27769	0.870421	0.899439	1.05324
wAHDkFsGEEGEIEDDEsGTENR	K9IVN9	N-Term(iTRAQ8plex); K5(iTRAQ8plex); S7(Phospho); S18(Phospho)	S(7): 100.0; S(18): 100.0; T(20): 0.0	410.177	40.08	3	3405.46	4.68509	1.01943	1.01166	0.920763
dQDsDDDGGGWITPSNIk	F1S396	N-Term(iTRAQ8plex); S4(Phospho); K18(iTRAQ8plex)	S(4): 100.0; T(13): 0.0; S(15): 0.0	409.853	66.37	3	2608.19	-2.90733	0.923831	0.924572	0.900492
mLPHAPGVQMQAIPEDAVHEDsGDEDGEDPDkR	F1RZK8	N-Term(iTRAQ8plex); S22(Phospho); K32(iTRAQ8plex)	S(22): 100.0	409.525	31.11	5	4273.97	1.05106	1.07852	1.01779	1.12845
vGsLDNVGHLPAGGAVk	F1SLI3	N-Term(iTRAQ8plex); S3(Phospho); K17(iTRAQ8plex)	S(3): 100.0	409.014	38.07	4	2279.24	0.31559	0.987654	0.89046	0.969656
dVPPDILLDsPER	A0A0B8S043	N-Term(iTRAQ8plex); S10(Phospho)	S(10): 100.0	408.694	21.15	2	1849.91	-6.58566	0.960159	1.09894	1.24318
tQAsDsENEELPkPR	M3VH90	N-Term(iTRAQ8plex); S4(Phospho); S6(Phospho); K13(iTRAQ8plex)	T(1): 0.0; S(4): 100.0; S(6): 100.0	408.185	32.72	3	2469.15	-1.66898	1.02549	1.00463	0.905719
lcYVALDFEQEMATAASsSSLEk	I3LVD5	N-Term(iTRAQ8plex); C2(Carbamidomethyl); S18(Phospho); K23(iTRAQ8plex)	Y(3): 0.0; T(14): 0.0; S(17): 1.4; S(18): 97.2; S(19): 1.4; S(20): 0.0	408.029	64.24	3	3238.56	2.11148	1.17772	1.14431	1.39055
mLAEsDEsGDEESVSQTDk	F1RMJ9	N-Term(iTRAQ8plex); S5(Phospho); S8(Phospho); K19(iTRAQ8plex)	S(5): 100.0; S(8): 100.0; S(13): 0.0; S(15): 0.0; T(17): 0.0	407.212	67.94	3	2825.19	-2.85518	1.04337	1.00564	0.902826
vLSAGFsPEEAQQQDEEFEk	I3LGJ5	N-Term(iTRAQ8plex); S7(Phospho); K20(iTRAQ8plex)	S(3): 0.0; S(7): 100.0	406.835	72.64	3	2956.41	0.275665	1.07513	0.960328	1.07494
tLRPGSPAPQQSVSGLALEELAEIELQR	F1SJU7	N-Term(iTRAQ8plex); T1(Phospho)	T(1): 50.0; S(6): 50.0; S(12): 0.0; S(14): 0.0	406.277	86.94	3	3373.76	-2.87895	0.826993	1.0228	0.9486
eAATEEsNsELEQEISVEQk	K9IVG8	N-Term(iTRAQ8plex); S7(Phospho); S9(Phospho); K20(iTRAQ8plex)	T(4): 0.0; S(7): 100.0; S(9): 100.0; S(16): 0.0	405.857	64	3	3018.36	-1.92122	1.13218	0.957043	0.999781
iHLPLNYPPGsPDLGR	I3L7J4	N-Term(iTRAQ8plex); S11(Phospho)	Y(7): 0.0; S(11): 100.0	405.768	44.72	3	2130.11	0.336029	0.964467	0.998311	1.12848
mDcAFPGsANsLHR	K7GP66	N-Term(iTRAQ8plex); C3(Carbamidomethyl); S8(Phospho); S11(Phospho)	S(8): 100.0; S(11): 100.0	405.389	51.21	2	2026.82	-0.547123	0.874565	0.899537	1.03473
mDRtPPPPTLsPAAITVGR	I3LIB9	M1(Oxidation); N-Term(iTRAQ8plex); T4(Phospho); S11(Phospho)	T(4): 100.0; T(9): 0.0; S(11): 100.0; T(16): 0.0	405.193	51.96	3	2457.19	-1.85228	0.945907	0.94018	1.19584
aEDsDsEPEPEDNVR	F1SAU5	N-Term(iTRAQ8plex); S4(Phospho); S6(Phospho)	S(4): 100.0; S(6): 100.0	405.183	46.95	2	2152.82	-0.832771	0.956122	0.986209	0.921228
vDIVTEEMPENALPsDEDDkDPNDPYR	A5A768	N-Term(iTRAQ8plex); S15(Phospho); K20(iTRAQ8plex)	T(5): 0.0; S(15): 100.0; Y(26): 0.0	405.103	41.93	3	3791.74	-0.437959	0.984018	1.0539	0.881453
gEGPGsPASGLGALLDVTk	I3LQZ9	N-Term(iTRAQ8plex); S6(Phospho); K19(iTRAQ8plex)	S(6): 100.0; S(9): 0.0; T(18): 0.0	404.278	61.47	3	2414.27	-2.73387	1.09915	1.03809	1.19528
sAsTLcLPSVGVTGPPGk	I3LHE7	N-Term(iTRAQ8plex); S3(Phospho); C6(Carbamidomethyl); K18(iTRAQ8plex)	S(1): 0.0; S(3): 98.3; T(4): 1.7; S(9): 0.0; T(13): 0.0	404.086	59.25	3	2416.27	-3.26631	0.997381	1.04363	0.946151
gAAEEEQQDsGSEPR	K9IVT8	N-Term(iTRAQ8plex); S10(Phospho)	S(10): 100.0; S(12): 0.0	404.067	74.08	2	1973.84	-1.05813	0.991483	1.00044	0.852551
nkPGPNVEsGNEDDDSSFk	I3L8K4	N-Term(iTRAQ8plex); K2(iTRAQ8plex); S9(Phospho); K19(iTRAQ8plex)	S(9): 100.0; S(16): 0.0; S(17): 0.0	404.019	58.01	3	3028.46	-3.07611	1.14508	1.10107	0.959838
lAEDEGDsEPEPVGQSR	I3LCE6	N-Term(iTRAQ8plex); S8(Phospho)	S(8): 100.0; S(16): 0.0	403.771	85.41	2	2198.98	0.088849	0.867352	0.924223	1.02823
aLMGsPQLVAAVVR	Q8WNW3	N-Term(iTRAQ8plex); S5(Phospho)	S(5): 100.0	403.172	31.02	2	1795.98	-1.63226	1.01935	0.953632	1.01618
sQDVEFWEGEVVEELSVEEQIk	B0KYV5	N-Term(iTRAQ8plex); S1(Phospho); K22(iTRAQ8plex)	S(1): 100.0; S(16): 0.0	402.807	64.5	3	3296.62	2.48416	1.06596	0.945202	1.02841
qksQDVEFWEGEVVEELSVEEQIk	B0KYV5	N-Term(iTRAQ8plex); K2(iTRAQ8plex); S3(Phospho); K24(iTRAQ8plex)	S(3): 100.0; S(18): 0.0	402.486	37.73	4	3856.96	-1.51011	1.17231	0.955656	0.98093
vDsTTcLFPVEEk	Q8WNX5	N-Term(iTRAQ8plex); S3(Phospho); C6(Carbamidomethyl); K13(iTRAQ8plex)	S(3): 100.0; T(4): 0.0; T(5): 0.0	402.392	48.72	2	2213.1	-1.90155	0.994507	0.963574	0.974009
dSVSDTASAIVPSVTPSADsDDESPSk	F1RZJ0	N-Term(iTRAQ8plex); S20(Phospho); K27(iTRAQ8plex)	S(2): 0.0; S(4): 0.0; T(6): 0.0; S(8): 0.0; S(13): 0.0; T(15): 0.0; S(17): 0.0; S(20): 100.0; S(24): 0.0; S(26): 0.0	401.955	68.6	3	3352.57	-1.04349	1.02059	1.03486	1.06993
iDEDGENTQIEDTEPMsPVLNSk	A0A0B8RZZ3	N-Term(iTRAQ8plex); S17(Phospho); K23(iTRAQ8plex)	T(8): 0.0; T(13): 0.0; S(17): 100.0; S(22): 0.0	401.549	86.37	3	3249.52	-5.05169	0.965396	0.908356	1.0864
qSSEsDIESVIYTIEAVAk	I3L6T8	N-Term(iTRAQ8plex); S5(Phospho); K19(iTRAQ8plex)	S(2): 0.0; S(3): 0.0; S(5): 100.0; S(9): 0.0; Y(12): 0.0; T(13): 0.0	401.464	44.25	3	2757.4	-3.60422	0.834736	0.802822	0.770506
gILEDsPSEAEDFLSGITQSVIEAVTEVDk	I3L5T4	N-Term(iTRAQ8plex); S6(Phospho); K30(iTRAQ8plex)	S(6): 100.0; S(8): 0.0; S(15): 0.0; T(18): 0.0; S(20): 0.0; T(26): 0.0	401.199	82.47	4	3866.93	-0.48492	1.15381	0.80488	0.9283
vTDALPEPEPPGAMAAsEDEEEEEALEAMQSR	F1SVC7	N-Term(iTRAQ8plex); S17(Phospho)	T(2): 0.0; S(17): 100.0; S(31): 0.0	400.886	93.15	3	3812.66	-2.87803	1.01833	1.04903	1.16177
aAEEQGDDQDsEk	I3LUR1	N-Term(iTRAQ8plex); S11(Phospho); K13(iTRAQ8plex)	S(11): 100.0	400.307	71.5	2	2109.94	-1.62246	1.09332	1.0292	0.743432
kGDVEGSQsQDEGEGSGESER	F2Z5G2	N-Term(iTRAQ8plex); K1(iTRAQ8plex); S9(Phospho)	S(7): 0.0; S(9): 100.0; S(16): 0.0; S(19): 0.0	399.963	78.02	3	2855.27	-2.2545	1.15449	1.10146	0.852003
mEsEGGADDsAEEGDLLDDDDNEDR	I3LK71	N-Term(iTRAQ8plex); S3(Phospho); S10(Phospho)	S(3): 100.0; S(10): 100.0	399.753	78.9	3	3163.13	-2.0446	0.990888	0.826807	1.01515
gFGFGQGAGALVHsE	I3LL97	N-Term(iTRAQ8plex); S14(Phospho)	S(14): 100.0	399.641	73.24	2	1817.85	-2.14093	1.05086	1.03581	1.02584
sPGsGSEANGLALVSGFk	F1S7Q6	N-Term(iTRAQ8plex); S4(Phospho); K18(iTRAQ8plex)	S(1): 1.7; S(4): 98.3; S(6): 0.0; S(15): 0.0	399.597	27.7	3	2366.21	-2.77466	0.991939	1.07444	0.921931
vASAAGPAPsPPGsPGHDR	F1S8X7	N-Term(iTRAQ8plex); S10(Phospho); S14(Phospho)	S(3): 0.0; S(10): 100.0; S(14): 100.0	398.345	55.9	3	2191.98	-2.33409	0.995162	1.07113	1.03848
eAsVNNLLDALEALGQR	F1RM98	N-Term(iTRAQ8plex); S3(Phospho)	S(3): 100.0	397.557	64.7	3	2197.11	-1.11478	0.977228	1.0614	0.940632
kAATATEDDEDDDIDLFGsDEEEDkEAAR	F1SEV8	N-Term(iTRAQ8plex); K1(iTRAQ8plex); S19(Phospho); K25(iTRAQ8plex)	T(4): 0.0; T(6): 0.0; S(19): 100.0	397.368	36.67	4	4192.93	-0.766467	1.01517	1.02377	1.16353
vFPEPTEsGDEGEEEDLPLLSMR	F1ST42	N-Term(iTRAQ8plex); S8(Phospho)	T(6): 0.0; S(8): 100.0; S(21): 0.0	397.29	98.54	3	2960.34	-0.826995	0.957728	0.936714	0.929992
kDsLTQAQEQGNLLN	F1RRJ1	N-Term(iTRAQ8plex); K1(iTRAQ8plex); S3(Phospho)	S(3): 100.0; T(5): 0.0	397.065	58.04	3	2347.21	-2.00282	1.06781	1.12629	1.2401
iDsDEEEDFENVSk	F1STY8	N-Term(iTRAQ8plex); S3(Phospho); K14(iTRAQ8plex)	S(3): 100.0; S(13): 0.0	397.063	50.53	3	2344.06	-3.77913	0.968437	1.0083	0.949587
ikEEPMsEEGEEEEEER	F1RPE7	N-Term(iTRAQ8plex); K2(iTRAQ8plex); S7(Phospho)	S(7): 100.0	396.632	41.88	3	2767.24	-2.64149	1.15609	1.13582	0.985291
aVPVsPSAVEDDEDEDGHTVVATAR	F1SNQ1	N-Term(iTRAQ8plex); S5(Phospho)	S(5): 99.9; S(7): 0.1; T(19): 0.0; T(23): 0.0	396.451	70.06	3	2950.37	2.45617	1.03525	1.05029	1.15542
cGSGPVHISGQHLVAVEEDAEsEDEEEEDVk	I3LTH8	N-Term(iTRAQ8plex); C1(Carbamidomethyl); S22(Phospho); K31(iTRAQ8plex)	S(3): 0.0; S(9): 0.0; S(22): 100.0	396.169	70.25	3	4068.85	-0.0356028	1.04817	0.918236	1.19005
sPsPEPIYNSEGk	F1RQR0	N-Term(iTRAQ8plex); S1(Phospho); S3(Phospho); K13(iTRAQ8plex)	S(1): 100.0; S(3): 100.0; Y(8): 0.0; S(10): 0.0	395.371	28.21	3	2173	-4.70994	0.99228	0.925147	0.819694
dLLSDLQDVsDSER	F1RJC5	N-Term(iTRAQ8plex); S10(Phospho)	S(4): 0.0; S(10): 100.0; S(12): 0.0	395.217	55.79	2	1975.92	-0.0227417	1.05277	0.970306	1.01853
rPDPDsDEDEDYER	F1RUL1	N-Term(iTRAQ8plex); S6(Phospho)	S(6): 100.0; Y(12): 0.0	394.87	75.75	3	2121.85	-1.8766	0.984408	1.00049	0.926556
dAVGLPEGDSHFEDAGsDDDLkPk	I3LLS6	N-Term(iTRAQ8plex); S17(Phospho); K22(iTRAQ8plex); K24(iTRAQ8plex)	S(10): 0.0; S(17): 100.0	394.811	38.27	3	3506.71	0.513412	1.0825	1.10561	0.928464
aDRDsNEEEEDk	F1S8T1	N-Term(iTRAQ8plex); S5(Phospho); K12(iTRAQ8plex)	S(5): 100.0	394.793	32.1	2	2124.95	-2.02994	1.22337	0.846132	0.510178
dFQDYIEPEEGSQGsPQR	I3LQU0	N-Term(iTRAQ8plex); S15(Phospho)	Y(5): 0.0; S(12): 1.5; S(15): 98.5	394.214	50.39	2	2466.07	-4.05036	0.990421	0.986613	1.01222
sVIDPIPAPVGDSNVDGGAk	F1SQW0	N-Term(iTRAQ8plex); S1(Phospho); K20(iTRAQ8plex)	S(1): 100.0; S(13): 0.0	393.91	61.89	3	2596.34	-2.9172	0.863759	0.970371	1.01717
hLLTDLPLPPELPGGDPsPPDsPEPk	F1RWL3	N-Term(iTRAQ8plex); S18(Phospho); S22(Phospho); K26(iTRAQ8plex)	T(4): 0.0; S(18): 100.0; S(22): 100.0	393.773	57.15	3	3483.74	2.89079	0.991755	0.995991	1.03735
mESEGGADDsAEEGDLLDDDDNEDRGDDQLELIk	I3LK71	N-Term(iTRAQ8plex); S10(Phospho); K34(iTRAQ8plex)	S(3): 0.0; S(10): 100.0	393.419	61.89	3	4398.9	0.180318	1.00735	1.06374	1.07388
aLssEEEEEIGATHEPESLLPPSVLDQASVIAER	I3L5H9	N-Term(iTRAQ8plex); S3(Phospho); S4(Phospho)	S(3): 100.0; S(4): 100.0; T(13): 0.0; S(18): 0.0; S(23): 0.0; S(29): 0.0	392.359	39.88	3	4096.92	1.27034	1.118	0.963118	1.16106
gDAEQsEEEGEEEEDkAEDAR	F1SK12	N-Term(iTRAQ8plex); S6(Phospho); K16(iTRAQ8plex)	S(6): 100.0	391.982	64.63	3	3040.29	-1.84637	1.06852	1.01574	0.781306
nVPHEDIcEDsDIDGDYR	I3LCR2	N-Term(iTRAQ8plex); C8(Carbamidomethyl); S11(Phospho)	S(11): 100.0; Y(17): 0.0	391.888	79	3	2533.04	-1.98287	0.880507	0.940671	1.07836
eESEEsDEDMGFGLFD	Q29214	N-Term(iTRAQ8plex); S6(Phospho)	S(3): 0.0; S(6): 100.0	391.783	85.52	2	2219.85	-0.302039	0.972071	0.993293	1.02918
aPEsDTGDEDQDQER	F1S485	N-Term(iTRAQ8plex); S4(Phospho)	S(4): 100.0; T(6): 0.0	391.496	68	2	2075.83	-0.56977	0.999431	1.07614	0.894869
qEPEsEEEEEEk	A0A0B8RTA7	N-Term(iTRAQ8plex); S5(Phospho); K12(iTRAQ8plex)	S(5): 100.0	390.762	46.87	2	2179.97	-1.50992	1.01503	0.942213	0.724417
aAYGDLssEEEEEENEPESLGVVYk	F1RUA4	N-Term(iTRAQ8plex); S7(Phospho); S8(Phospho); K25(iTRAQ8plex)	Y(3): 0.0; S(7): 100.0; S(8): 100.0; S(19): 0.0; Y(24): 0.0	390.748	81.56	3	3541.56	-2.61533	1.16786	1.0583	1.1535
lQEEGGsDEEETGDPSEDGMQSAR	F1SPR8	N-Term(iTRAQ8plex); S7(Phospho)	S(7): 100.0; T(12): 0.0; S(16): 0.0; S(22): 0.0	390.341	75.46	3	2937.19	0.254926	0.96309	0.917588	0.989656
eLGHPVEEEDELEsGDQDDEDDEDEDDGk	F1RYU9	N-Term(iTRAQ8plex); S14(Phospho); K29(iTRAQ8plex)	S(14): 100.0	390.291	90.41	3	3977.6	-5.14541	0.93429	1.00133	0.771509
aITSLLGGGsPk	A0A0B8S043	N-Term(iTRAQ8plex); S10(Phospho); K12(iTRAQ8plex)	T(3): 0.0; S(4): 0.0; S(10): 100.0	390.14	51.88	3	1789	-2.53667	1.00007	0.946634	0.880617
vHEQEssGDEDTDLSPEEQEk	I3LV12	N-Term(iTRAQ8plex); S6(Phospho); S7(Phospho); K21(iTRAQ8plex)	S(6): 100.0; S(7): 100.0; T(12): 0.0; S(15): 0.0	390.037	55.37	3	3156.33	-3.7536	1.04244	0.996581	0.885789
vRDQEEEEAEAAEAEEGsGEEVPMETR	A0A0B8RSZ4	N-Term(iTRAQ8plex); S18(Phospho)	S(18): 100.0; T(26): 0.0	389.926	49.68	3	3390.46	3.55684	0.648148	0.642928	0.747265
eAAAQPRPDsWGDDNWEGLETESR	F1RRK0	N-Term(iTRAQ8plex); S10(Phospho)	S(10): 100.0; T(21): 0.0; S(23): 0.0	389.888	36.31	3	3100.36	-0.302877	0.883004	0.953139	1.18686
nDQEPPPEALDFsDDEk	F1RTX5	N-Term(iTRAQ8plex); S13(Phospho); K17(iTRAQ8plex)	S(13): 100.0	389.082	53.03	3	2634.2	-2.72611	1.09281	1.01504	0.902959
ePTPSIAsDIsLPIATQELR	F1SHW1	N-Term(iTRAQ8plex); S8(Phospho); S11(Phospho)	T(3): 0.0; S(5): 0.0; S(8): 100.0; S(11): 100.0; T(16): 0.0	389.01	60.02	2	2602.27	-2.54964	0.919222	0.973035	1.10074
gLLSsVDLDDEDEELLAIVR	F1S018	N-Term(iTRAQ8plex); S5(Phospho)	S(4): 1.4; S(5): 98.6	388.994	103.1	3	2585.28	-2.44254	1.08252	0.910305	0.957717
sDsENVYEAIQDVR	F1RR27	N-Term(iTRAQ8plex); S3(Phospho)	S(1): 0.0; S(3): 100.0; Y(7): 0.0	388.704	48.02	2	2008.92	1.51974	0.970509	1.01017	1.00052
eELEQQtDGDcEEEEEDNDGETSk	A7WLH7	N-Term(iTRAQ8plex); T7(Phospho); C11(Carbamidomethyl); K24(iTRAQ8plex)	T(7): 100.0; T(22): 0.0; S(23): 0.0	388.623	99.27	3	3503.42	-1.27882	1.06773	0.971061	0.920266
sEEsPAsDEAGEk	I3LMJ1	N-Term(iTRAQ8plex); S4(Phospho); S7(Phospho); K13(iTRAQ8plex)	S(1): 0.0; S(4): 100.0; S(7): 100.0	388.384	39.46	2	2103.89	-2.37621	1.11988	1.0387	0.872923
rIDFIPVsPAPsPTR	F1SJE4	N-Term(iTRAQ8plex); S8(Phospho); S12(Phospho)	S(8): 100.0; S(12): 50.0; T(14): 50.0	387.951	34.83	3	2117.05	0.109469	1.00237	0.978452	1.11187
dAEESLPIQESDQTLAVALsPk	A0A0B8RZ40	N-Term(iTRAQ8plex); S20(Phospho); K22(iTRAQ8plex)	S(5): 0.0; S(11): 0.0; T(14): 0.0; S(20): 100.0	387.669	76.54	3	3029.55	-1.0212	0.948759	0.960924	0.974722
lLELQEMDsLLR	K7GP66	N-Term(iTRAQ8plex); S9(Phospho)	S(9): 100.0	387.547	37.1	2	1843.95	-1.12056	0.990767	0.987375	1.06303
nEGsESAPEGQAQQR	I3LFV4	N-Term(iTRAQ8plex); S4(Phospho)	S(4): 100.0; S(6): 0.0	387.213	60.57	2	1971.87	-1.04781	1.0396	1.03662	0.879092
dTFEHDPSEsIDEFNk	F1S684	N-Term(iTRAQ8plex); S10(Phospho); K16(iTRAQ8plex)	T(2): 0.0; S(8): 0.0; S(10): 100.0	387.166	34.75	3	2598.18	-3.43291	1.04011	0.954813	1.04044
sWDSLNEAVATEILSAYFk	F1S4L8	N-Term(iTRAQ8plex); S1(Phospho); K19(iTRAQ8plex)	S(1): 50.0; S(4): 50.0; T(11): 0.0; S(15): 0.0; Y(17): 0.0	386.984	54.05	3	2832.42	-3.4356	1.01452	1.03881	1.02639
yGPANVEDTTESGATDsk	F1SHD6	N-Term(iTRAQ8plex); S17(Phospho); K18(iTRAQ8plex)	Y(1): 0.0; T(9): 0.0; T(10): 0.0; S(12): 0.0; T(15): 0.0; S(17): 100.0	386.925	65.5	3	2530.18	-1.68231	0.98111	0.90467	0.924222
aLVVPEPEPDSDsNQER	F1SSB0	N-Term(iTRAQ8plex); S13(Phospho)	S(11): 0.0; S(13): 100.0	386.721	50.52	2	2266.05	-2.26934	0.812827	0.852042	1.02188
aAVLsDsDDEEk	M3VH90	N-Term(iTRAQ8plex); S5(Phospho); S7(Phospho); K12(iTRAQ8plex)	S(5): 100.0; S(7): 100.0	385.813	48.28	2	2046.91	-0.905212	1.06514	1.04869	0.944038
vPssDEEVVEEPQNR	I3LGJ5	N-Term(iTRAQ8plex); S3(Phospho); S4(Phospho)	S(3): 100.0; S(4): 100.0	385.335	54.85	2	2177.93	-0.444551	0.909565	0.937481	0.991272
eEtkEIQVAsEEEEAAAAQR	F1S4I1	N-Term(iTRAQ8plex); T3(Phospho); K4(iTRAQ8plex); S10(Phospho)	T(3): 100.0; S(10): 100.0	385.25	39.26	3	2986.38	-2.94213	0.877968	0.804908	0.89757
aVsPPHLDGPLsPk	F1SID1	N-Term(iTRAQ8plex); S3(Phospho); S12(Phospho); K14(iTRAQ8plex)	S(3): 100.0; S(12): 100.0	385.235	31.21	3	2183.11	-2.63009	1.06275	1.02068	0.952021
mEEEGTEDNGLEEDsR	F1SBU9	N-Term(iTRAQ8plex); S15(Phospho)	T(6): 0.0; S(15): 100.0	384.625	57.09	2	2223.89	-2.02911	1.0068	0.979166	0.911889
yFAEsDEEEDVDFAmFN	F1RS45	N-Term(iTRAQ8plex); S5(Phospho); M15(Oxidation)	Y(1): 0.0; S(5): 100.0	384.253	99.12	2	2457.95	-7.03081	1.15179	1.10211	1.2193
gGTPAFLPSPLsPQSSLPTSR	F1RMA7	N-Term(iTRAQ8plex); S12(Phospho)	T(3): 0.0; S(9): 0.0; S(12): 100.0; S(15): 0.0; S(16): 0.0; T(19): 0.0; S(20): 0.0	383.826	49.47	3	2481.27	-0.500863	1.45317	1.33733	1.38113
nWEDEDFYDsDDDTFLDR	A0A0B8RVH6	N-Term(iTRAQ8plex); S10(Phospho)	Y(8): 0.0; S(10): 100.0; T(14): 0.0	383.719	75.88	2	2681.04	-3.13623	0.997329	0.988223	1.08018
eAsENETDMEDPR	I3LTM2	N-Term(iTRAQ8plex); S3(Phospho)	S(3): 100.0; T(7): 0.0	383.539	80.33	2	1906.76	-2.36367	1.01076	1.07235	0.874274
gDVTTEEAAGAsPAk	F1SV88	N-Term(iTRAQ8plex); S12(Phospho); K15(iTRAQ8plex)	T(4): 0.0; T(5): 0.0; S(12): 100.0	383.178	53.24	3	2092.04	0.0942358	1.10197	1.00472	0.899725
qITQEEDDsDEEVAPENFFSLPEk	F1RHJ3	N-Term(iTRAQ8plex); S9(Phospho); K24(iTRAQ8plex)	T(3): 0.0; S(9): 100.0; S(20): 0.0	383.118	77.99	3	3484.6	-3.67008	1.02274	1.00526	0.927124
wVEENIPSSFTDVALPVLVDsDEEIMTR	I3LJ38	N-Term(iTRAQ8plex); S21(Phospho)	S(8): 0.0; S(9): 0.0; T(11): 0.0; S(21): 100.0; T(27): 0.0	382.907	70.44	3	3575.71	-1.81106	1.08307	0.939587	1.073
sPFEGAVTESQSLFSDNFR	F1SNI5	N-Term(iTRAQ8plex); S1(Phospho)	S(1): 100.0; T(8): 0.0; S(10): 0.0; S(12): 0.0; S(15): 0.0	382.191	61.18	3	2502.15	-1.25133	1.00604	1.03917	1.06195
sLLSHEFQDEtDtEEETLYSSk	F1RN68	N-Term(iTRAQ8plex); T11(Phospho); T13(Phospho); K22(iTRAQ8plex)	S(1): 0.0; S(4): 0.0; T(11): 100.0; T(13): 100.0; T(17): 0.0; Y(19): 0.0; S(20): 0.0; S(21): 0.0	382.094	56.65	3	3356.48	-5.99863	0.993808	0.846539	1.07346
lENEGsDEDIETDVLYSPQmALk	F1S8T6	N-Term(iTRAQ8plex); S6(Phospho); M20(Oxidation); K23(iTRAQ8plex)	S(6): 100.0; T(12): 0.0; Y(16): 0.0; S(17): 0.0	382.002	75.3	3	3300.57	-0.249899	0.930422	1.01453	1.11339
aPsPDVIVLsDNEQPAsPR	F1S6P9	N-Term(iTRAQ8plex); S3(Phospho); S10(Phospho); S17(Phospho)	S(3): 100.0; S(10): 100.0; S(17): 100.0	381.466	45.92	3	2536.11	-0.7757	0.760984	0.873633	0.947524
qLANsLENVGPIDYVLPScGIIASAPR	B2CS61	N-Term(iTRAQ8plex); S5(Phospho); C19(Carbamidomethyl)	S(5): 100.0; Y(14): 0.0; S(18): 0.0; S(24): 0.0	381.379	62.04	3	3238.66	3.19032	1.03674	0.975304	1.11883
dGAAPPPQAPGsPGGR	I3LVD1	N-Term(iTRAQ8plex); S12(Phospho)	S(12): 100.0	381.332	51.3	2	1815.87	-1.34008	1.13401	1.12268	0.951632
sPNELVDDLFk	F1S880	N-Term(iTRAQ8plex); S1(Phospho); K11(iTRAQ8plex)	S(1): 100.0	381.222	24.87	3	1965.02	-1.51953	1.0229	0.95801	0.904726
eLEEEEENsDEDELDSHTMVk	F1S0N6	N-Term(iTRAQ8plex); S9(Phospho); K21(iTRAQ8plex)	S(9): 100.0; S(16): 0.0; T(18): 0.0	381.056	71.2	3	3195.39	-3.11926	0.99078	0.982243	0.936313
aEEQQLPPPLsPPsPSAPNTR	M3V857	N-Term(iTRAQ8plex); S11(Phospho); S14(Phospho)	S(11): 100.0; S(14): 100.0; S(16): 0.0; T(20): 0.0	381.021	32.1	3	2677.26	-0.0331376	0.831113	1.00473	1.2766
gTEAGQGGEPGtPTGEAGPScSSASDk	I3LTN6	N-Term(iTRAQ8plex); T12(Phospho); C21(Carbamidomethyl); K27(iTRAQ8plex)	T(2): 0.0; T(12): 99.9; T(14): 0.1; S(20): 0.0; S(22): 0.0; S(23): 0.0; S(25): 0.0	380.763	101.22	3	3180.43	0.286168	1.41943	1.21345	1.09336
dLFDYsPPLHk	F1S684	N-Term(iTRAQ8plex); S6(Phospho); K11(iTRAQ8plex)	Y(5): 0.0; S(6): 100.0	380.572	41.11	3	2020.03	-3.13644	1.02129	0.932939	0.876924
aNsDDEQPAAsDNDDEk	F1RZB7	N-Term(iTRAQ8plex); S3(Phospho); S11(Phospho); K17(iTRAQ8plex)	S(3): 100.0; S(11): 100.0	380.233	45.96	3	2589.04	-3.5018	1.11868	1.07541	0.858545
fAELPEFRPEEVLPsPTLQSLATsPR	F1RGJ6	N-Term(iTRAQ8plex); S15(Phospho); S24(Phospho)	S(15): 100.0; T(17): 0.0; S(20): 0.0; T(23): 2.6; S(24): 97.4	379.975	19	4	3375.67	4.46583	1.14072	1.08381	1.09398
kDQISEsPTEATEIGFGNR	K9J4T9	N-Term(iTRAQ8plex); K1(iTRAQ8plex); S7(Phospho)	S(5): 50.0; S(7): 50.0; T(9): 0.0; T(12): 0.0	379.819	72.89	3	2767.37	-3.91882	1.1473	1.14191	1.0558
aAsLNYLNQPNATPLQVSR	F1RRN1	N-Term(iTRAQ8plex); S3(Phospho)	S(3): 100.0; Y(6): 0.0; T(13): 0.0; S(18): 0.0	379.723	79.76	2	2441.24	-2.44983	0.962216	1.04032	1.09357
sPTMEQAVQTASAHLPAPAPVGR	F1RNW3	N-Term(iTRAQ8plex); S1(Phospho)	S(1): 99.9; T(3): 0.1; T(10): 0.0; S(12): 0.0	379.627	54.9	3	2700.34	-2.46427	1.00431	1.09148	1.26881
tWtLcGTPEYLAPEIILSk	I3LFW8	N-Term(iTRAQ8plex); T3(Phospho); C5(Carbamidomethyl); K19(iTRAQ8plex)	T(1): 1.7; T(3): 98.3; T(7): 0.0; Y(10): 0.0; S(18): 0.0	379.586	38.79	3	2880.51	-0.953025	1.01499	1.05351	0.992511
nLsSTTDDEAAPPALDADPPAPER	I3LGT3	N-Term(iTRAQ8plex); S3(Phospho)	S(3): 96.5; S(4): 1.7; T(5): 1.7; T(6): 0.0	379.532	36.13	3	2834.29	-3.15473	0.829645	0.944248	1.29176
tsVQTEDDQLIAGQSAR	F1RGJ2	N-Term(iTRAQ8plex); S2(Phospho)	T(1): 1.7; S(2): 98.3; T(5): 0.0; S(15): 0.0	379.514	45.12	3	2203.06	0.866692	0.946325	0.906356	1.05067
aSGDGEsLDEDSEFTLASDFEIGHFFR	F1RYA4	N-Term(iTRAQ8plex); S7(Phospho)	S(2): 0.0; S(7): 100.0; S(12): 0.0; T(15): 0.0; S(18): 0.0	379.474	69.22	3	3362.47	0.257239	1.02202	0.978269	1.19749
lDtFcGSPPYAAPELFQGk	F1RPY5	N-Term(iTRAQ8plex); T3(Phospho); C5(Carbamidomethyl); K19(iTRAQ8plex)	T(3): 100.0; S(7): 0.0; Y(10): 0.0	379.326	60.97	3	2786.37	-1.39502	1.00172	1.07416	1.08754
lEFGsFWELIGEAAk	K7GKQ4	N-Term(iTRAQ8plex); S5(Phospho); K15(iTRAQ8plex)	S(5): 100.0	379.204	52.08	3	2385.23	-0.912247	1.11318	0.961516	0.919077
tGQEYIPGQPPSSQSSDSsPTR	F1S9K5	N-Term(iTRAQ8plex); S19(Phospho)	T(1): 0.0; Y(5): 0.0; S(12): 0.0; S(13): 0.0; S(15): 0.0; S(16): 0.0; S(18): 2.2; S(19): 95.6; T(21): 2.2	379.058	51.59	3	2690.22	-1.49912	0.950949	1.18426	1.07527
tLSVAAAFNEDEDsEPEEMPPEAk	F1SL16	N-Term(iTRAQ8plex); S14(Phospho); K24(iTRAQ8plex)	T(1): 0.0; S(3): 0.0; S(14): 100.0	378.595	84.87	3	3294.52	0.654079	1.00035	0.982737	0.999663
lSSWDQAEtPGHtPSLR	F1SMZ9	N-Term(iTRAQ8plex); T9(Phospho); T13(Phospho)	S(2): 0.0; S(3): 0.0; T(9): 100.0; T(13): 100.0; S(15): 0.0	378.489	43.62	3	2346.04	-1.80879	1.03052	0.974965	0.992813
gDSEEAsGAEEEVGTVAAAATAGk	I3LHH0	N-Term(iTRAQ8plex); S7(Phospho); K24(iTRAQ8plex)	S(3): 2.1; S(7): 97.9; T(15): 0.0; T(21): 0.0	378.046	59.63	3	2895.39	4.64005	0.886075	0.882844	0.963655
sAsLLELAPQGAsPGSTIDTAPLSSVDSLINk	F1ST04	N-Term(iTRAQ8plex); S3(Phospho); S13(Phospho); K32(iTRAQ8plex)	S(1): 0.0; S(3): 100.0; S(13): 33.1; S(16): 33.1; T(17): 33.1; T(20): 0.6; S(24): 0.0; S(25): 0.0; S(28): 0.0	377.925	63.28	3	3907.98	0.569561	1.03504	1.06889	1.07851
qGsPDQIsPVSDTTSTGLFQDk	F1SK12	N-Term(iTRAQ8plex); S3(Phospho); S8(Phospho); K22(iTRAQ8plex)	S(3): 100.0; S(8): 100.0; S(11): 0.0; T(13): 0.0; T(14): 0.0; S(15): 0.0; T(16): 0.0	377.82	62.12	3	3076.43	-1.3264	1.15238	1.10184	1.18208
yLEEDNsDEsDAEDER	F1RVP5	N-Term(iTRAQ8plex); S7(Phospho); S10(Phospho)	Y(1): 0.0; S(7): 100.0; S(10): 100.0	377.691	53.43	2	2379.87	-0.963223	0.958833	0.964109	1.06497
gVPAGNsDTEGGQPGR	F1S9D1	N-Term(iTRAQ8plex); S7(Phospho)	S(7): 100.0; T(9): 0.0	377.656	63.13	2	1882.86	-1.46003	0.917101	1.02068	0.902162
vQIsPDSGGLPER	F1SBT6	N-Term(iTRAQ8plex); S4(Phospho)	S(4): 100.0; S(7): 0.0	376.589	47.34	2	1738.87	-1.42521	0.85276	0.941554	1.00253
eTQDLsPESEQALLLGQQEGDR	F1RSY4	N-Term(iTRAQ8plex); S6(Phospho)	T(2): 0.0; S(6): 100.0; S(9): 0.0	376.366	45.89	3	2827.32	-4.16996	1.03347	1.05097	1.01959
vsLDLEDEEEEEDYLDk	B3TFD9	N-Term(iTRAQ8plex); S2(Phospho); K17(iTRAQ8plex)	S(2): 100.0; Y(14): 0.0	375.609	59.49	3	2758.26	-2.25057	1.00625	0.934738	0.933567
aLAAEAsEDEVPsDIDLNDPYFAEEAk	F1SBJ2	N-Term(iTRAQ8plex); S7(Phospho); S13(Phospho); K27(iTRAQ8plex)	S(7): 100.0; S(13): 100.0; Y(21): 0.0	375.605	84.5	3	3677.65	-3.80825	1.14285	1.09335	0.965567
tEDGGWEWsDDEFDEESEEGk	F1RRB6	N-Term(iTRAQ8plex); S9(Phospho); K21(iTRAQ8plex)	T(1): 0.0; S(9): 100.0; S(17): 0.0	375.501	84.39	3	3164.29	-2.43889	1.00248	0.994631	1.06723
iEDsEPHIPLIDDTDAEDDAPTkR	F1SPZ5	N-Term(iTRAQ8plex); S4(Phospho); K23(iTRAQ8plex)	S(4): 100.0; T(14): 0.0; T(22): 0.0	375.493	25.71	4	3380.63	-0.208215	1.12566	1.12816	1.21829
lGDVsPTQIDVSQFGSFk	F1SK12	N-Term(iTRAQ8plex); S5(Phospho); K18(iTRAQ8plex)	S(5): 100.0; T(7): 0.0; S(12): 0.0; S(16): 0.0	375.444	49.03	3	2613.34	-1.27077	1.30004	1.07386	0.879251
itDDEEEEEVDVTGPIk	F1S8J5	N-Term(iTRAQ8plex); T2(Phospho); K17(iTRAQ8plex)	T(2): 100.0; T(13): 0.0	375.391	51.31	3	2606.25	-3.89458	0.856617	0.881812	1.01695
eTVSEVPPLLFsDEEEk	F1SDV2	N-Term(iTRAQ8plex); S12(Phospho); K17(iTRAQ8plex)	T(2): 0.0; S(4): 0.0; S(12): 100.0	375.391	37.91	3	2636.32	-1.32859	1.26343	1.10581	1.12094
dLDLEPLsDLEEGLEETR	I3LUI6	N-Term(iTRAQ8plex); S8(Phospho)	S(8): 100.0; T(17): 0.0	375.255	65.07	2	2457.14	-5.88797	0.865411	0.953542	0.998067
tQEDEEEISTsPGVSEFVSDAFDAcNLDQEDLR	I3LIN2	N-Term(iTRAQ8plex); S11(Phospho); C25(Carbamidomethyl)	T(1): 0.0; S(9): 1.5; T(10): 49.3; S(11): 49.3; S(15): 0.0; S(19): 0.0	374.936	139.3	3	4116.75	-4.85563	1.24295	0.933672	1.04201
vLDNYLTSPLPEEVDETsAEDEGISQR	A0A0B8S0A2	N-Term(iTRAQ8plex); S18(Phospho)	Y(5): 0.0; T(7): 0.0; S(8): 0.0; T(17): 1.5; S(18): 98.5; S(25): 0.0	374.797	57.41	3	3390.57	-2.96883	1.06177	1.13889	1.1641
dkEVsDDEAEEk	O02705	N-Term(iTRAQ8plex); K2(iTRAQ8plex); S5(Phospho); K12(iTRAQ8plex)	S(5): 100.0	374.507	20.59	3	2386.17	-4.61384	1.13243	1.03191	0.7451
iEVLPVDIGAGGYSGNSGsPk	F1RUN1	N-Term(iTRAQ8plex); S19(Phospho); K21(iTRAQ8plex)	Y(13): 0.0; S(14): 0.0; S(17): 0.0; S(19): 100.0	374.174	78.18	3	2705.4	0.014683	0.971877	0.928219	1.02969
tLsNAEDYLDDEDsD	Q8MJ49	N-Term(iTRAQ8plex); S3(Phospho); S14(Phospho)	T(1): 1.8; S(3): 98.2; Y(8): 0.0; S(14): 100.0	374.142	68.87	2	2165.8	0.815194	1.04017	0.996132	1.21493
aNsFVGTAQYVSPELLTEk	F1SUH3	N-Term(iTRAQ8plex); S3(Phospho); K19(iTRAQ8plex)	S(3): 100.0; T(7): 0.0; Y(10): 0.0; S(12): 0.0; T(17): 0.0	374.025	59.95	3	2742.41	-4.5014	0.985684	1.08163	1.07835
aAsPPASASDLIEQQQk	F1S614	N-Term(iTRAQ8plex); S3(Phospho); K17(iTRAQ8plex)	S(3): 100.0; S(7): 0.0; S(9): 0.0	374.022	44.9	3	2429.25	-2.99451	0.90858	0.943961	1.03642
iEEAMDGSEtPQLFTVLPEk	F1RU38	N-Term(iTRAQ8plex); T10(Phospho); K20(iTRAQ8plex)	S(8): 0.0; T(10): 100.0; T(15): 0.0	373.84	68.55	3	2922.47	1.13796	1.09958	0.912753	0.884161
lSVPAsDEEEEAPAPVPR	K7GL02	N-Term(iTRAQ8plex); S6(Phospho)	S(2): 0.0; S(6): 100.0	373.78	54.5	3	2277.1	-0.0985198	0.965551	0.980892	1.00343
gAGQsDDsDIWDDTALIk	B3VQJ1	N-Term(iTRAQ8plex); S5(Phospho); S8(Phospho); K18(iTRAQ8plex)	S(5): 100.0; S(8): 100.0; T(14): 0.0	373.578	36.68	3	2675.2	-4.82868	1.04415	0.938347	0.962346
eAATEESNsELEQEISVEQk	K9IVG8	N-Term(iTRAQ8plex); S9(Phospho); K20(iTRAQ8plex)	T(4): 0.0; S(7): 0.0; S(9): 100.0; S(16): 0.0	373.41	85.23	3	2938.4	-2.36054	1.11051	1.05105	1.01968
sGDLGEMEPLk	F1SJY6	N-Term(iTRAQ8plex); S1(Phospho); K11(iTRAQ8plex)	S(1): 100.0	373.333	36.39	3	1863.93	-4.22612	0.999659	0.898054	0.842574
sPDVISSASTALSQDIPEIASEALSR	F1S2J4	N-Term(iTRAQ8plex); S1(Phospho)	S(1): 100.0; S(6): 0.0; S(7): 0.0; S(9): 0.0; T(10): 0.0; S(13): 0.0; S(21): 0.0; S(25): 0.0	373.237	61.75	3	3028.51	1.77766	1.11215	1.20157	0.9099
wLDEsDAEMELR	I3L5Y7	N-Term(iTRAQ8plex); S5(Phospho)	S(5): 100.0	372.878	43.11	2	1877.83	-1.7269	0.94322	0.966484	0.992983
eLYEINPPEISEEIIGsPIPEPR	F1SFI8	N-Term(iTRAQ8plex); S17(Phospho)	Y(3): 0.0; S(11): 0.0; S(17): 100.0	372.714	67.48	3	3005.52	3.72246	1.06316	0.97661	1.22657
gGEDEDGsDEEVVHNEDIHFEPIVSLPEVEVk	F1SU29	N-Term(iTRAQ8plex); S8(Phospho); K32(iTRAQ8plex)	S(8): 100.0; S(25): 0.0	372.489	35.7	4	4236.99	-1.31583	1.09263	0.947442	0.946166
sHsLDDLQGEAETEk	I3L9L0	N-Term(iTRAQ8plex); S3(Phospho); K15(iTRAQ8plex)	S(1): 1.5; S(3): 98.5; T(13): 0.0	372.273	23.82	3	2347.12	-1.08609	0.93989	0.927254	1.05371
eEDEEPEsPPEk	I3L9K5	N-Term(iTRAQ8plex); S8(Phospho); K12(iTRAQ8plex)	S(8): 100.0	371.957	45.74	2	2102.96	-2.69784	1.0131	0.969793	0.777124
aGNsDsEEDDANER	F1SDV2	N-Term(iTRAQ8plex); S4(Phospho); S6(Phospho)	S(4): 100.0; S(6): 100.0	371.9	43.86	2	1972.71	-1.56425	1.0071	1.10065	1.02073
eAAAAAATVAAAsPHQPALR	M3V7Y8	N-Term(iTRAQ8plex); S13(Phospho)	T(8): 0.0; S(13): 100.0	371.57	55.78	3	2258.15	-2.58599	0.957438	0.927643	1.02559
sSPNVANQPPsPGGk	F1SBY5	N-Term(iTRAQ8plex); S1(Phospho); S11(Phospho); K15(iTRAQ8plex)	S(1): 100.0; S(2): 0.0; S(11): 100.0	371.093	40.08	3	2205.05	-2.03684	1.02231	1.05041	0.899377
rEtDDEGEDD	F1SSG6	N-Term(iTRAQ8plex); T3(Phospho)	T(3): 100.0	370.889	46.36	2	1564.59	-2.27396	0.954195	0.994944	0.767269
sPISNNSGcDAPDNNNPSVSVSSSAESEk	F1SGX9	N-Term(iTRAQ8plex); S1(Phospho); C9(Carbamidomethyl); K29(iTRAQ8plex)	S(1): 100.0; S(4): 0.0; S(7): 0.0; S(18): 0.0; S(20): 0.0; S(22): 0.0; S(23): 0.0; S(24): 0.0; S(27): 0.0	370.657	71.3	3	3638.63	-3.2322	1.11036	0.963866	0.9995
kPsPAQAAETPALELPLPAVPAPAVL	F1RVX9	N-Term(iTRAQ8plex); K1(iTRAQ8plex); S3(Phospho)	S(3): 100.0; T(10): 0.0	370.633	16	4	3236.81	-0.794375	1.00175	0.953302	1.08562
iEDsEPHIPLIDDTDAEDDAPTk	F1SPZ5	N-Term(iTRAQ8plex); S4(Phospho); K23(iTRAQ8plex)	S(4): 100.0; T(14): 0.0; T(22): 0.0	370.493	54.61	3	3224.52	-4.98883	1.10354	0.954915	1.04251
sVSEINsDDELSGk	F1SFP6	N-Term(iTRAQ8plex); S7(Phospho); K14(iTRAQ8plex)	S(1): 0.0; S(3): 0.0; S(7): 100.0; S(12): 0.0	369.724	58.44	2	2168.06	-1.1876	0.938086	0.872985	1.09082
aGAATAGDsDEESR	I3L8X2	N-Term(iTRAQ8plex); S9(Phospho)	T(5): 0.0; S(9): 100.0; S(13): 0.0	369.676	58.08	2	1720.73	-1.95993	1.02796	0.979514	0.829588
sQEMVHLVNk	K7GLE2	N-Term(iTRAQ8plex); S1(Phospho); K10(iTRAQ8plex)	S(1): 100.0	369.582	29.22	3	1872.99	-0.467462	1.2148	1.11019	0.898074
aLQAALLGGssEEELEAEAAAAGR	I3LQY2	N-Term(iTRAQ8plex); S10(Phospho); S11(Phospho)	S(10): 100.0; S(11): 100.0	369.558	80.36	3	2778.29	-1.67573	1.01914	1.04532	1.11834
vGDPGQDsPSAPGsPAAPGPQQEk	F1RHM9	N-Term(iTRAQ8plex); S8(Phospho); S14(Phospho); K24(iTRAQ8plex)	S(8): 96.8; S(10): 3.2; S(14): 100.0	369.391	47.13	3	3042.4	-3.30024	1.10042	1.16194	1.00743
kGGEFDEFVNDDtDDDLPISk	F1S6V3	N-Term(iTRAQ8plex); K1(iTRAQ8plex); T13(Phospho); K21(iTRAQ8plex)	T(13): 100.0; S(20): 0.0	369.234	28.95	4	3348.62	-1.39642	1.03154	1.00364	0.931136
qLLVEAIDVPVGTAtLGR	K7GP66	N-Term(iTRAQ8plex); T15(Phospho)	T(13): 1.8; T(15): 98.2	369.199	61.48	3	2236.23	1.4957	0.886755	0.910236	1.04541
hNDIVDsDsDAEDR	F1S8P8	N-Term(iTRAQ8plex); S7(Phospho); S9(Phospho)	S(7): 100.0; S(9): 100.0	369.009	35.16	2	2051.79	-0.714315	1.02677	1.1627	1.13585
eADDDEEVDDNIPEMPsPk	Q4TTV6	N-Term(iTRAQ8plex); S17(Phospho); K19(iTRAQ8plex)	S(17): 100.0	368.672	47.66	3	2833.26	-0.171044	0.935213	1.04182	1.17592
eLsEEsEDEELQLEEFPMLk	F1SB54	N-Term(iTRAQ8plex); S3(Phospho); S6(Phospho); K20(iTRAQ8plex)	S(3): 100.0; S(6): 100.0	368.587	40.5	3	3192.44	-1.03244	1.149	0.998057	0.99645
tLSVAAAFNEDEDsEPEEmPPEAk	F1SL16	N-Term(iTRAQ8plex); S14(Phospho); M19(Oxidation); K24(iTRAQ8plex)	T(1): 0.0; S(3): 0.0; S(14): 100.0	368.266	72.56	3	3310.5	-4.63468	1.02211	0.992825	1.01093
aEGEWEDQEALDYFsDkESGk	F1S684	N-Term(iTRAQ8plex); S15(Phospho); K17(iTRAQ8plex); K21(iTRAQ8plex)	Y(13): 0.0; S(15): 100.0; S(19): 0.0	368.072	54.54	4	3425.6	-4.90388	1.10299	1.15761	1.05525
aEEDEILNRsPR	F1S441	N-Term(iTRAQ8plex); S10(Phospho)	S(10): 100.0	367.897	38.68	2	1812.88	-1.72209	0.944495	1.00524	1.03201
dEScYDNAEAAFsDDEEDLNSk	F1SFW4	N-Term(iTRAQ8plex); C4(Carbamidomethyl); S13(Phospho); K22(iTRAQ8plex)	S(3): 0.0; Y(5): 0.0; S(13): 100.0; S(21): 0.0	367.484	78.14	3	3212.34	0.502002	0.962309	0.947029	0.909965
nFVNQTLSsPPPPR	K7GP66	N-Term(iTRAQ8plex); S9(Phospho)	T(6): 0.0; S(8): 0.0; S(9): 100.0	366.949	53.82	3	1937.97	-2.69166	1.13309	1.19614	1.11636
nSGPVAEmSTEFsPEGk	I3LCW3	N-Term(iTRAQ8plex); M8(Oxidation); S13(Phospho); K17(iTRAQ8plex)	S(2): 0.0; S(9): 0.0; T(10): 0.0; S(13): 100.0	366.809	62.38	3	2471.15	-4.42629	1.04768	0.968521	1.08995
dWEDDsDEDmSNFDR	F1SL99	N-Term(iTRAQ8plex); S6(Phospho); M10(Oxidation)	S(6): 100.0; S(11): 0.0	366.406	44.41	2	2275.83	-0.86391	0.962542	0.975282	1.05982
eVSsRPsTPGLSVVSGISATSEDIPNk	F1RS34	N-Term(iTRAQ8plex); S4(Phospho); S7(Phospho); K27(iTRAQ8plex)	S(3): 50.0; S(4): 50.0; S(7): 50.0; T(8): 50.0; S(12): 0.0; S(15): 0.0; S(18): 0.0; T(20): 0.0; S(21): 0.0	366.27	30.15	3	3482.73	0.757615	0.989097	0.816886	0.870261
aGDLLEDsPk	A0A0B8RSU5	N-Term(iTRAQ8plex); S8(Phospho); K10(iTRAQ8plex)	S(8): 100.0	366.125	56.4	3	1732.89	-2.87083	1.01023	0.981872	0.893745
fDQLFDDEsDPFEVLk	F1S827	N-Term(iTRAQ8plex); S9(Phospho); K16(iTRAQ8plex)	S(9): 100.0	366.071	62.89	3	2632.26	-1.77089	1.00386	0.860545	1.02198
eIEESAGsSVEDMDcSETQAEEAPQTR	F1SAQ6	N-Term(iTRAQ8plex); S8(Phospho); C15(Carbamidomethyl)	S(5): 0.0; S(8): 98.3; S(9): 1.6; S(16): 0.0; T(18): 0.0; T(26): 0.0	365.978	66.15	3	3369.42	7.0394	0.993987	1.05834	1.0323
dsEREsDDDGEDEVScETVk	F1SSS8	N-Term(iTRAQ8plex); S2(Phospho); S6(Phospho); C16(Carbamidomethyl); K20(iTRAQ8plex)	S(2): 100.0; S(6): 100.0; S(15): 0.0; T(18): 0.0	365.839	39.27	3	3069.24	0.665957	1.05274	0.979577	0.917346
lSSPAALLPAcNsPSk	I3LLW9	N-Term(iTRAQ8plex); C11(Carbamidomethyl); S13(Phospho); K16(iTRAQ8plex)	S(2): 0.0; S(3): 0.0; S(13): 100.0; S(15): 0.0	365.581	31.78	3	2301.21	-2.93199	1.11959	1.14961	1.18219
tGSNIsGASSDISLDEQYk	F1RMJ9	N-Term(iTRAQ8plex); T1(Phospho); S6(Phospho); K19(iTRAQ8plex)	T(1): 97.3; S(3): 2.7; S(6): 100.0; S(9): 0.0; S(10): 0.0; S(13): 0.0; Y(18): 0.0	365.569	36.56	3	2740.26	-0.831707	0.946214	1.02198	1.03114
sFEVEEVETPNSTPPR	F1RZ71	N-Term(iTRAQ8plex); S1(Phospho)	S(1): 100.0; T(9): 0.0; S(12): 0.0; T(13): 0.0	365.133	50.44	3	2202.02	-1.61746	0.983697	0.986357	1.01268
aPGPDEsELDsEAELMR	F1RT52	N-Term(iTRAQ8plex); S7(Phospho); S11(Phospho)	S(7): 100.0; S(11): 100.0	364.801	60.18	2	2309.95	-1.20917	0.860677	0.814372	1.03767
tVGQGQQGQSAAPVEPPsPGEk	E7FLX9	N-Term(iTRAQ8plex); S18(Phospho); K22(iTRAQ8plex)	T(1): 0.0; S(10): 0.0; S(18): 100.0	364.777	54.19	3	2837.41	-6.04101	1.09127	1.1448	1.01116
sTGDIAAAVSTEPSkEPR	F1SJE2	N-Term(iTRAQ8plex); S1(Phospho); K15(iTRAQ8plex)	S(1): 98.1; T(2): 1.9; S(10): 0.0; T(11): 0.0; S(14): 0.0	364.678	36.45	3	2504.26	-10.2152	0.870872	0.892659	0.950371
yWGPAsPTHk	F1RYY5	N-Term(iTRAQ8plex); S6(Phospho); K10(iTRAQ8plex)	Y(1): 0.0; S(6): 100.0; T(8): 0.0	364.498	46.44	3	1831.92	-6.61733	2.3633	1.76262	1.67518
aEsPETSAVESTQSTPQk	F1RSR8	N-Term(iTRAQ8plex); S3(Phospho); K18(iTRAQ8plex)	S(3): 100.0; T(6): 0.0; S(7): 0.0; S(11): 0.0; T(12): 0.0; S(14): 0.0; T(15): 0.0	364.47	22.69	3	2565.25	-1.52188	0.992275	1.05507	1.08393
vFEDsDGkDDEEDVDAk	I3LC46	N-Term(iTRAQ8plex); S5(Phospho); K8(iTRAQ8plex); K17(iTRAQ8plex)	S(5): 100.0	364.377	25.44	4	2905.37	-1.07218	1.09869	0.98274	0.872916
lISDFEDtDGEGGAYTDNELDEPAEEPLVSSITR	F1SJE2	N-Term(iTRAQ8plex); T8(Phospho)	S(3): 0.0; T(8): 100.0; Y(15): 0.0; T(16): 0.0; S(30): 0.0; S(31): 0.0; T(33): 0.0	363.617	94.17	3	4068.82	-1.11752	0.841669	1.01601	1.14255
eLSEEsEDEELQLEEFPMLk	F1SB54	N-Term(iTRAQ8plex); S6(Phospho); K20(iTRAQ8plex)	S(3): 0.0; S(6): 100.0	363.426	60.17	3	3112.47	-4.0717	1.04101	1.10932	0.935419
eYVSNDAAQsDDEEk	M3TYU5	N-Term(iTRAQ8plex); S10(Phospho); K15(iTRAQ8plex)	Y(2): 0.0; S(4): 0.0; S(10): 100.0	363.398	61.9	2	2388.07	0.738103	1.11746	1.02481	0.882547
eVLYDsEGLsAEER	F1RHW5	N-Term(iTRAQ8plex); S6(Phospho); S10(Phospho)	Y(4): 0.0; S(6): 100.0; S(10): 100.0	363.348	46.7	2	2060.87	-3.96112	0.906307	0.919387	1.06312
gGPGSAVsPYPTFNPSSDVEALHk	F1SJB5	N-Term(iTRAQ8plex); S8(Phospho); K24(iTRAQ8plex)	S(5): 2.6; S(8): 97.4; Y(10): 0.0; T(12): 0.0; S(16): 0.0; S(17): 0.0	363.266	50.22	4	3102.53	-2.4339	0.876108	0.950135	1.16032
eEDEEPEsPPEkk	I3L9K5	N-Term(iTRAQ8plex); S8(Phospho); K12(iTRAQ8plex); K13(iTRAQ8plex)	S(8): 100.0	363.031	19.43	3	2535.26	-2.73922	1.18947	1.13184	0.881903
tQDGVALEIQPLNsQEGIDNEEk	M3TYK5	N-Term(iTRAQ8plex); S14(Phospho); K23(iTRAQ8plex)	T(1): 0.0; S(14): 100.0	362.929	78.14	3	3215.59	-1.21839	1.02602	1.07814	1.0895
qLsSGVSEIQQTADR	Q5S1U1	N-Term(iTRAQ8plex); S3(Phospho)	S(3): 98.8; S(4): 1.2; S(7): 0.0; T(12): 0.0	362.49	66.74	3	2002.97	-1.96804	1.36653	1.34952	1.47587
nETAEVsPAEDERPk	I3LLM7	N-Term(iTRAQ8plex); S7(Phospho); K15(iTRAQ8plex)	T(3): 0.0; S(7): 100.0	362.49	24.12	3	2360.15	-2.49088	1.07707	0.987203	0.975432
vDDSPSTSGGSsDGDQR	Q06AB0	N-Term(iTRAQ8plex); S12(Phospho)	S(4): 0.0; S(6): 0.0; T(7): 0.0; S(8): 0.0; S(11): 1.3; S(12): 98.7	362.149	52.09	2	2050.85	-0.987898	1.08391	1.038	0.979028
ssPSGSQALLEAMLAASSSk	I3LGJ5	N-Term(iTRAQ8plex); S2(Phospho); K20(iTRAQ8plex)	S(1): 1.9; S(2): 96.1; S(4): 1.9; S(6): 0.0; S(17): 0.0; S(18): 0.0; S(19): 0.0	361.827	30.66	3	2610.33	-1.34072	0.969221	0.975727	0.925571
mLGEDsDEEEEMDTAER	A0A0B8RVH6	N-Term(iTRAQ8plex); S6(Phospho)	S(6): 100.0; T(14): 0.0	361.683	69.1	2	2369.94	2.26433	0.920574	1.06444	1.0317
sTAAAEQNQTLPGIPHtP	F1RGE7	N-Term(iTRAQ8plex); T17(Phospho)	S(1): 0.0; T(2): 0.0; T(10): 0.0; T(17): 100.0	361.588	69.2	2	2217.08	-4.17795	0.976141	1.05341	1.09573
rSsQPsPTAVPASDSTPTk	I3L992	N-Term(iTRAQ8plex); S3(Phospho); S6(Phospho); K19(iTRAQ8plex)	S(2): 50.0; S(3): 50.0; S(6): 100.0; T(8): 0.0; S(13): 0.0; S(15): 0.0; T(16): 0.0; T(18): 0.0	361.449	34.03	3	2682.3	-1.24984	1.11583	1.13118	0.995783
sVAsNQSEMEFSSLQDMPk	F1RMA3	N-Term(iTRAQ8plex); S4(Phospho); K19(iTRAQ8plex)	S(1): 0.0; S(4): 100.0; S(7): 0.0; S(12): 0.0; S(13): 0.0	361.424	54.76	3	2803.3	-5.2009	0.908621	0.911924	0.854464
vADPDHDHTGFLtEyVATR	K7GLK3	N-Term(iTRAQ8plex); T13(Phospho); Y15(Phospho)	T(9): 0.0; T(13): 100.0; Y(15): 100.0; T(18): 0.0	361.005	52.96	3	2608.14	-0.442383	1.31609	0.72648	1.02862
yEDEVFGDsEPELDEEsEDEVEEEQEER	I3LPH5	N-Term(iTRAQ8plex); S9(Phospho); S17(Phospho)	Y(1): 0.0; S(9): 100.0; S(17): 100.0	360.774	96.21	3	3854.46	-2.53373	0.997956	0.94881	1.00926
sGDEEFRGEDEFFDPGk	F1SA04	N-Term(iTRAQ8plex); S1(Phospho); K17(iTRAQ8plex)	S(1): 100.0	360.697	19.39	3	2649.19	-2.17054	1.05979	1.03209	0.933133
sVsPAGAEDQAk	I3LU11	N-Term(iTRAQ8plex); S1(Phospho); S3(Phospho); K12(iTRAQ8plex)	S(1): 100.0; S(3): 100.0	360.515	32.9	3	1927.9	-3.78059	0.883115	0.913622	0.796229
lADMYGGVDsDkDS	F1SP42	N-Term(iTRAQ8plex); S10(Phospho); K12(iTRAQ8plex)	Y(5): 0.0; S(10): 100.0; S(14): 0.0	360.269	47.75	2	2160.99	-2.8234	0.889598	0.97718	0.928461
dEALsDEDDFR	F1SPI2	N-Term(iTRAQ8plex); S5(Phospho)	S(5): 100.0	359.924	32.81	2	1695.7	-1.68197	0.898742	0.948261	0.933244
eELVSsDLEER	F1S895	N-Term(iTRAQ8plex); S6(Phospho)	S(5): 0.0; S(6): 100.0	359.782	40.84	2	1689.79	-1.87853	0.915545	0.907423	0.94298
sTPVPEVVQELPLMsPVEDLR	C5JA71	N-Term(iTRAQ8plex); S15(Phospho)	S(1): 0.0; T(2): 0.0; S(15): 100.0	359.704	41.53	3	2719.39	-1.47018	1.24353	1.219	1.17651
gADNDGsGSESGYTTPk	F1RN89	N-Term(iTRAQ8plex); S7(Phospho); K17(iTRAQ8plex)	S(7): 100.0; S(9): 0.0; S(11): 0.0; Y(13): 0.0; T(14): 0.0; T(15): 0.0	359.355	72.52	3	2331.05	-3.84198	1.02107	0.93548	0.812896
kAEVDLNAQQtPVGtPk	F1S6R4	N-Term(iTRAQ8plex); K1(iTRAQ8plex); T11(Phospho); T15(Phospho); K17(iTRAQ8plex)	T(11): 100.0; T(15): 100.0	359.243	20.76	4	2868.49	-4.46851	0.959582	0.997795	0.872293
lkEDILENEDEQNsPPk	F1RSR8	N-Term(iTRAQ8plex); K2(iTRAQ8plex); S14(Phospho); K17(iTRAQ8plex)	S(14): 100.0	359.005	48.9	4	2990.54	-2.28102	1.11592	1.01778	0.937197
vEEDTMSDQALEALSAsLGSR	B5L0Y3	N-Term(iTRAQ8plex); S17(Phospho)	T(5): 0.0; S(7): 0.0; S(15): 0.0; S(17): 100.0; S(20): 0.0	358.84	65.76	3	2593.19	-2.50861	1.02988	1.03873	1.19075
gPDEALEDGEEGsDDEAEWVVTk	I3LD72	N-Term(iTRAQ8plex); S13(Phospho); K23(iTRAQ8plex)	S(13): 100.0; T(22): 0.0	358.806	73.47	3	3165.43	1.43742	1.02298	0.967208	1.01007
lPsVEEAEIPQQPPPPDSk	I3LGT3	N-Term(iTRAQ8plex); S3(Phospho); K19(iTRAQ8plex)	S(3): 100.0; S(18): 0.0	358.564	36.99	3	2746.41	-2.3413	1.17097	1.15476	1.08767
eEERPssEDEIALHFEPPNAPLNR	I3LM87	N-Term(iTRAQ8plex); S6(Phospho); S7(Phospho)	S(6): 100.0; S(7): 100.0	358.561	34.69	3	3240.45	-2.11446	0.99585	1.05123	1.22773
lDQPVsAPPsPR	F1RG04	N-Term(iTRAQ8plex); S6(Phospho); S10(Phospho)	S(6): 100.0; S(10): 100.0	357.828	46.08	3	1727.8	-2.07156	1.03015	1.06885	1.14503
dEEsNEALEENR	F1RI13	N-Term(iTRAQ8plex); S4(Phospho)	S(4): 100.0	357.82	59.44	2	1818.77	-1.3321	0.986197	1.01543	0.931767
vsPAAAQLADTFFGk	F1SHC3	N-Term(iTRAQ8plex); S2(Phospho); K15(iTRAQ8plex)	S(2): 100.0; T(11): 0.0	357.68	43.26	3	2211.16	-1.57514	0.93516	0.794912	0.959623
kLSVPAsDEEEEAPAPVPR	K7GL02	N-Term(iTRAQ8plex); K1(iTRAQ8plex); S7(Phospho)	S(3): 0.0; S(7): 100.0	357.606	48.12	3	2709.39	-2.66458	0.955229	1.01949	1.08588
gRsPQPPAEEDEDDFDDTLVAIDTYNcDLHFk	I3LU51	N-Term(iTRAQ8plex); S3(Phospho); C27(Carbamidomethyl); K32(iTRAQ8plex)	S(3): 100.0; T(18): 0.0; T(24): 0.0; Y(25): 0.0	357.547	34.86	4	4398	-0.794273	0.885915	1.01638	0.960328
dGDSYDPYDFSDtEEEMPQVHtPk	I3L7E5	N-Term(iTRAQ8plex); T13(Phospho); T22(Phospho); K24(iTRAQ8plex)	S(4): 0.0; Y(5): 0.0; Y(8): 0.0; S(11): 50.0; T(13): 50.0; T(22): 100.0	357.48	44.16	3	3570.48	-0.635022	1.07801	0.934111	1.01706
dVTNFTVGGFAPMsPR	I3LA48	N-Term(iTRAQ8plex); S14(Phospho)	T(3): 0.0; T(6): 0.0; S(14): 100.0	356.743	52.06	2	2079.98	-2.63318	0.889372	0.892924	1.09533
tAFYNEDDsEEEQR	I3LCA5	N-Term(iTRAQ8plex); S9(Phospho)	T(1): 0.0; Y(4): 0.0; S(9): 100.0	356.713	68.91	2	2116.87	0.348607	0.96099	0.922434	0.962182
vNsDcDSVLPSNFLLGGNIFDPLNLNSLLDEEVSR	F1RMY9	N-Term(iTRAQ8plex); S3(Phospho); C5(Carbamidomethyl)	S(3): 100.0; S(7): 0.0; S(11): 0.0; S(27): 0.0; S(34): 0.0	356.645	62.32	3	4247.05	0.33853	1.52443	1.19337	1.54417
sLSQsFENLLDEPAYGLIQk	F1SH24	N-Term(iTRAQ8plex); S5(Phospho); K20(iTRAQ8plex)	S(1): 0.0; S(3): 1.9; S(5): 98.1; Y(15): 0.0	356.598	75.08	3	2940.53	1.99205	0.964928	0.927187	0.891784
sPsPPPDGsPAATPEIR	F1RXZ6	N-Term(iTRAQ8plex); S3(Phospho); S9(Phospho)	S(1): 0.0; S(3): 100.0; S(9): 100.0; T(13): 0.0	355.619	62.23	2	2139.96	-1.75941	0.819157	0.885143	0.956282
sHSPSPLDADTPSPAGDSR	B4XH83	N-Term(iTRAQ8plex); S1(Phospho)	S(1): 97.9; S(3): 2.1; S(5): 0.0; T(11): 0.0; S(13): 0.0; S(18): 0.0	355.319	40.52	3	2278.03	1.17212	0.862561	1.07523	0.935374
eGPEsPEEVPAPAtPPAPk	A5D9N2	N-Term(iTRAQ8plex); S5(Phospho); T14(Phospho); K19(iTRAQ8plex)	S(5): 100.0; T(14): 100.0	355.306	35.53	3	2668.28	-0.477605	1.18525	1.24087	1.14408
sSsVGSSSSYPVSPAVSR	K9IVQ6	N-Term(iTRAQ8plex); S3(Phospho)	S(1): 0.0; S(2): 0.0; S(3): 100.0; S(6): 0.0; S(7): 0.0; S(8): 0.0; S(9): 0.0; Y(10): 0.0; S(13): 0.0; S(17): 0.0	355.09	67.56	2	2125.01	-0.741143	1.00219	0.892923	1.01688
vDIEAPDVsLEGPEGk	I3L5D5	N-Term(iTRAQ8plex); S9(Phospho); K16(iTRAQ8plex)	S(9): 100.0	354.662	52.75	3	2343.19	-1.53056	0.981546	1.01264	1.02724
gPPsPPPAEGEDR	M3UZ00	N-Term(iTRAQ8plex); S4(Phospho)	S(4): 100.0	354.34	34.58	2	1689.78	-1.73861	0.882018	0.929408	0.894759
tPAAAAAMNLAsPR	I3LCW3	N-Term(iTRAQ8plex); S12(Phospho)	T(1): 0.0; S(12): 100.0	354.197	50.65	3	1725.87	-0.565422	1.27	1.1509	1.25358
rLsDPLLSSPSDESGGLVQLEDLER	F1RGB0	N-Term(iTRAQ8plex); S3(Phospho)	S(3): 100.0; S(8): 0.0; S(9): 0.0; S(11): 0.0; S(14): 0.0	353.983	76.05	3	3096.53	-3.06579	0.997509	1.10824	1.25518
eNPPVEDsSDEDDkR	F1RRF2	N-Term(iTRAQ8plex); S8(Phospho); K14(iTRAQ8plex)	S(8): 98.5; S(9): 1.5	353.84	27.89	3	2420.11	2.71746	1.01655	1.02913	0.791647
aTsNVFAmFDQSQIQEFk	F1SM78	N-Term(iTRAQ8plex); S3(Phospho); M8(Oxidation); K18(iTRAQ8plex)	T(2): 1.9; S(3): 98.1; S(12): 0.0	353.646	37.28	3	2795.35	-1.62127	0.86037	0.922207	1.04255
vPsRQsMEDHGYSPDLR	F1S7Q6	N-Term(iTRAQ8plex); S3(Phospho); S6(Phospho)	S(3): 100.0; S(6): 100.0; Y(12): 0.0; S(13): 0.0	353.089	28.59	3	2438.04	-2.8607	0.850501	0.861967	1.1584
nSQEDsEDSEEk	I3L9K5	N-Term(iTRAQ8plex); S6(Phospho); K12(iTRAQ8plex)	S(2): 0.0; S(6): 100.0; S(9): 0.0	352.536	36.46	2	2084.91	-2.15268	1.0498	0.865845	0.559798
sNsAPLIHGLSDTSPVFQAEAPSAR	F1SJE4	N-Term(iTRAQ8plex); S3(Phospho)	S(1): 0.0; S(3): 100.0; S(11): 0.0; T(13): 0.0; S(14): 0.0; S(23): 0.0	352.46	42.53	3	2936.46	3.28803	1.02263	1.10432	1.15046
fGESEEVEmEVEsDDEDEk	F1RFD3	N-Term(iTRAQ8plex); M9(Oxidation); S13(Phospho); K19(iTRAQ8plex)	S(4): 0.0; S(13): 100.0	352.442	66.79	3	2936.24	-0.81486	0.97734	0.967683	0.799176
lcEDGPQLPAsPR	K9J4T7	N-Term(iTRAQ8plex); C2(Carbamidomethyl); S11(Phospho)	S(11): 100.0	352.333	45.58	3	1823.86	-3.52317	0.975117	0.911466	1.05895
sPEPEATLTFPFLDk	F1S4G7	N-Term(iTRAQ8plex); S1(Phospho); K15(iTRAQ8plex)	S(1): 100.0; T(7): 0.0; T(9): 0.0	352.095	36.44	2	2380.23	0.29579	1.07784	1.09409	0.96983
sSsVGsSSSYPVSPAVSR	K9IVQ6	N-Term(iTRAQ8plex); S3(Phospho); S6(Phospho)	S(1): 0.0; S(2): 2.4; S(3): 97.6; S(6): 100.0; S(7): 0.0; S(8): 0.0; S(9): 0.0; Y(10): 0.0; S(13): 0.0; S(17): 0.0	351.696	59.36	2	2204.98	-0.502981	0.951345	0.939138	0.99174
eTPAsPAPIGTAAGGTSPWPDSNSDR	A0ZVR1	N-Term(iTRAQ8plex); S5(Phospho)	T(2): 0.0; S(5): 100.0; T(11): 0.0; T(16): 0.0; S(17): 0.0; S(22): 0.0; S(24): 0.0	351.685	54.24	3	2923.33	-2.74521	0.901566	0.922374	1.0555
lPPssEEEAEEVAEHPk	F1RVY4	N-Term(iTRAQ8plex); S4(Phospho); S5(Phospho); K17(iTRAQ8plex)	S(4): 100.0; S(5): 100.0	351.356	38.11	3	2646.21	-2.87617	0.996952	0.961444	0.920355
gDDASEEGQAGSsPk	F1S8P9	N-Term(iTRAQ8plex); S13(Phospho); K15(iTRAQ8plex)	S(5): 0.0; S(12): 0.0; S(13): 100.0	350.804	56.95	2	2122.97	-1.56621	1.06436	0.985945	0.774543
eEVVGGDDsDGLR	K9IVK7	N-Term(iTRAQ8plex); S9(Phospho)	S(9): 100.0	350.493	44.58	2	1731.77	-1.87828	0.917784	0.961469	1.01275
tGsmSFLPAVVEEAEENSLk	I3LTM2	N-Term(iTRAQ8plex); S3(Phospho); M4(Oxidation); K20(iTRAQ8plex)	T(1): 2.1; S(3): 95.8; S(5): 2.1; S(18): 0.0	350.285	35.46	3	2842.4	-3.04472	1.09728	1.09832	1.01002
eAPAEGEAAEPGsPTAAEGEAASAASSTSSPk	I3LG67	N-Term(iTRAQ8plex); S13(Phospho); K32(iTRAQ8plex)	S(13): 97.5; T(15): 2.5; S(23): 0.0; S(26): 0.0; S(27): 0.0; T(28): 0.0; S(29): 0.0; S(30): 0.0	350.284	95.5	3	3603.68	0.804179	1.53413	1.48299	1.40629
eFLEPDsWETLDQQQFFTEEELk	F1S9A4	N-Term(iTRAQ8plex); S7(Phospho); K23(iTRAQ8plex)	S(7): 100.0; T(10): 0.0; T(18): 0.0	349.86	75.96	3	3576.69	-0.802474	1.04346	1.03478	0.996661
fVVIQNEDLGPAsPLDSTFYR	K7GS43	N-Term(iTRAQ8plex); S13(Phospho)	S(13): 100.0; S(17): 0.0; T(18): 0.0; Y(20): 0.0	349.812	73.4	3	2752.35	-1.88835	1.24361	1.06962	1.28927
aPLSFTNPLHsDDsDSDER	K9J4T9	N-Term(iTRAQ8plex); S11(Phospho); S14(Phospho)	S(4): 0.0; T(6): 0.0; S(11): 100.0; S(14): 99.9; S(16): 0.1	349.446	38.87	3	2567.06	-0.332931	0.907583	0.913629	1.10367
sALYPEVFsPTPDEYcDQDSR	F1S6R3	N-Term(iTRAQ8plex); S9(Phospho); C16(Carbamidomethyl)	S(1): 0.0; Y(4): 0.0; S(9): 100.0; T(11): 0.0; Y(15): 0.0; S(20): 0.0	349.263	74.04	3	2860.22	-3.92158	1.39643	1.17133	1.24016
sMGYDDLDYGMMSDYGTGR	F1SJY6	N-Term(iTRAQ8plex); S1(Phospho)	S(1): 100.0; Y(4): 0.0; Y(9): 0.0; S(13): 0.0; Y(15): 0.0; T(17): 0.0	348.588	55.41	2	2517.99	0.251311	1.00662	0.898811	0.989189
qDEEWsDEDNPR	I3LVD1	N-Term(iTRAQ8plex); S6(Phospho)	S(6): 100.0	348.555	43.68	2	1903.76	-2.11184	0.936646	1.0473	0.954996
eELLsEEEPcTSTAIAsPEk	A0A0B8RSI3	N-Term(iTRAQ8plex); S5(Phospho); C10(Carbamidomethyl); S17(Phospho); K20(iTRAQ8plex)	S(5): 100.0; T(11): 0.0; S(12): 0.0; T(13): 0.0; S(17): 100.0	348.472	65.74	3	2988.35	-3.88344	1.01103	0.890161	0.956019
mPGsPEVAGAGEDk	F1SB38	N-Term(iTRAQ8plex); S4(Phospho); K14(iTRAQ8plex)	S(4): 100.0	348.342	36.79	2	2032.99	-0.141809	1.10317	0.962191	0.879993
hPGLAEEGPALAsPsPPR	I3LBZ5	N-Term(iTRAQ8plex); S13(Phospho); S15(Phospho)	S(13): 100.0; S(15): 100.0	348.3	20.32	3	2247.05	-1.71904	1.01946	1.12212	1.08521
gNAEGssDEEGk	A0A0B8RSU5	N-Term(iTRAQ8plex); S6(Phospho); S7(Phospho); K12(iTRAQ8plex)	S(6): 100.0; S(7): 100.0	348.285	56.03	3	1947.81	-3.52606	1.11081	1.03957	0.620465
tQsGNFNTDAPGVAEFR	F1RNF5	N-Term(iTRAQ8plex); S3(Phospho)	T(1): 0.0; S(3): 100.0; T(8): 0.0	348.187	58.62	2	2195.01	1.39371	0.924973	0.924084	1.00847
tPATTPLSGtPLPsPVVER	F1RFK7	N-Term(iTRAQ8plex); T10(Phospho); S14(Phospho)	T(1): 0.0; T(4): 0.0; T(5): 0.0; S(8): 0.0; T(10): 100.0; S(14): 100.0	348.084	46.56	3	2384.18	-2.19593	1.02083	0.995747	1.01237
vSSsPTLLENSLEQTVEPSEGR	F1S4U9	N-Term(iTRAQ8plex); S4(Phospho)	S(2): 0.1; S(3): 2.8; S(4): 94.4; T(6): 2.8; S(11): 0.0; T(15): 0.0; S(19): 0.0	348.005	70.25	3	2743.33	-2.28858	0.94286	0.976977	1.09651
lEVSVDGLTLSPDPEERPGAEGAPLLPPPLPPPsPPGSDR	I3LPF1	N-Term(iTRAQ8plex); S34(Phospho)	S(4): 0.0; T(9): 0.0; S(11): 0.0; S(34): 99.8; S(38): 0.2	347.774	53.92	4	4437.24	-2.28418	1.03002	0.960683	0.921973
eSLkEEDEsDDDNM	Q5GA57	N-Term(iTRAQ8plex); K4(iTRAQ8plex); S9(Phospho)	S(2): 0.0; S(9): 100.0	347.744	29.29	2	2344	-1.27674	1.07287	1.01472	0.865707
esEGEEEDEDEDLSk	Q19QU3	N-Term(iTRAQ8plex); S2(Phospho); K15(iTRAQ8plex)	S(2): 100.0; S(14): 0.0	347.74	52.26	3	2428.03	-3.52999	0.941197	0.904721	0.839974
aEDEALLsEEDDPIDR	F1SB08	N-Term(iTRAQ8plex); S8(Phospho)	S(8): 100.0	347.721	52.24	2	2200.97	-2.58498	1.15954	1.10385	1.20782
sEESPAsDEAGEk	I3LMJ1	N-Term(iTRAQ8plex); S7(Phospho); K13(iTRAQ8plex)	S(1): 0.0; S(4): 0.0; S(7): 100.0	347.37	45.81	2	2023.93	-2.27808	1.12693	1.04001	0.863073
sLsEQPVVDTATATEQAk	A5PEZ9	N-Term(iTRAQ8plex); S3(Phospho); K18(iTRAQ8plex)	S(1): 0.0; S(3): 100.0; T(10): 0.0; T(12): 0.0; T(14): 0.0	346.805	35.72	3	2563.31	1.02432	1.32374	1.31778	1.38505
lLEDsEEsSEEAVGR	F1RU83	N-Term(iTRAQ8plex); S5(Phospho); S8(Phospho)	S(5): 100.0; S(8): 100.0; S(9): 0.0	346.781	36.29	2	2113.88	-4.36139	0.890368	0.931317	1.23381
tPESGLsPGGAGEGPGPk	F1S9K5	N-Term(iTRAQ8plex); S7(Phospho); K18(iTRAQ8plex)	T(1): 0.0; S(4): 50.0; S(7): 50.0	346.458	51.62	3	2283.15	-0.147242	1.04418	1.00207	0.948083
eIsDDEAEEEk	F1RQU2	N-Term(iTRAQ8plex); S3(Phospho); K11(iTRAQ8plex)	S(3): 100.0	346.341	50.49	2	1981.9	-3.15261	1.01939	1.00282	0.827486
eEQLPDLALVNPLAQGsSPESR	M3VHA5	N-Term(iTRAQ8plex); S17(Phospho)	S(17): 50.0; S(18): 50.0; S(21): 0.0	346.281	41.55	3	2734.36	-1.4204	0.996602	0.926695	1.00635
eIGIVHsDAEk	F1SIQ0	N-Term(iTRAQ8plex); S7(Phospho); K11(iTRAQ8plex)	S(7): 100.0	346.087	28.61	3	1885.98	-3.8676	1.02125	1.01351	0.898965
nPYLLsEEEDDDVDGDINTEk	I3L8F3	N-Term(iTRAQ8plex); S6(Phospho); K21(iTRAQ8plex)	Y(3): 0.0; S(6): 100.0; T(19): 0.0	346.062	60.71	3	3098.41	-2.94706	0.999724	0.926086	1.02351
tSLITEEEDsTSEVLDEELk	F1S2J5	N-Term(iTRAQ8plex); S10(Phospho); K20(iTRAQ8plex)	T(1): 0.0; S(2): 0.0; T(5): 0.0; S(10): 50.0; T(11): 50.0; S(12): 0.0	345.989	84.62	3	2955.43	-2.82317	1.00859	1.0341	1.04016
eELVssDLEER	F1S895	N-Term(iTRAQ8plex); S5(Phospho); S6(Phospho)	S(5): 100.0; S(6): 100.0	345.821	29.21	2	1769.75	-0.219861	1.02672	0.980444	1.02532
aIGGIILTAsHNPGGPNGDFGIk	F1S814	N-Term(iTRAQ8plex); S10(Phospho); K23(iTRAQ8plex)	T(8): 0.1; S(10): 99.9	345.464	44.74	4	2894.53	-3.69231	1.02358	0.902713	0.851857
sVAsNQsEMEFSSLQDMPk	F1RMA3	N-Term(iTRAQ8plex); S4(Phospho); S7(Phospho); K19(iTRAQ8plex)	S(1): 0.0; S(4): 100.0; S(7): 100.0; S(12): 0.0; S(13): 0.0	345.411	30.53	3	2883.27	-2.05845	1.00558	1.16136	0.964685
nVPQEESLEDsDVDADFk	F1RK23	N-Term(iTRAQ8plex); S11(Phospho); K18(iTRAQ8plex)	S(7): 0.0; S(11): 100.0	345.206	66.47	2	2725.26	-2.0388	0.975209	0.918505	0.912203
eGEAAGGDHETESTsDkETDIDDR	F1RW13	N-Term(iTRAQ8plex); S15(Phospho); K17(iTRAQ8plex)	T(11): 0.0; S(13): 33.3; T(14): 33.3; S(15): 33.3; T(19): 0.0	345.122	40.52	3	3252.41	-4.65367	1.06384	1.17182	1.29977
sLEGLNQELEEVFVk	I3LQ48	N-Term(iTRAQ8plex); S1(Phospho); K15(iTRAQ8plex)	S(1): 100.0	345.067	55.61	3	2422.27	-1.58871	1.01448	1.13223	1.00463
aAAAGLGHTPSPGGSEDGPPGsEDEDPAQEEAPVsPGR	I3LLS6	N-Term(iTRAQ8plex); S22(Phospho); S35(Phospho)	T(9): 0.0; S(11): 0.0; S(15): 0.0; S(22): 100.0; S(35): 100.0	345.032	71.93	3	4060.73	-2.14087	0.932708	1.02983	1.06108
aSGQAFELILsPR	Q6DUB7	N-Term(iTRAQ8plex); S11(Phospho)	S(2): 0.0; S(11): 100.0	344.991	67.98	3	1772.92	-0.367608	1.67255	1.36577	1.39269
dVEDMELsDVEDDGSk	I3LG94	N-Term(iTRAQ8plex); S8(Phospho); K16(iTRAQ8plex)	S(8): 100.0; S(15): 0.0	344.962	39.88	2	2471.1	1.01248	1.01305	0.927406	0.988392
iAcDEEFsDsEDEGEGGRR	F1RZK8	N-Term(iTRAQ8plex); C3(Carbamidomethyl); S8(Phospho); S10(Phospho)	S(8): 100.0; S(10): 100.0	344.93	52.78	3	2622	-1.59923	0.913486	0.977133	1.11339
nSQEDsEDsEEkDVk	I3L9K5	N-Term(iTRAQ8plex); S6(Phospho); S9(Phospho); K12(iTRAQ8plex); K15(iTRAQ8plex)	S(2): 0.0; S(6): 100.0; S(9): 100.0	344.722	15.97	3	2811.26	-6.0198	1.22764	1.16572	0.938847
qEsDPEDDDVk	F1SIQ0	N-Term(iTRAQ8plex); S3(Phospho); K11(iTRAQ8plex)	S(3): 100.0	344.568	32.34	3	1964.89	-3.15561	1.08717	1.01222	0.756344
mADHLEGLssDDEETSTDITNFNLEk	F1SH07	N-Term(iTRAQ8plex); S9(Phospho); S10(Phospho); K26(iTRAQ8plex)	S(9): 100.0; S(10): 100.0; T(15): 0.0; S(16): 0.0; T(17): 0.0; T(20): 0.0	344.504	76.75	3	3679.62	-0.0440101	1.00891	0.947252	1.05326
lQEGLDISHLQGQEELLSsQEk	F1RKK2	N-Term(iTRAQ8plex); S19(Phospho); K22(iTRAQ8plex)	S(8): 0.0; S(18): 2.3; S(19): 97.7	344.365	39.3	3	3169.62	-0.852898	1.2741	1.076	0.962353
gSYGsDAEEEEYR	F1SJE2	N-Term(iTRAQ8plex); S5(Phospho)	S(2): 0.0; Y(3): 0.0; S(5): 100.0; Y(12): 0.0	344.355	43.02	2	1875.76	-1.71746	0.972913	0.969223	0.934055
qSGGsPEASGVTVSDIQALIR	F1RNR7	N-Term(iTRAQ8plex); S5(Phospho)	S(2): 0.0; S(5): 100.0; S(9): 0.0; T(12): 0.0; S(14): 0.0	343.75	63.92	3	2456.24	3.59634	1.07912	1.00721	1.09873
aQLEPVAsPAk	K9IVQ6	N-Term(iTRAQ8plex); S8(Phospho); K11(iTRAQ8plex)	S(8): 100.0	343.688	57.7	3	1798.98	-6.0711	1.06857	1.01792	0.954151
eVEDkEsEGEEEDEDEDLSk	Q19QU3	N-Term(iTRAQ8plex); K5(iTRAQ8plex); S7(Phospho); K20(iTRAQ8plex)	S(7): 100.0; S(19): 0.0	343.575	22.54	3	3332.52	-0.631714	1.01694	1.12494	0.882726
eSQATAPTPVGEAVsR	B5L0Y3	N-Term(iTRAQ8plex); S15(Phospho)	S(2): 0.0; T(5): 0.0; T(8): 0.0; S(15): 100.0	343.559	43.09	3	1983.97	-0.60166	1.02576	1.09121	1.00017
lsSGFDDMDLPSAVk	I3LFN8	N-Term(iTRAQ8plex); S2(Phospho); K15(iTRAQ8plex)	S(2): 98.4; S(3): 1.6; S(12): 0.0	343.41	36.13	3	2270.12	-2.82833	1.01655	0.95857	0.995367
qSNASsDVEVEEk	F1SMR3	N-Term(iTRAQ8plex); S6(Phospho); K13(iTRAQ8plex)	S(2): 0.0; S(5): 0.0; S(6): 100.0	343.32	42.21	2	2110.01	-1.741	1.01676	0.991167	0.936322
eFVEDDEVDEsDIsDFEDMDk	F1RX78	N-Term(iTRAQ8plex); S11(Phospho); S14(Phospho); K21(iTRAQ8plex)	S(11): 100.0; S(14): 100.0	343.307	62.56	3	3276.32	0.0776443	1.10012	0.922287	0.826614
lIPLDEEcSMDETPYVETLEPGGAGGsPDGAGGSk	Q767K9	N-Term(iTRAQ8plex); C8(Carbamidomethyl); S27(Phospho); K35(iTRAQ8plex)	S(9): 0.0; T(13): 0.0; Y(15): 0.0; T(18): 0.0; S(27): 100.0; S(34): 0.0	343.157	42.4	4	4223.92	-7.88359	0.977057	1.05284	0.93533
aDLNQGIGEPQsPSR	F1SUW3	N-Term(iTRAQ8plex); S12(Phospho)	S(12): 100.0; S(14): 0.0	342.988	27.57	2	1952.94	-1.154	0.89232	0.884143	0.836428
mESEGGADDsAEEGDLLDDDDNEDRGDDQLELIk	I3LK71	N-Term(iTRAQ8plex); M1(Oxidation); S10(Phospho); K34(iTRAQ8plex)	S(3): 0.0; S(10): 100.0	342.92	46.35	4	4414.88	-2.97113	0.962153	1.04769	1.30309
rFsFcFSPEPEAEAEAAAGPGPcER	F1S445	N-Term(iTRAQ8plex); S3(Phospho); C5(Carbamidomethyl); C23(Carbamidomethyl)	S(3): 100.0; S(7): 0.0	342.713	52.73	3	3153.38	0.217303	1.16342	1.13997	1.17731
sLsTSGESLYHVLGLDk	A0A0B8RVY0	N-Term(iTRAQ8plex); S3(Phospho); K17(iTRAQ8plex)	S(1): 0.0; S(3): 96.7; T(4): 1.7; S(5): 1.7; S(8): 0.0; Y(10): 0.0	342.277	27.4	3	2494.3	-0.413756	1.14317	0.966036	1.66766
tPLAsWSDPTEETGPVAGILDTETLEk	K9IVQ6	N-Term(iTRAQ8plex); S5(Phospho); K27(iTRAQ8plex)	T(1): 0.1; S(5): 99.8; S(7): 0.1; T(10): 0.0; T(13): 0.0; T(22): 0.0; T(24): 0.0	341.957	81.2	3	3545.77	-0.388888	1.57155	1.28819	1.25893
sLDLDGIIAEVk	F1SGG2	N-Term(iTRAQ8plex); S1(Phospho); K12(iTRAQ8plex)	S(1): 100.0	341.798	40.07	3	1961.08	-1.11182	1.01672	0.985071	0.963773
eVsDDEAEEk	O02705	N-Term(iTRAQ8plex); S3(Phospho); K10(iTRAQ8plex)	S(3): 100.0	341.634	38.18	3	1838.85	-3.12744	0.923991	0.863826	0.604328
eIsDDEAEEEkGDk	F1RQU2	N-Term(iTRAQ8plex); S3(Phospho); K11(iTRAQ8plex); K14(iTRAQ8plex)	S(3): 100.0	341.543	31.44	4	2586.26	-0.961238	1.08296	0.91062	0.674347
sNsPLPSIQLQPQsPSASk	I3L7J4	N-Term(iTRAQ8plex); S3(Phospho); S14(Phospho); K19(iTRAQ8plex)	S(1): 0.1; S(3): 99.9; S(7): 0.0; S(14): 99.9; S(16): 0.1; S(18): 0.0	341.25	47.92	3	2734.36	-2.42848	1.06234	1.00951	1.04869
aLQGDQtsDEEkDF	I3LKV0	N-Term(iTRAQ8plex); T7(Phospho); S8(Phospho); K12(iTRAQ8plex)	T(7): 100.0; S(8): 100.0	340.988	36.42	2	2351.03	-2.1264	1.02082	1.03947	0.974081
eLEsSEEGGSAEER	E2IUK6	N-Term(iTRAQ8plex); S4(Phospho)	S(4): 98.5; S(5): 1.5; S(10): 0.0	340.688	51.88	2	1892.8	-1.94966	0.913002	0.955269	0.860377
kEESEEsDDDmGFGLFD	F1RYZ0	K1(iTRAQ8plex); N-Term(iTRAQ8plex); S7(Phospho); M11(Oxidation)	S(4): 0.0; S(7): 100.0	340.619	39.47	3	2654.13	-1.61181	0.99252	0.995323	0.927939
wLDDLLAsPPPSAGGAR	I3LGJ5	N-Term(iTRAQ8plex); S8(Phospho)	S(8): 100.0; S(12): 0.0	340.373	44.69	2	2107.05	0.129951	1.44363	1.33404	1.39819
sPSPPPDGsPAATPEIR	F1RXZ6	N-Term(iTRAQ8plex); S9(Phospho)	S(1): 0.0; S(3): 0.0; S(9): 100.0; T(13): 0.0	340.009	37.68	2	2060.01	3.16078	0.903078	0.929672	0.941448
tGDLGIPPNPEDRsPsPEPIYNSEGk	F1RQR0	N-Term(iTRAQ8plex); S14(Phospho); S16(Phospho); K26(iTRAQ8plex)	T(1): 0.0; S(14): 100.0; S(16): 100.0; Y(21): 0.0; S(23): 0.0	339.816	31.42	3	3534.66	-2.437	1.00219	1.02739	1.08416
eASALVAAGAVsEEDEEDEGR	F1SGJ7	N-Term(iTRAQ8plex); S12(Phospho)	S(3): 0.0; S(12): 100.0	339.589	64.8	3	2518.11	-2.12532	0.844394	0.971314	1.04252
nSLDLGQVSQTsPER	F1RW48	N-Term(iTRAQ8plex); S12(Phospho)	S(2): 0.0; S(9): 1.8; T(11): 0.0; S(12): 98.1	339.58	44.31	2	2014.97	-3.49448	0.898779	0.911438	0.931117
nEGsEsAPEGQAQQR	I3LFV4	N-Term(iTRAQ8plex); S4(Phospho); S6(Phospho)	S(4): 100.0; S(6): 100.0	339.527	50.22	2	2051.83	-1.55333	0.952587	0.864562	0.722143
ePIIEDILNLEVsPTISGSPVNPGLYSk	F1SBL4	N-Term(iTRAQ8plex); S13(Phospho); K28(iTRAQ8plex)	S(13): 49.2; T(15): 49.2; S(17): 0.8; S(19): 0.8; Y(26): 0.0; S(27): 0.0	339.373	61.2	4	3669.95	0.579902	1.42907	1.30968	1.238
kGsGsEPEGEEEEGGER	F1S6V3	K1(iTRAQ8plex); N-Term(iTRAQ8plex); S3(Phospho); S5(Phospho)	S(3): 100.0; S(5): 100.0	339.207	45.94	3	2531.07	-3.11402	1.20166	1.15775	0.947067
vLsPLRsPPLIGSESAYESFLSADDk	F1SK12	N-Term(iTRAQ8plex); S3(Phospho); S7(Phospho); K26(iTRAQ8plex)	S(3): 100.0; S(7): 100.0; S(13): 0.0; S(15): 0.0; Y(17): 0.0; S(19): 0.0; S(22): 0.0	339.105	59.58	3	3546.75	-3.70767	1.64445	1.28553	1.20986
eGsEPEEQEDLEGk	I3LCE3	N-Term(iTRAQ8plex); S3(Phospho); K14(iTRAQ8plex)	S(3): 100.0	338.979	34.06	3	2264.04	-3.44297	0.917091	0.943949	0.826899
qFAsQANIVGPWIQTk	F1RI39	N-Term(iTRAQ8plex); S4(Phospho); K16(iTRAQ8plex)	S(4): 100.0; T(15): 0.0	338.752	45.72	3	2476.32	1.20601	1.07361	0.958083	1.07328
gFITQLAAGAIsPGGR	F1SDV2	N-Term(iTRAQ8plex); S12(Phospho)	T(4): 0.0; S(12): 100.0	338.563	34.85	2	1900	-0.526077	1.29779	1.38756	1.31783
lGGLFPPGGEGSPEATVVsDEDEAAEmEDEAVR	I3L7K2	N-Term(iTRAQ8plex); S19(Phospho); M27(Oxidation)	S(12): 0.0; T(16): 0.0; S(19): 100.0	338.412	82.76	3	3760.66	-2.14038	0.998473	0.954085	1.10975
gPPsPPAPVmHsPSR	I3L897	N-Term(iTRAQ8plex); S4(Phospho); M10(Oxidation); S12(Phospho)	S(4): 100.0; S(12): 97.6; S(14): 2.4	338.349	32.1	3	1993.89	-1.62386	0.940134	0.992387	0.984681
iEsDVQEPAEPEDDLDIMLGNk	F1S4Y8	N-Term(iTRAQ8plex); S3(Phospho); K22(iTRAQ8plex)	S(3): 100.0	338.055	37.36	3	3145.47	-11.6338	1.04528	0.930874	1.12319
aLDIDsDEESEPk	I3LS68	N-Term(iTRAQ8plex); S6(Phospho); K13(iTRAQ8plex)	S(6): 100.0; S(10): 0.0	337.977	76.32	3	2136.02	-0.828326	0.99438	0.98151	0.905545
qMNMsPPPGNAGPVIMSIEEk	F2Z5L8	N-Term(iTRAQ8plex); S5(Phospho); K21(iTRAQ8plex)	S(5): 100.0; S(17): 0.0	337.594	38.5	3	2915.41	-6.42334	0.999764	0.989663	1.07518
sGDETPGSEAPADk	I3LUR1	N-Term(iTRAQ8plex); S1(Phospho); K14(iTRAQ8plex)	S(1): 100.0; T(5): 0.0; S(8): 0.0	337.541	48.87	2	2048.96	-2.61933	1.12433	1.05978	0.92458
eSLkEEDEsDDDNm	Q5GA57	N-Term(iTRAQ8plex); K4(iTRAQ8plex); S9(Phospho); M14(Oxidation)	S(2): 0.0; S(9): 100.0	337.347	34.76	2	2359.99	-2.11346	1.02515	1.01504	0.961496
tEsVEAGDDESk	F1RK00	N-Term(iTRAQ8plex); S3(Phospho); K12(iTRAQ8plex)	T(1): 0.0; S(3): 100.0; S(11): 0.0	337.23	36.04	3	1954.9	-2.90352	1.13871	1.24644	0.962877
aILEAEPGPWPTLQPSPsIR	F1RFD6	N-Term(iTRAQ8plex); S18(Phospho)	T(12): 0.0; S(16): 2.2; S(18): 97.8	337.181	33.62	3	2543.32	-0.483537	0.974291	0.940342	0.986592
sHsPLPAPPSk	Q06AA0	N-Term(iTRAQ8plex); S1(Phospho); S3(Phospho); K11(iTRAQ8plex)	S(1): 100.0; S(3): 100.0; S(10): 0.0	336.132	28.97	3	1885.94	-2.91733	1.13376	1.00951	0.899313
nAEEEsEsEAEEGD	F1SI55	N-Term(iTRAQ8plex); S6(Phospho); S8(Phospho)	S(6): 100.0; S(8): 100.0	336.111	85.93	2	1988.68	-1.81628	1.13734	1.09145	1.01266
sLMssPEDLTk	F1SK12	N-Term(iTRAQ8plex); S4(Phospho); S5(Phospho); K11(iTRAQ8plex)	S(1): 0.0; S(4): 100.0; S(5): 100.0; T(10): 0.0	335.916	31.85	3	1975.93	-1.9055	1.20001	0.97889	0.901084
eEDEEELNLPIsPEEEcR	F1RRJ1	N-Term(iTRAQ8plex); S12(Phospho); C17(Carbamidomethyl)	S(12): 100.0	335.656	38.18	3	2601.12	-0.292362	0.896169	1.02679	1.01468
sQENILQGFSTPNk	I3LNF8	N-Term(iTRAQ8plex); S1(Phospho); K14(iTRAQ8plex)	S(1): 100.0; S(10): 0.0; T(11): 0.0	335.438	37.22	3	2251.16	-0.0400676	0.892358	0.941383	0.920836
skEsLQEAEk	B0LY43	N-Term(iTRAQ8plex); K2(iTRAQ8plex); S4(Phospho); K10(iTRAQ8plex)	S(1): 0.0; S(4): 100.0	335.269	14.09	3	2141.15	-4.49641	0.951639	1.01165	0.732065
ysPSQNsPIHHIPSR	F1S684	N-Term(iTRAQ8plex); S2(Phospho); S7(Phospho)	Y(1): 0.0; S(2): 98.3; S(4): 1.6; S(7): 100.0; S(14): 0.0	335.258	35.7	3	2183.99	-1.55012	1.07102	0.963361	1.12798
sFELPPYtPPPILsPVR	M3V7Y8	N-Term(iTRAQ8plex); T8(Phospho); S14(Phospho)	S(1): 0.0; Y(7): 0.0; T(8): 100.0; S(14): 100.0	335.111	42.74	3	2374.17	-5.57076	1.23954	1.11735	1.32054
gPPDFssDEER	F1SQS2	N-Term(iTRAQ8plex); S6(Phospho); S7(Phospho)	S(6): 100.0; S(7): 100.0	335.025	40.85	2	1699.65	-1.65666	0.934621	0.881325	0.866334
tQLWASEPGtPPLPTSLPSQNPILk	A0A0B8S002	N-Term(iTRAQ8plex); T10(Phospho); K25(iTRAQ8plex)	T(1): 0.0; S(6): 50.0; T(10): 50.0; T(15): 0.0; S(16): 0.0; S(19): 0.0	334.947	57.01	3	3360.8	-0.711129	1.05654	1.0186	1.0867
rQsETAPVsPSLQEGAGLGSSQR	F1RIC1	N-Term(iTRAQ8plex); S3(Phospho); S9(Phospho)	S(3): 100.0; T(5): 0.0; S(9): 100.0; S(11): 0.0; S(20): 0.0; S(21): 0.0	334.814	62.1	3	2806.31	1.14095	0.914309	1.21404	1.11654
rAGDLLEDsPk	A0A0B8RSU5	N-Term(iTRAQ8plex); S9(Phospho); K11(iTRAQ8plex)	S(9): 100.0	334.776	45.93	3	1888.99	-3.53023	1.00568	1.01165	0.962211
qGSsPTcQEDEEDVR	F1S554	N-Term(iTRAQ8plex); S4(Phospho); C7(Carbamidomethyl)	S(3): 0.0; S(4): 100.0; T(6): 0.0	334.668	50.12	2	2120.87	-0.809085	0.976178	0.985137	0.98194
fGILGsHEDLSk	C0JJ17	N-Term(iTRAQ8plex); S6(Phospho); K12(iTRAQ8plex)	S(6): 100.0; S(11): 0.0	334.642	27.49	3	1991.04	-3.38194	1.03267	0.974859	0.93204
eESEEsDEDmGFGLFD	Q29214	N-Term(iTRAQ8plex); S6(Phospho); M10(Oxidation)	S(3): 0.0; S(6): 100.0	334.617	69.71	2	2235.85	0.991682	0.941853	1.02811	1.16165
sADEGEPTESk	I3LGJ5	N-Term(iTRAQ8plex); S1(Phospho); K11(iTRAQ8plex)	S(1): 100.0; T(8): 0.0; S(10): 0.0	334.354	38.33	2	1837.86	-2.38508	1.13146	1.08784	0.759159
eATLPPVsPPk	F8TEL5	N-Term(iTRAQ8plex); S8(Phospho); K11(iTRAQ8plex)	T(3): 0.0; S(8): 100.0	334.316	37.6	3	1824.01	-3.85405	1.04425	1.12182	1.04473
eFDPTIADASSsPPSR	I3L7S4	N-Term(iTRAQ8plex); S12(Phospho)	T(5): 0.0; S(10): 0.0; S(11): 0.0; S(12): 1.9; S(15): 98.1	333.685	47.1	2	2060.95	-0.9218	0.939907	0.943959	0.99207
sRTsVQtEDDQLIAGQSAR	F1RGJ2	N-Term(iTRAQ8plex); S1(Phospho); S4(Phospho); T7(Phospho)	S(1): 96.5; T(3): 3.7; S(4): 99.9; T(7): 100.0; S(17): 0.0	333.541	58.89	3	2606.11	-4.16831	1.01024	1.00361	1.09366
aASESSVsPASSQLQLDEk	I3LE55	N-Term(iTRAQ8plex); S8(Phospho); K19(iTRAQ8plex)	S(3): 0.0; S(5): 0.0; S(6): 0.0; S(8): 100.0; S(11): 0.0; S(12): 0.0	333.421	46.64	3	2622.31	-1.90722	0.956609	0.998089	0.991999
tDTIsDENDALER	F1SMY9	N-Term(iTRAQ8plex); S5(Phospho)	T(1): 0.0; T(3): 0.0; S(5): 100.0	333.318	52.24	2	1862.83	-2.40275	0.949915	1.08289	1.13373
sFSLASSGNsPISQR	I3LBD6	N-Term(iTRAQ8plex); S10(Phospho)	S(1): 0.0; S(3): 0.0; S(6): 0.0; S(7): 0.0; S(10): 100.0; S(13): 0.0	333.166	43	2	1921.93	-1.31493	0.882882	0.947015	1.06333
fSEMMNNMGGDEDVDLPEVDGADDDSQDsDDEk	F1SL99	N-Term(iTRAQ8plex); S29(Phospho); K33(iTRAQ8plex)	S(2): 0.0; S(26): 0.0; S(29): 100.0	333.16	76.92	3	4309.71	-7.04713	0.920624	1.1807	1.00437
tGVTStSDsEEEGDDQEGEk	F1SMR3	N-Term(iTRAQ8plex); T6(Phospho); S9(Phospho); K20(iTRAQ8plex)	T(1): 0.0; T(4): 1.4; S(5): 48.6; T(6): 48.6; S(7): 1.4; S(9): 100.0	333.075	59.57	3	2868.17	-2.70507	1.03604	1.19275	0.869263
gAGDcsDEEVDGkADGAEAk	K9IVP5	N-Term(iTRAQ8plex); C5(Carbamidomethyl); S6(Phospho); K13(iTRAQ8plex); K20(iTRAQ8plex)	S(6): 100.0	333.065	24.95	4	2973.38	-3.61287	0.979981	1.07351	0.951883
nYSEVIEVDEsDTEEDIFPTTSk	F1STJ9	N-Term(iTRAQ8plex); S11(Phospho); K23(iTRAQ8plex)	Y(2): 0.0; S(3): 0.0; S(11): 98.7; T(13): 1.3; T(20): 0.0; T(21): 0.0; S(22): 0.0	332.693	72.44	3	3335.56	0.368566	0.981895	1.05525	1.09959
gEDLDFWLSTtPPVAAPAPEEPR	A5A768	N-Term(iTRAQ8plex); T11(Phospho)	S(9): 0.0; T(10): 0.1; T(11): 99.9	332.584	61.72	3	2879.38	1.07694	0.979283	1.1015	1.08161
eDLsDGtDDDAGPVQPPPPAkPPAPTFR	F1RVY4	N-Term(iTRAQ8plex); S4(Phospho); T7(Phospho); K21(iTRAQ8plex)	S(4): 100.0; T(7): 100.0; T(26): 0.0	332.506	31.59	3	3655.71	-0.938414	0.940668	1.03017	1.02118
vMNGTGLELSADPSPGsPTLDIDQSIEQLNR	F1ST78	N-Term(iTRAQ8plex); S17(Phospho)	T(5): 0.0; S(10): 0.0; S(14): 0.0; S(17): 97.4; T(19): 2.6; S(25): 0.0	332.454	65.89	3	3638.75	-0.687854	1.15876	1.06743	1.25956
eEDsENEEVIR	I3LND5	N-Term(iTRAQ8plex); S4(Phospho)	S(4): 100.0	332.248	32.39	2	1732.75	-2.92887	1.01203	1.01372	0.805515
yLLGEAPVsPSSQk	F1S459	N-Term(iTRAQ8plex); S9(Phospho); K14(iTRAQ8plex)	Y(1): 0.0; S(9): 100.0; S(11): 0.0; S(12): 0.0	332.225	53.46	3	2164.14	-3.20825	1.05755	1.00356	0.945683
sHsWEDsPER	F1SJE2	N-Term(iTRAQ8plex); S3(Phospho); S7(Phospho)	S(1): 0.0; S(3): 100.0; S(7): 100.0	331.698	26.16	2	1693.65	-2.11839	0.919456	0.964759	0.94231
iEEEEEVEQDLLSQsWGR	I3LC90	N-Term(iTRAQ8plex); S15(Phospho)	S(13): 0.0; S(15): 100.0	331.414	56.06	3	2560.17	-1.84621	0.976637	1.02854	1.09021
lLGLNELDDLLGkEsPSk	F1RPT5	N-Term(iTRAQ8plex); K13(iTRAQ8plex); S15(Phospho); K18(iTRAQ8plex)	S(15): 100.0; S(17): 0.0	331.414	37.78	4	2933.63	-2.42673	1.0025	0.88961	0.875238
qIPsAEDLETDAGGLGPVGEDGLEHR	A0A0B8RVV1	N-Term(iTRAQ8plex); S4(Phospho)	S(4): 100.0; T(10): 0.0	331.351	66.25	3	3046.43	-1.85996	0.941871	0.962357	0.956463
dNEFsDEDNLLNSTk	F1S537	N-Term(iTRAQ8plex); S5(Phospho); K15(iTRAQ8plex)	S(5): 100.0; S(13): 0.0; T(14): 0.0	331.345	35.87	3	2429.14	2.54905	0.978618	1.02084	0.913395
hGsGGFGDEc	I3L9I6	N-Term(iTRAQ8plex); S3(Phospho); C10(Carbamidomethyl)	S(3): 100.0	331.218	45.57	2	1406.53	-1.83435	1.08435	1.03887	0.948579
gNAEGssDEEGkLVIDEPTk	A0A0B8RSU5	N-Term(iTRAQ8plex); S6(Phospho); S7(Phospho); K12(iTRAQ8plex); K20(iTRAQ8plex)	S(6): 100.0; S(7): 100.0; T(19): 0.0	330.834	28.18	4	3147.52	-2.35477	1.08973	1.06976	1.04394
nYQQNYQNSESGEkNEGsESAPEGQAQQR	I3LFV4	N-Term(iTRAQ8plex); K14(iTRAQ8plex); S18(Phospho)	Y(2): 0.0; Y(6): 0.0; S(9): 33.3; S(11): 33.3; S(18): 33.3; S(20): 0.0	330.716	30.23	4	3945.77	-0.254127	1.33431	1.22963	1.1332
tPsDTSARPEEPGsPR	I3LBZ5	N-Term(iTRAQ8plex); S3(Phospho); S14(Phospho)	T(1): 0.0; S(3): 99.9; T(5): 0.0; S(6): 0.0; S(14): 100.0	330.572	24.35	2	2147.93	-2.80863	1.30124	1.10568	0.938218
fGQAATmEGIGAIGGtPPAFNR	K9IVQ3	N-Term(iTRAQ8plex); M7(Oxidation); T16(Phospho)	T(6): 0.0; T(16): 100.0	330.534	53.11	3	2563.23	-1.20683	1.02942	0.99268	1.11687
iLTASSLTQsAPAsPTNk	F1RZY7	N-Term(iTRAQ8plex); S10(Phospho); S14(Phospho); K18(iTRAQ8plex)	T(3): 0.0; S(5): 0.1; S(6): 2.5; T(8): 2.5; S(10): 94.9; S(14): 100.0; T(16): 0.0	330.314	58.48	3	2555.3	-0.225362	0.96537	1.07676	1.01293
lDTQYsPGPGGPPGALTELLR	F1RW07	N-Term(iTRAQ8plex); S6(Phospho)	T(3): 0.7; Y(5): 49.7; S(6): 49.7; T(17): 0.0	330.277	51.07	3	2523.27	-2.06913	0.959307	0.826515	1.21708
iDEDGENTQIEDTEPmsPVLNSk	A0A0B8RZZ3	N-Term(iTRAQ8plex); M16(Oxidation); S17(Phospho); K23(iTRAQ8plex)	T(8): 0.0; T(13): 0.0; S(17): 100.0; S(22): 0.0	330.206	80.74	3	3265.53	0.492693	1.06859	1.09373	1.21801
aFVEDsEDEDsAGEGGSR	F1S3M3	N-Term(iTRAQ8plex); S6(Phospho); S11(Phospho)	S(6): 100.0; S(11): 100.0; S(17): 0.0	330.077	70.31	2	2320.88	0.576425	0.949149	0.939205	0.952717
dVEssDDDSYNWGPATDL	F1S7Q6	N-Term(iTRAQ8plex); S4(Phospho); S5(Phospho)	S(4): 100.0; S(5): 100.0; S(9): 0.0; Y(10): 0.0; T(16): 0.0	329.996	69.01	2	2449.92	-0.832391	0.864263	0.890611	1.06554
vVQEYIDAFSDyANFk	F1S8A4	N-Term(iTRAQ8plex); Y12(Phospho); K16(iTRAQ8plex)	Y(5): 0.0; S(10): 0.0; Y(12): 100.0	329.966	66.69	3	2597.27	-1.83095	1.00873	0.948004	0.918683
tPEELDDsDFEtEDFDVR	F1RGJ2	N-Term(iTRAQ8plex); S8(Phospho); T12(Phospho)	T(1): 0.0; S(8): 100.0; T(12): 100.0	329.902	76.26	2	2623.02	-4.3126	0.982834	0.954893	0.976916
aTGGLcLLGAYADsDDEESDASEkPAQSk	F1SIF9	N-Term(iTRAQ8plex); C6(Carbamidomethyl); S14(Phospho); K24(iTRAQ8plex); K29(iTRAQ8plex)	T(2): 0.0; Y(11): 0.0; S(14): 96.9; S(19): 3.1; S(22): 0.0; S(28): 0.0	329.613	39.01	4	3977.89	-5.35415	1.07004	1.10736	0.940521
sIsADDDLQESSR	A5PEZ9	N-Term(iTRAQ8plex); S3(Phospho)	S(1): 0.0; S(3): 100.0; S(11): 0.0; S(12): 0.0	329.578	45.83	2	1806.8	-0.734557	1.48649	1.42278	1.40608
eSSGPVENGVsDQETEEEVR	F1RQC8	N-Term(iTRAQ8plex); S11(Phospho)	S(2): 0.0; S(3): 0.0; S(11): 100.0; T(15): 0.0	329.486	68.87	2	2561.12	1.4221	1.00152	0.92329	0.894856
eEEQQkDDEEEDIDFFEDVDsDEGEGGLFR	F1SNQ9	N-Term(iTRAQ8plex); K6(iTRAQ8plex); S21(Phospho)	S(21): 100.0	329.431	55.23	3	4238.81	-1.84255	1.02591	0.961648	1.08347
asLEAAIADAEQR	F1SGG2	N-Term(iTRAQ8plex); S2(Phospho)	S(2): 100.0	329.385	58.59	3	1728.85	-0.39483	1.07511	0.936951	1.01256
gLFsDEEDSEDLFSSQSVNk	F1SDV2	N-Term(iTRAQ8plex); S4(Phospho); K20(iTRAQ8plex)	S(4): 100.0; S(9): 0.0; S(14): 0.0; S(15): 0.0; S(17): 0.0	329.009	58.03	3	2921.36	0.888913	1.30528	1.08783	1.22902
lLkPGEEPSEYtDEEDTk	A3RKG5	N-Term(iTRAQ8plex); K3(iTRAQ8plex); T12(Phospho); K18(iTRAQ8plex)	S(9): 0.0; Y(11): 0.0; T(12): 100.0; T(17): 0.0	328.454	27.16	3	3072.55	2.77766	1.04426	1.05133	0.909096
cPsTTETSENTTk	B5L0Y3	N-Term(iTRAQ8plex); C1(Carbamidomethyl); S3(Phospho); K13(iTRAQ8plex)	S(3): 100.0; T(4): 0.0; T(5): 0.0; T(7): 0.0; S(8): 0.0; T(11): 0.0; T(12): 0.0	328.094	46.73	2	2144	-1.78577	0.991211	1.10988	1.10843
yAFMPLIDDsDDEIEEFMVTSENLTEGIk	I3LJ38	N-Term(iTRAQ8plex); S10(Phospho); K29(iTRAQ8plex)	Y(1): 0.0; S(10): 100.0; T(20): 0.0; S(21): 0.0; T(25): 0.0	327.257	66.71	3	4039.89	-0.977334	1.04086	1.02955	0.962555
sQsQAsLAGPAAMGPSNR	F1ST04	N-Term(iTRAQ8plex); S3(Phospho); S6(Phospho)	S(1): 0.0; S(3): 100.0; S(6): 100.0; S(16): 0.0	327.215	62.49	2	2193.97	1.7244	0.823045	0.926669	0.957611
dEAGEsGAEEGPDLEESSAGYk	F1S1J4	N-Term(iTRAQ8plex); S6(Phospho); K22(iTRAQ8plex)	S(6): 100.0; S(17): 0.0; S(18): 0.0; Y(21): 0.0	327.091	50.17	3	2915.29	-0.89047	0.993138	0.958655	0.997789
yLFNQLFGEEDADQEVsPDR	F1RNU6	N-Term(iTRAQ8plex); S17(Phospho)	Y(1): 0.0; S(17): 100.0	326.91	60.8	3	2756.25	2.13812	0.950148	1.07759	1.10861
mLAEsDEsGDEESVSQTDkTELQNTLR	F1RMJ9	N-Term(iTRAQ8plex); S5(Phospho); S8(Phospho); K19(iTRAQ8plex)	S(5): 100.0; S(8): 100.0; S(13): 0.0; S(15): 0.0; T(17): 0.0; T(20): 0.0; T(25): 0.0	326.901	40.05	3	3780.69	-4.10367	0.971762	1.03898	1.1827
sLVGTPYWMAPELISR	I3LF79	N-Term(iTRAQ8plex); S1(Phospho)	S(1): 100.0; T(5): 0.0; Y(7): 0.0; S(15): 0.0	326.876	41.24	2	2204.12	1.19495	1.06349	0.982283	1.06361
dLNLSNsPGPFAVANGVVk	F1S409	N-Term(iTRAQ8plex); S7(Phospho); K19(iTRAQ8plex)	S(5): 1.8; S(7): 98.2	326.75	57.36	3	2587.37	-3.05182	1.01613	1.04369	0.91276
mSYLTAMGADYLscDSR	F1SJE2	N-Term(iTRAQ8plex); S13(Phospho); C14(Carbamidomethyl)	S(2): 0.0; Y(3): 0.0; T(5): 0.0; Y(11): 0.0; S(13): 99.9; S(16): 0.0	326.691	46.65	2	2325	3.07092	0.92331	0.877023	1.08706
tVSLTPsPTTQVETR	K9J4T9	N-Term(iTRAQ8plex); S7(Phospho)	T(1): 0.0; S(3): 0.0; T(5): 1.7; S(7): 98.3; T(9): 0.0; T(10): 0.0; T(14): 0.0	326.688	30.72	2	2001.02	0.821663	1.04719	1.06474	1.09473
aGEQQLsEPEDMEMEAGDTDDPPR	B6DT15	N-Term(iTRAQ8plex); S7(Phospho)	S(7): 100.0; T(19): 0.0	326.556	52.11	3	3031.24	-1.85503	0.922859	1.06692	1.09055
dkEVsDDEAEEkEDk	O02705	N-Term(iTRAQ8plex); K2(iTRAQ8plex); S5(Phospho); K12(iTRAQ8plex); K15(iTRAQ8plex)	S(5): 100.0	326.485	9.97	3	3062.54	-3.55727	1.11083	1.17774	0.830975
iDFIPVsPAPsPTR	F1SJE4	N-Term(iTRAQ8plex); S7(Phospho); S11(Phospho)	S(7): 100.0; S(11): 100.0; T(13): 0.0	326.465	23.08	3	1960.95	1.72892	1.01689	1.03623	1.02625
nPLPPILGsPTk	F1RFR1	N-Term(iTRAQ8plex); S9(Phospho); K12(iTRAQ8plex)	S(9): 100.0; T(11): 0.0	326.275	44.14	3	1922.09	-4.95327	1.16728	1.09745	1.01677
lHLETPQPsPQPsPQEAGcVDIWR	F1RQV5	N-Term(iTRAQ8plex); S9(Phospho); S13(Phospho); C19(Carbamidomethyl)	T(5): 0.0; S(9): 100.0; S(13): 100.0	326.103	54.08	3	3206.46	-3.30158	0.995564	1.10831	1.17101
fFDsEDEDFEILSL	D7RA22	N-Term(iTRAQ8plex); S4(Phospho)	S(4): 100.0; S(13): 0.0	326.003	72.57	2	2089.92	0.356691	1.07442	1.04139	1.11821
tDDAPGsDQEMQHTQPQEk	A0A0B8RZZ3	N-Term(iTRAQ8plex); S7(Phospho); K19(iTRAQ8plex)	T(1): 0.0; S(7): 100.0; T(14): 0.0	325.919	33.58	3	2830.28	-0.776419	1.19337	1.16255	0.950807
gsPEEELPLPAFEk	F1RRJ1	N-Term(iTRAQ8plex); S2(Phospho); K14(iTRAQ8plex)	S(2): 100.0	325.754	23.2	3	2231.14	-3.10344	1.15386	1.04391	1.05512
dFYDsDEEQk	F1S2G1	N-Term(iTRAQ8plex); S5(Phospho); K10(iTRAQ8plex)	Y(3): 0.0; S(5): 100.0	325.729	31.09	2	1963.87	-4.12324	1.08431	1.0209	0.787696
qPPSLPGsDsEEEEVVER	I3LPL4	N-Term(iTRAQ8plex); S8(Phospho); S10(Phospho)	S(4): 0.0; S(8): 100.0; S(10): 100.0	325.668	32.65	3	2448.05	-0.803161	0.975816	1.00672	1.01191
iGsDPLAYEPk	F1STQ3	N-Term(iTRAQ8plex); S3(Phospho); K11(iTRAQ8plex)	S(3): 100.0; Y(8): 0.0	325.656	46.51	3	1877.98	-3.73682	1.29641	1.21309	1.13848
sAAQQELAGkPAsPTPVIMATHTGNk	F1SL54	N-Term(iTRAQ8plex); K10(iTRAQ8plex); S13(Phospho); K26(iTRAQ8plex)	S(1): 0.0; S(13): 97.5; T(15): 2.5; T(21): 0.0; T(23): 0.0	325.077	43.36	5	3597.92	0.168386	1.04134	0.988308	1.03653
nMGGPYGGGNYGPGGSGGsGGYGGR	M3UZ37	N-Term(iTRAQ8plex); S19(Phospho)	Y(6): 0.0; Y(11): 0.0; S(16): 0.1; S(19): 99.9; Y(22): 0.0	324.995	64.56	3	2574.07	-4.65941	0.843464	1.02265	1.04211
eELLsEEEPcTSTAIAsPEkk	A0A0B8RSI3	N-Term(iTRAQ8plex); S5(Phospho); C10(Carbamidomethyl); S17(Phospho); K20(iTRAQ8plex); K21(iTRAQ8plex)	S(5): 100.0; T(11): 0.0; S(12): 0.0; T(13): 0.0; S(17): 100.0	324.94	49.32	4	3420.67	0.0541537	1.11776	1.05372	1.03509
kREsEsDETSPAAAQLPk	F1RZ24	N-Term(iTRAQ8plex); K1(iTRAQ8plex); S4(Phospho); S6(Phospho); K18(iTRAQ8plex)	S(4): 100.0; S(6): 100.0; T(9): 0.0; S(10): 0.0	324.306	23.82	3	3016.51	-3.21488	1.11423	1.09049	0.866065
vETINsDsDSEFGIPk	F1RS45	N-Term(iTRAQ8plex); S6(Phospho); S8(Phospho); K16(iTRAQ8plex)	T(3): 0.0; S(6): 100.0; S(8): 100.0; S(10): 0.0	324.254	55.23	3	2506.15	-2.84357	1.01318	1.01119	0.959813
vYEDSGIPLPADsPk	F1RFR7	N-Term(iTRAQ8plex); S13(Phospho); K15(iTRAQ8plex)	Y(2): 0.0; S(5): 0.0; S(13): 100.0	324.073	44.37	3	2276.15	-5.70846	0.856785	0.864518	0.948788
vATLNsEEESDPPTYk	F1SI06	N-Term(iTRAQ8plex); S6(Phospho); K16(iTRAQ8plex)	T(3): 0.0; S(6): 100.0; S(10): 0.0; T(14): 0.0; Y(15): 0.0	323.862	33.91	3	2468.2	-4.06151	0.69919	0.776766	0.871023
tLDPELVDLVsDsDEDVLEVATAR	F1RFH6	N-Term(iTRAQ8plex); S11(Phospho); S13(Phospho)	T(1): 0.0; S(11): 100.0; S(13): 100.0; T(22): 0.0	323.785	85.29	3	3065.42	0.758051	1.03951	1.02327	1.11583
sPEDEEEEPQGLsDDDILR	M3UZ00	N-Term(iTRAQ8plex); S1(Phospho); S13(Phospho)	S(1): 100.0; S(13): 100.0	323.767	46.92	3	2637.08	-0.354495	0.983468	0.883027	1.04922
hGEsAWNLENR	F1S8Y5	N-Term(iTRAQ8plex); S4(Phospho)	S(4): 100.0	323.135	51.47	3	1696.77	-4.53298	0.957082	0.985787	1.06643
gHTAsESEEQQWSEEk	F1RSR8	N-Term(iTRAQ8plex); S5(Phospho); K16(iTRAQ8plex)	T(3): 0.0; S(5): 100.0; S(7): 0.0; S(13): 0.0	323.13	29.69	3	2550.16	1.12699	0.926312	0.987141	1.01091
sADNLscPsPLNVMEPVTELMR	M3V801	N-Term(iTRAQ8plex); S6(Phospho); C7(Carbamidomethyl); S9(Phospho)	S(1): 0.0; S(6): 100.0; S(9): 100.0; T(18): 0.0	323.117	53.06	3	2924.28	-6.28323	1.05458	0.958247	1.01317
ssASGPAGEEEAPFSSEEQk	F1S2C9	N-Term(iTRAQ8plex); S2(Phospho); K20(iTRAQ8plex)	S(1): 2.1; S(2): 97.9; S(4): 0.0; S(15): 0.0; S(16): 0.0	322.836	24.09	3	2712.24	-5.31132	0.904475	0.921688	1.05494
qFLIsPPAsPPVGWk	F1STV5	N-Term(iTRAQ8plex); S5(Phospho); S9(Phospho); K15(iTRAQ8plex)	S(5): 100.0; S(9): 100.0	322.515	45.4	3	2392.23	-2.44142	0.999191	0.88008	0.945876
sAVLLADETTSAPVFANR	F1SCI4	N-Term(iTRAQ8plex); S1(Phospho)	S(1): 100.0; T(9): 0.0; T(10): 0.0; S(11): 0.0	322.515	74.54	2	2246.14	0.131991	0.940962	1.05326	1.02759
sQLDDHPEsDEEENFIDIDDEETEk	F1S4Q6	N-Term(iTRAQ8plex); S9(Phospho); K25(iTRAQ8plex)	S(1): 0.0; S(9): 100.0; T(23): 0.0	322.414	50.92	3	3666.58	-3.8653	0.985565	1.12551	1.16192
asTDNEELLQFPLELcSDSLPSHPFPPTk	F1SFI8	N-Term(iTRAQ8plex); S2(Phospho); C16(Carbamidomethyl); K29(iTRAQ8plex)	S(2): 98.3; T(3): 1.7; S(17): 0.0; S(19): 0.0; S(22): 0.0; T(28): 0.0	322.299	16.49	4	3957.94	-0.0105426	0.659442	0.866972	0.994598
dPNPLEGSEGDGDsD	F1RFR2	N-Term(iTRAQ8plex); S14(Phospho)	S(8): 0.0; S(14): 100.0	322.208	53.48	2	1887.74	0.212838	0.883192	0.959432	0.995107
qIcVVMLETLSQsPPk	F1SFQ4	N-Term(iTRAQ8plex); C3(Carbamidomethyl); S13(Phospho); K16(iTRAQ8plex)	T(9): 0.0; S(11): 0.0; S(13): 100.0	322.181	50.7	3	2518.33	-0.793744	1.10166	0.989525	0.984604
gQEDSLASAVATTEQEAcDsD	F1SNV1	N-Term(iTRAQ8plex); C18(Carbamidomethyl); S20(Phospho)	S(5): 0.0; S(8): 0.0; T(12): 0.0; T(13): 0.0; S(20): 100.0	322.167	95.98	2	2568.06	-0.389715	0.965886	0.976116	1.08399
hYQAEEksD	I3LJ09	N-Term(iTRAQ8plex); K7(iTRAQ8plex); S8(Phospho)	Y(2): 0.0; S(8): 100.0	322.158	25	3	1794.85	-2.0456	1.07219	0.934797	0.766773
sPEDEEEEPQGLsDDDILR	M3UZ00	N-Term(iTRAQ8plex); S13(Phospho)	S(1): 0.0; S(13): 100.0	321.917	33.31	3	2557.11	-2.60049	1.06153	0.9163	0.989782
eAEEGEDDRDsANGEDDS	I3LK71	N-Term(iTRAQ8plex); S11(Phospho)	S(11): 100.0; S(18): 0.0	321.816	30.47	2	2323.86	-0.619967	0.989708	1.01512	0.930766
kMsQPGsPSPk	F1SLR5	N-Term(iTRAQ8plex); K1(iTRAQ8plex); S3(Phospho); S7(Phospho); K11(iTRAQ8plex)	S(3): 100.0; S(7): 100.0; S(9): 0.0	321.721	27.5	3	2216.12	-4.77841	1.1162	1.01893	0.761601
dDEEEDIDFFEDVDsDEGEGGLFR	F1SNQ9	N-Term(iTRAQ8plex); S15(Phospho)	S(15): 100.0	321.583	65.03	3	3163.27	-1.00202	1.00651	0.999894	1.11176
tIsAQDTLAYATALLNEk	I3LGC6	N-Term(iTRAQ8plex); S3(Phospho); K18(iTRAQ8plex)	T(1): 2.0; S(3): 98.0; T(7): 0.0; Y(10): 0.0; T(12): 0.0	321.487	27.88	3	2611.38	-1.96521	1.07294	1.02636	0.982136
ektPsPkEEDEEPEsPPEk	I3L9K5	N-Term(iTRAQ8plex); K2(iTRAQ8plex); T3(Phospho); S5(Phospho); K7(iTRAQ8plex); S15(Phospho); K19(iTRAQ8plex)	T(3): 100.0; S(5): 100.0; S(15): 100.0	321.262	18.3	4	3638.73	1.7707	1.25433	1.29187	1.09799
vMTIPYQPMPASsPVIcAGGQDR	I3LEC2	N-Term(iTRAQ8plex); S13(Phospho); C17(Carbamidomethyl)	T(3): 0.0; Y(6): 0.0; S(12): 2.4; S(13): 97.6	320.776	35.78	3	2859.34	-3.73792	0.997234	0.994103	1.10829
lGASNsPGQPNSVk	A0A0B8RTA7	N-Term(iTRAQ8plex); S6(Phospho); K14(iTRAQ8plex)	S(4): 0.0; S(6): 100.0; S(12): 0.0	320.743	44.87	2	2044.06	-2.90339	1.0732	1.03108	0.910234
lNDPFQPFPGNDsPk	F1S6G0	N-Term(iTRAQ8plex); S13(Phospho); K15(iTRAQ8plex)	S(13): 100.0	320.666	37.76	3	2361.17	-1.91843	1.33932	1.10872	1.10834
dISVVEEQNsPPSR	A0A0B8RZZ3	N-Term(iTRAQ8plex); S10(Phospho)	S(3): 0.0; S(10): 1.7; S(13): 98.3	320.585	48.25	2	1940.92	-1.78516	0.98203	0.978554	0.93644
nVSSFPDDATsPLQENR	Q9GK24	N-Term(iTRAQ8plex); S11(Phospho)	S(3): 0.0; S(4): 0.0; T(10): 2.0; S(11): 98.0	320.514	52.13	3	2261.03	-3.59855	0.923932	0.953226	1.00801
isDAELEAELEk	M3VK03	N-Term(iTRAQ8plex); S2(Phospho); K12(iTRAQ8plex)	S(2): 100.0	320.384	30.02	3	2035.05	1.5277	1.07241	1.05731	1.0518
aAVAEDGDEPksEPEAk	F1S8H5	N-Term(iTRAQ8plex); K11(iTRAQ8plex); S12(Phospho); K17(iTRAQ8plex)	S(12): 100.0	320.356	31.39	4	2735.38	-2.8227	1.07489	1.12664	0.928493
gAAEEAELEDsDDEEkPVk	F1RG71	N-Term(iTRAQ8plex); S11(Phospho); K16(iTRAQ8plex); K19(iTRAQ8plex)	S(11): 100.0	320.283	41.58	3	3053.5	-0.107818	1.07751	1.07262	0.861335
eEGsDINDEDMEELLNDTR	F1RFL5	N-Term(iTRAQ8plex); S4(Phospho)	S(4): 100.0; T(18): 0.0	320.096	31.1	3	2608.09	-1.09286	1.10442	0.986324	1.06708
ePLLPPEDDtR	A5A5A6	N-Term(iTRAQ8plex); T10(Phospho)	T(10): 100.0	319.982	32.03	3	1665.8	-2.46398	0.928365	0.931251	0.893137
nYQQNYQNsESGEk	I3LFV4	N-Term(iTRAQ8plex); S9(Phospho); K14(iTRAQ8plex)	Y(2): 0.0; Y(6): 0.0; S(9): 98.2; S(11): 1.8	319.934	56.64	3	2377.09	-0.972468	1.09812	0.996931	0.861446
mDcAFPGsANsLHR	K7GP66	M1(Oxidation); N-Term(iTRAQ8plex); C3(Carbamidomethyl); S8(Phospho); S11(Phospho)	S(8): 100.0; S(11): 100.0	319.931	38.89	3	2042.81	-1.61569	0.889697	0.945952	0.997277
lGIAVIHGEAQDAESDLVDGRHsPPMVR	F1SB18	N-Term(iTRAQ8plex); S23(Phospho)	S(15): 0.0; S(23): 100.0	319.854	39.05	5	3353.66	-1.09315	1.03823	0.989833	1.32395
aEDIyAAQSLQEATLPk	I3LKL3	N-Term(iTRAQ8plex); Y5(Phospho); K17(iTRAQ8plex)	Y(5): 100.0; S(9): 0.0; T(14): 0.0	319.801	55.17	3	2536.31	-3.56761	1.0796	0.97452	1.05276
lsVAsEGESHLLR	F1RMA7	N-Term(iTRAQ8plex); S2(Phospho); S5(Phospho)	S(2): 100.0; S(5): 100.0; S(9): 0.0	319.569	40.38	3	1861.87	-1.5549	1.10047	1.02687	1.01147
iILDLISEsPIk	I3LQS0	N-Term(iTRAQ8plex); S9(Phospho); K12(iTRAQ8plex)	S(7): 0.0; S(9): 100.0	319.29	25.54	2	2029.18	0.264955	1.24847	1.16358	0.978753
rFssGGEEDEFDR	F1RLA7	N-Term(iTRAQ8plex); S3(Phospho); S4(Phospho)	S(3): 100.0; S(4): 100.0	319.254	17.56	2	1994.78	-3.44014	1.01911	1.03058	1.05366
aNEDTTSGsPPk	F1SHH7	N-Term(iTRAQ8plex); S9(Phospho); K12(iTRAQ8plex)	T(5): 0.0; T(6): 0.0; S(7): 0.0; S(9): 100.0	319.007	34.02	2	1891.92	-2.80798	1.14586	1.03577	0.81708
dLLsDLQDVsDSER	F1RJC5	N-Term(iTRAQ8plex); S4(Phospho); S10(Phospho)	S(4): 100.0; S(10): 100.0; S(12): 0.0	318.742	34.95	2	2055.89	1.51102	0.939972	0.936385	1.07541
vDYESQSTDTQNFsSESk	F1ST75	N-Term(iTRAQ8plex); S14(Phospho); K18(iTRAQ8plex)	Y(3): 0.0; S(5): 0.0; S(7): 0.0; T(8): 0.0; T(10): 0.0; S(14): 49.5; S(15): 1.1; S(17): 49.5	318.732	77.5	3	2740.24	-2.13762	0.92052	1.01969	0.981113
tLSNAEDYLDDEDsD	Q8MJ49	N-Term(iTRAQ8plex); S14(Phospho)	T(1): 0.0; S(3): 0.0; Y(8): 0.0; S(14): 100.0	318.685	83.77	2	2085.83	-2.53718	0.983071	0.923736	1.09111
aDSEGDFsENDDGAGDFR	F1SA04	N-Term(iTRAQ8plex); S8(Phospho)	S(3): 0.0; S(8): 100.0	318.492	40.41	2	2287.89	-0.733111	1.08156	0.93439	0.954472
hSLDsDEEDDDDDGSSk	K7GR82	N-Term(iTRAQ8plex); S5(Phospho); K17(iTRAQ8plex)	S(2): 0.0; S(5): 100.0; S(15): 0.0; S(16): 0.0	318.478	47.86	3	2554.04	-4.57803	1.00748	1.03618	0.971753
rAsGQAFELILsPR	Q6DUB7	N-Term(iTRAQ8plex); S3(Phospho); S12(Phospho)	S(3): 100.0; S(12): 100.0	318.252	51.39	3	2008.99	0.127742	1.20223	0.766609	0.929418
aMDISLssGEEEEGEEEEQAAR	F1RSJ8	N-Term(iTRAQ8plex); S7(Phospho); S8(Phospho)	S(5): 0.2; S(7): 99.9; S(8): 99.9	317.958	59.61	3	2860.13	-3.83251	1.01196	1.06099	1.04592
asLSDLTDLEDIEGLTVR	A0A0B8RTA4	N-Term(iTRAQ8plex); S2(Phospho)	S(2): 100.0; S(4): 0.0; T(7): 0.0; T(16): 0.0	317.899	45.85	3	2331.17	1.17992	1.09243	1.01541	0.879456
hGLLLPAsPVR	F1SJE4	N-Term(iTRAQ8plex); S8(Phospho)	S(8): 100.0	317.641	33.03	3	1543.86	-2.00661	1.15399	1.00118	1.33627
eEAsDDDmEGDEAVVR	F1SU44	N-Term(iTRAQ8plex); S4(Phospho); M8(Oxidation)	S(4): 100.0	317.603	61.86	2	2166.87	-1.1947	0.931794	0.956956	0.970202
kTPsDDDEDNLFAPPk	F1SDV2	N-Term(iTRAQ8plex); K1(iTRAQ8plex); S4(Phospho); K16(iTRAQ8plex)	T(2): 50.0; S(4): 50.0	317.507	37.66	3	2781.42	1.60718	0.921212	1.00497	0.966573
ePTVHPPILPkPsPPVPsPNQLR	F1RP76	N-Term(iTRAQ8plex); K11(iTRAQ8plex); S13(Phospho); S18(Phospho)	T(3): 0.0; S(13): 100.0; S(18): 100.0	317.331	18.85	4	3265.73	-0.993501	1.02417	0.978507	0.997231
gDsDsEEDEPTk	F1RHJ3	N-Term(iTRAQ8plex); S3(Phospho); S5(Phospho); K12(iTRAQ8plex)	S(3): 100.0; S(5): 100.0; T(11): 0.0	317.181	37.06	2	2076.85	-1.61957	1.0445	0.959891	0.729746
nPPPQDYEsDDDSYEVLDLTEYAR	K7GMY2	N-Term(iTRAQ8plex); S9(Phospho)	Y(7): 0.0; S(9): 100.0; S(13): 0.0; Y(14): 0.0; T(20): 0.0; Y(22): 0.0	317.128	78.76	3	3215.38	-2.16443	0.949851	0.956748	0.936588
fsGEEGEIEDDEsGTENR	K9IVN9	N-Term(iTRAQ8plex); S2(Phospho); S13(Phospho)	S(2): 100.0; S(13): 99.9; T(15): 0.1	317.084	53.05	2	2463.94	-0.106156	0.871457	0.893468	0.920691
nLIDSmDQTAFAGFsFLNPk	I3LR85	N-Term(iTRAQ8plex); M6(Oxidation); S15(Phospho); K20(iTRAQ8plex)	S(5): 0.0; T(9): 0.0; S(15): 100.0	316.987	71.03	3	2920.44	0.651655	1.08783	1.05521	1.05792
akPAMPQDSVPsPR	H9BYW4	N-Term(iTRAQ8plex); K2(iTRAQ8plex); S12(Phospho)	S(9): 0.0; S(12): 100.0	316.886	33.43	3	2169.13	-2.3131	0.97076	1.01969	0.907441
lHGGFDsDcsEDGEALNGEPELDLTSk	F1SNX7	N-Term(iTRAQ8plex); S7(Phospho); C9(Carbamidomethyl); S10(Phospho); K27(iTRAQ8plex)	S(7): 100.0; S(10): 100.0; T(25): 0.0; S(26): 0.0	316.831	35.09	3	3660.57	-5.62687	1.15847	1.03249	1.21258
kEDTAFsDWsDEDVPDR	F1RK00	K1(iTRAQ8plex); N-Term(iTRAQ8plex); S7(Phospho); S10(Phospho)	T(4): 0.0; S(7): 100.0; S(10): 100.0	316.582	50.67	3	2780.18	-4.74624	1.00996	0.867434	1.04628
vkEEPPsPPRsPR	F1RSM7	N-Term(iTRAQ8plex); K2(iTRAQ8plex); S7(Phospho); S11(Phospho)	S(7): 100.0; S(11): 100.0	316.416	6.69	3	2244.14	-1.1042	1.15995	1.07427	0.920353
qNsSSsDSGGSIVR	F1SQX2	N-Term(iTRAQ8plex); S3(Phospho); S6(Phospho)	S(3): 96.2; S(4): 1.9; S(5): 1.9; S(6): 99.9; S(8): 0.0; S(11): 0.0	316.399	37.92	2	1844.77	-2.61129	1.06497	1.11462	1.05263
nRPLLDFVSMEELNDMDDYDsEDDNDWRPTVVk	I3L5I3	N-Term(iTRAQ8plex); S21(Phospho); K33(iTRAQ8plex)	S(9): 0.0; Y(19): 0.0; S(21): 100.0; T(30): 0.0	316.322	48	4	4661.15	4.06398	1.01947	1.16854	1.05513
sPVPDTTPsDcEEGSDcTPLLQHAPR	M3VHB2	N-Term(iTRAQ8plex); S9(Phospho); C11(Carbamidomethyl); C17(Carbamidomethyl)	S(1): 0.0; T(6): 0.0; T(7): 0.0; S(9): 100.0; S(15): 0.0; T(18): 0.0	316.269	51.09	3	3250.43	-0.657952	0.838961	0.920507	1.01279
fIIGSVSEDNsEDEISNLVk	Q9MZA8	N-Term(iTRAQ8plex); S11(Phospho); K20(iTRAQ8plex)	S(5): 0.0; S(7): 0.0; S(11): 100.0; S(16): 0.0	316.046	90.16	3	2883.44	-1.70443	1.01902	0.978197	0.925856
qLEGPHsPNk	B5L0Y3	N-Term(iTRAQ8plex); S7(Phospho); K10(iTRAQ8plex)	S(7): 100.0	316.045	26.32	3	1794.93	-3.05148	1.05182	0.979488	0.846102
isDsESEELPkPR	M3VH90	N-Term(iTRAQ8plex); S2(Phospho); S4(Phospho); K11(iTRAQ8plex)	S(2): 100.0; S(4): 100.0; S(6): 0.0	315.97	18.89	3	2255.07	-5.33729	1.03216	0.963882	0.860312
iAEEIGIEGsDDDALVAGEQDEELSR	F1SH07	N-Term(iTRAQ8plex); S10(Phospho)	S(10): 100.0; S(25): 0.0	315.896	71.25	3	3144.44	-0.574366	0.977014	0.98349	1.14004
lSEVAEAIQTVEVEVAHISEtE	F1SL18	N-Term(iTRAQ8plex); T21(Phospho)	S(2): 0.0; T(10): 0.0; S(19): 2.4; T(21): 97.6	315.82	56.05	3	2767.36	0.152502	0.854891	0.956151	1.00186
dVDEDsEPER	F1SVB4	N-Term(iTRAQ8plex); S6(Phospho)	S(6): 100.0	315.73	31.86	2	1574.65	-3.57167	0.990315	0.916708	0.900818
nNDEDtDHEEGEEENPLEIk	F1RY22	N-Term(iTRAQ8plex); T6(Phospho); K20(iTRAQ8plex)	T(6): 100.0	315.726	34.65	3	3044.35	0.715348	1.06054	0.951459	1.03767
sAsLLELAPQGASPGSTIDTAPLSSVDSLINk	F1ST04	N-Term(iTRAQ8plex); S3(Phospho); K32(iTRAQ8plex)	S(1): 0.1; S(3): 99.9; S(13): 0.0; S(16): 0.0; T(17): 0.0; T(20): 0.0; S(24): 0.0; S(25): 0.0; S(28): 0.0	315.604	52.18	3	3828	-2.82478	0.945111	1.00019	1.01244
gDVEGSQsQDEGEGSGESER	F2Z5G2	N-Term(iTRAQ8plex); S8(Phospho)	S(6): 0.0; S(8): 100.0; S(15): 0.0; S(18): 0.0	315.463	64.11	2	2422.98	0.185394	1.10778	1.0666	0.919237
iQEVEsPVFk	F1SE25	N-Term(iTRAQ8plex); S6(Phospho); K10(iTRAQ8plex)	S(6): 100.0	315.363	36.63	3	1864	-4.41332	1.79729	1.59687	1.55938
lVsPGSANETSSILVESVTR	F1SGJ3	N-Term(iTRAQ8plex); S3(Phospho)	S(3): 100.0; S(6): 0.0; T(10): 0.0; S(11): 0.0; S(12): 0.0; S(17): 0.0; T(19): 0.0	315.169	45.08	3	2430.23	-3.45974	1.067	0.924169	1.12716
dAsDDLDDLNFFNQk	F1S4Y8	N-Term(iTRAQ8plex); S3(Phospho); K15(iTRAQ8plex)	S(3): 100.0	315.13	34.8	3	2445.14	0.141302	1.05964	0.976621	0.911494
eVDGLLASEPMGsPVSSk	I3L9R9	N-Term(iTRAQ8plex); S13(Phospho); K18(iTRAQ8plex)	S(8): 0.0; S(13): 100.0; S(16): 0.0; S(17): 0.0	315.099	49.22	3	2491.27	1.53998	1.02094	0.984143	1.03435
tYsMIcLAIDDDDkTDk	I3LHE7	N-Term(iTRAQ8plex); S3(Phospho); C6(Carbamidomethyl); K14(iTRAQ8plex); K17(iTRAQ8plex)	T(1): 0.0; Y(2): 1.7; S(3): 98.2; T(15): 0.0	314.982	28.51	4	2996.47	-1.11373	1.07323	1.00739	0.911683
yGLQDsDEEEEERPSk	F1SUZ2	N-Term(iTRAQ8plex); S6(Phospho); K16(iTRAQ8plex)	Y(1): 0.0; S(6): 100.0; S(15): 0.0	314.798	23.45	3	2599.19	-3.69856	1.03688	0.979057	0.869509
sRtPSASNDDQQE	F1S8G6	N-Term(iTRAQ8plex); T3(Phospho)	S(1): 1.5; T(3): 98.5; S(5): 0.0; S(7): 0.0	314.737	27.54	2	1818.78	-3.07138	0.939833	0.860661	0.782575
hGLANLTAELLQQGANPNLQTEEALPsPk	F1RGQ6	N-Term(iTRAQ8plex); S27(Phospho); K29(iTRAQ8plex)	T(7): 0.0; T(21): 0.0; S(27): 100.0	314.575	54.89	3	3742.96	-0.527877	1.00629	0.905651	0.978651
lNHVAAGLVsPSLk	Q19QT0	N-Term(iTRAQ8plex); S10(Phospho); K14(iTRAQ8plex)	S(10): 100.0; S(12): 0.0	314.325	54.82	3	2094.19	-2.9536	1.0196	1.25198	1.17928
eFGDGsGEDETEER	I3LUT1	N-Term(iTRAQ8plex); S6(Phospho)	S(6): 100.0; T(11): 0.0	313.913	48.01	2	1940.76	-2.96918	1.04271	1.02992	0.925208
vsPAHsPPENGLDk	F1SIT5	N-Term(iTRAQ8plex); S2(Phospho); S6(Phospho); K14(iTRAQ8plex)	S(2): 100.0; S(6): 100.0	313.909	23.55	3	2216.05	-3.64687	1.01382	0.9967	0.951727
sYEDMIGEEVPSDQYYWAPLAQHER	F1SJY6	N-Term(iTRAQ8plex); S1(Phospho)	S(1): 97.5; Y(2): 2.5; S(12): 0.0; Y(15): 0.0; Y(16): 0.0	313.784	40.87	3	3397.48	-5.53718	1.09972	0.993673	1.0619
kLsGDQITLPTTVDYSSVPk	F1S1I0	N-Term(iTRAQ8plex); K1(iTRAQ8plex); S3(Phospho); K20(iTRAQ8plex)	S(3): 100.0; T(8): 0.0; T(11): 0.0; T(12): 0.0; Y(15): 0.0; S(16): 0.0; S(17): 0.0	313.621	26.59	4	3141.72	-1.73897	1.07125	1.03574	0.982443
tPLLEEQEENFEk	M3TYK5	N-Term(iTRAQ8plex); T1(Phospho); K13(iTRAQ8plex)	T(1): 100.0	313.528	17.59	3	2294.11	-12.4472	0.931356	0.885907	0.971795
dLADSSADLscDsR	F1S7Q6	N-Term(iTRAQ8plex); S10(Phospho); C11(Carbamidomethyl); S13(Phospho)	S(5): 0.0; S(6): 0.0; S(10): 100.0; S(13): 100.0	313.264	33.38	2	1975.76	-3.28496	0.89658	0.794606	1.04494
cSGPGLsPGMVR	A0A0B8RSX6	N-Term(iTRAQ8plex); C1(Carbamidomethyl); S7(Phospho)	S(2): 0.0; S(7): 100.0	312.993	29.68	2	1601.74	-3.71416	1.01041	1.10087	1.04065
vcPPsPALk	F1S2L2	N-Term(iTRAQ8plex); C2(Carbamidomethyl); S5(Phospho); K9(iTRAQ8plex)	S(5): 100.0	312.927	30.23	3	1656.9	-1.42487	1.12977	1.05453	1.18904
mFQDDDsNEk	I3LC46	N-Term(iTRAQ8plex); S7(Phospho); K10(iTRAQ8plex)	S(7): 100.0	312.853	43.65	2	1916.85	-4.08186	1.03736	0.991589	0.910357
rssSELsPDAVEk	I3LCW3	N-Term(iTRAQ8plex); S2(Phospho); S3(Phospho); S7(Phospho); K13(iTRAQ8plex)	S(2): 97.5; S(3): 99.9; S(4): 2.6; S(7): 100.0	312.727	23.18	3	2253	-3.13076	0.902389	1.00416	0.887152
qEPEsEEEEEEkQEk	A0A0B8RTA7	N-Term(iTRAQ8plex); S5(Phospho); K12(iTRAQ8plex); K15(iTRAQ8plex)	S(5): 100.0	312.704	26.06	4	2869.37	-2.69528	1.07255	1.08799	0.877169
qQDsQPEEVmDVLEMVESVk	F1SIQ0	N-Term(iTRAQ8plex); S4(Phospho); M10(Oxidation); K20(iTRAQ8plex)	S(4): 100.0; S(18): 0.0	312.687	58.07	3	3024.43	-2.62167	0.932554	0.93589	0.983322
ePEAEGPGGEPEPEAAADGGGDsER	I3LC46	N-Term(iTRAQ8plex); S23(Phospho)	S(23): 100.0	312.54	21.94	3	2794.18	4.61576	1.02347	1.03249	1.01281
qRsPLSSQPVPELSQASLAASQSPFR	I3LHS8	N-Term(iTRAQ8plex); S3(Phospho)	S(3): 99.9; S(6): 0.1; S(7): 0.1; S(14): 0.0; S(17): 0.0; S(21): 0.0; S(23): 0.0	312.299	36.77	3	3152.6	-0.209166	0.978979	0.999711	1.14465
nLIDSMDQTAFAGFsFLNPk	I3LR85	N-Term(iTRAQ8plex); S15(Phospho); K20(iTRAQ8plex)	S(5): 0.0; T(9): 0.0; S(15): 100.0	312.281	69.01	3	2904.44	-2.77668	1.01915	1.04966	1.04869
fGESEEVEmEVEsDDEDEkQDk	F1RFD3	N-Term(iTRAQ8plex); M9(Oxidation); S13(Phospho); K19(iTRAQ8plex); K22(iTRAQ8plex)	S(4): 0.0; S(13): 100.0	312.201	33.3	3	3611.62	-2.35127	1.03787	1.02971	1.08904
fGsNINLEADES	A5GHK3	N-Term(iTRAQ8plex); S3(Phospho)	S(3): 100.0; S(12): 0.0	312.166	32.58	2	1679.75	-0.363716	0.940819	0.95432	0.93849
nGILAIEGTGSDVDDDMsGDEk	I3LHI4	N-Term(iTRAQ8plex); S18(Phospho); K22(iTRAQ8plex)	T(9): 0.0; S(11): 0.0; S(18): 100.0	312.018	63.67	3	2926.31	-13.1632	1.12276	1.19915	1.02245
tGSVQtPPEVESsEEVGAVEEALEAVGPk	M3V801	N-Term(iTRAQ8plex); T6(Phospho); S13(Phospho); K29(iTRAQ8plex)	T(1): 0.0; S(3): 0.0; T(6): 100.0; S(12): 50.0; S(13): 50.0	311.433	75.92	3	3693.76	-1.20373	0.995566	0.984115	0.991163
eAAtEEsNsELEQEISVEQk	K9IVG8	N-Term(iTRAQ8plex); T4(Phospho); S7(Phospho); S9(Phospho); K20(iTRAQ8plex)	T(4): 100.0; S(7): 100.0; S(9): 100.0; S(16): 0.0	311.357	32.64	3	3098.32	-3.80941	1.12188	1.00284	1.07634
eEsEEEDEDDEEEEEEEEk	A0A0B8RT07	N-Term(iTRAQ8plex); S3(Phospho); K19(iTRAQ8plex)	S(3): 100.0	311.304	43.39	3	3074.19	-4.19294	1.05779	1.1275	1.12669
sSGREEDDEELLR	F1S4V5	N-Term(iTRAQ8plex); S1(Phospho)	S(1): 100.0; S(2): 0.0	311.298	18.76	2	1918.86	-3.46955	1.01741	1.07036	0.9847
dVMSDETNNEETEsPSQEFVNITk	F1SK12	N-Term(iTRAQ8plex); S14(Phospho); K24(iTRAQ8plex)	S(4): 0.0; T(7): 0.0; T(12): 0.0; S(14): 99.9; S(16): 0.1; T(23): 0.0	311.228	73.19	3	3431.56	-0.596349	1.24922	1.13873	1.19459
qSSATSSFGGLGGGsVR	F1S0J8	N-Term(iTRAQ8plex); S15(Phospho)	S(2): 0.0; S(3): 0.0; T(5): 0.0; S(6): 0.0; S(7): 0.0; S(15): 100.0	311.156	51.36	2	1938.92	-0.582826	0.951657	1.05939	1.19267
aGSNEEPVLAPSGtPPPTLPSDETFGGR	F1RFT3	N-Term(iTRAQ8plex); T14(Phospho)	S(3): 0.0; S(12): 3.4; T(14): 96.6; T(18): 0.0; S(21): 0.0; T(24): 0.0	310.896	44.19	3	3164.53	7.54357	1.06139	0.9642	1.23607
sGDEtPGsEAPADk	I3LUR1	N-Term(iTRAQ8plex); T5(Phospho); S8(Phospho); K14(iTRAQ8plex)	S(1): 0.0; T(5): 100.0; S(8): 100.0	310.842	35.67	3	2128.92	-2.4231	1.03694	1.07474	0.921713
aSsLEDLVLk	A5PEZ4	N-Term(iTRAQ8plex); S3(Phospho); K10(iTRAQ8plex)	S(2): 50.0; S(3): 50.0	310.731	33.42	3	1762.98	-3.3508	0.958956	0.983086	0.839665
sVVGTPAYLAPEVLLNQGYNR	I3L9Z3	N-Term(iTRAQ8plex); S1(Phospho)	S(1): 100.0; T(5): 0.0; Y(8): 0.0; Y(19): 0.0	310.506	46.18	3	2645.32	-15.5055	0.993714	0.981292	0.875198
tLEDEEEMWFNTDEDDMEDGEAVVsPSDk	F1SD90	N-Term(iTRAQ8plex); S25(Phospho); K29(iTRAQ8plex)	T(1): 0.0; T(12): 0.0; S(25): 98.7; S(27): 1.3	310.455	50.99	3	4050.69	-5.2773	1.20406	1.07105	1.01639
lGSENLVDETsDIEDLLk	I3LND5	N-Term(iTRAQ8plex); S11(Phospho); K18(iTRAQ8plex)	S(3): 0.0; T(10): 0.0; S(11): 100.0	310.442	59.98	3	2678.36	-0.518465	1.09107	0.80967	0.682347
sSLGPSAsETEEDSVSVSk	F1RU38	N-Term(iTRAQ8plex); S8(Phospho); K19(iTRAQ8plex)	S(1): 0.0; S(2): 0.0; S(6): 0.1; S(8): 99.9; T(10): 0.0; S(14): 0.0; S(16): 0.0; S(18): 0.0	310.412	57.36	3	2584.25	1.05512	1.01568	0.826172	0.97327
tEVQDPcRAsPEPAGPESSSR	I3LGJ5	N-Term(iTRAQ8plex); C7(Carbamidomethyl); S10(Phospho)	T(1): 0.0; S(10): 100.0; S(18): 0.0; S(19): 0.0; S(20): 0.0	310.322	27.79	3	2641.18	-1.90464	1.04434	1.06344	1.041
qGsFSEDVISHk	F1SV22	N-Term(iTRAQ8plex); S3(Phospho); K12(iTRAQ8plex)	S(3): 100.0; S(5): 0.0; S(10): 0.0	310.216	15.35	3	2022.01	-0.642954	1.02998	0.955992	1.10863
ssSAPNVHINTIEPVNIDDLIR	F1SRQ1	N-Term(iTRAQ8plex); S2(Phospho)	S(1): 1.2; S(2): 49.4; S(3): 49.4; T(11): 0.0	310.176	32.99	3	2788.43	2.37076	0.967649	1.14828	1.15456
kEDEDDEEEEEVsDS	A0A0B8S005	N-Term(iTRAQ8plex); K1(iTRAQ8plex); S13(Phospho)	S(13): 98.4; S(15): 1.6	310.103	18.68	2	2472.02	-1.56982	1.00895	1.01016	0.883485
hDtPDPsPPR	F1SJV0	N-Term(iTRAQ8plex); T3(Phospho); S7(Phospho)	T(3): 100.0; S(7): 100.0	310.08	18.41	2	1582.66	-2.55366	1.07256	1.06446	0.965146
eEPLSsGPEEAAVSk	F1S895	N-Term(iTRAQ8plex); S6(Phospho); K15(iTRAQ8plex)	S(5): 50.0; S(6): 50.0; S(14): 0.0	309.887	31.99	3	2218.11	-0.555637	0.956059	0.941089	0.895529
tYsMIcLAIDDDDk	I3LHE7	N-Term(iTRAQ8plex); S3(Phospho); C6(Carbamidomethyl); K14(iTRAQ8plex)	T(1): 0.0; Y(2): 1.6; S(3): 98.4	309.728	37.6	3	2348.11	4.72784	1.02877	1.0041	0.952218
tIGGGDDsFNTFFSETGAGk	Q2XVP4;F1SHC1	N-Term(iTRAQ8plex); S8(Phospho); K20(iTRAQ8plex)	T(1): 0.0; S(8): 100.0; T(11): 0.0; S(14): 0.0; T(16): 0.0	309.715	48.24	3	2696.26	-2.94894	1.15697	0.965448	0.97114
kPsPTAsPTIk	F1SKN6	N-Term(iTRAQ8plex); K1(iTRAQ8plex); S3(Phospho); S7(Phospho); K11(iTRAQ8plex)	S(3): 100.0; T(5): 0.0; S(7): 100.0; T(9): 0.0	309.529	18.39	3	2199.19	-3.54089	1.05038	1.02301	0.830482
sLPTTVPEsPNYR	F1RQC5	N-Term(iTRAQ8plex); S9(Phospho)	S(1): 0.0; T(4): 0.0; T(5): 0.0; S(9): 100.0; Y(12): 0.0	309.51	36.45	2	1844.91	2.17982	0.890307	0.914209	1.0885
gGPEGFGVPAAPSAAGAGPTDSEMEEVFDDAsPGk	F1RRG9	N-Term(iTRAQ8plex); S32(Phospho); K35(iTRAQ8plex)	S(13): 0.0; T(20): 0.0; S(22): 0.0; S(32): 100.0	309.331	102.9	3	3992.8	-7.89065	1.01631	1.0182	1.02115
nSQEDsEDsEEk	I3L9K5	N-Term(iTRAQ8plex); S6(Phospho); S9(Phospho); K12(iTRAQ8plex)	S(2): 0.0; S(6): 100.0; S(9): 100.0	309.284	44.19	2	2164.87	-3.32403	1.07499	0.834131	0.713795
sNAAFQPDsPEAQAPR	I3LKZ2	N-Term(iTRAQ8plex); S9(Phospho)	S(1): 0.0; S(9): 100.0	309.143	47.08	2	2069.96	0.451466	1.12236	0.98043	1.11894
aSESAPASEkPASAGTDANASEsP	F1S1U5	N-Term(iTRAQ8plex); K10(iTRAQ8plex); S23(Phospho)	S(2): 0.0; S(4): 0.0; S(8): 0.0; S(13): 0.0; T(16): 0.0; S(21): 0.0; S(23): 100.0	309.072	17.32	3	2920.37	0.0055633	1.17264	1.11125	1.03691
kAEDsDSEPEPEDNVR	F1SAU5	N-Term(iTRAQ8plex); K1(iTRAQ8plex); S5(Phospho)	S(5): 100.0; S(7): 0.0	308.88	30.56	3	2505.16	-1.65268	1.01261	0.974351	0.920133
gVMAVTAVTAAAAsDR	A0A0B8RTM7	N-Term(iTRAQ8plex); S14(Phospho)	T(6): 0.0; T(9): 0.0; S(14): 100.0	308.697	71.85	3	1874.93	-1.25444	1.06062	1.07477	1.09208
qSsFEIPDDVPLPAGWEmAk	I3LR73	N-Term(iTRAQ8plex); S3(Phospho); M18(Oxidation); K20(iTRAQ8plex)	S(2): 2.6; S(3): 97.4	308.644	18.86	3	2921.42	-1.48684	0.986067	0.941585	0.908278
eVESDTVPPPEPtLSPLSk	I3LHJ6	N-Term(iTRAQ8plex); T13(Phospho); K19(iTRAQ8plex)	S(4): 0.0; T(6): 0.0; T(13): 98.1; S(15): 1.9; S(18): 0.0	308.631	22	3	2710.4	-3.0895	1.02654	0.980302	1.12167
gPPGALSsDSELTESPYSQAk	F1ST04	N-Term(iTRAQ8plex); S8(Phospho); K21(iTRAQ8plex)	S(7): 0.1; S(8): 99.9; S(10): 0.0; T(13): 0.0; S(15): 0.0; Y(17): 0.0; S(18): 0.0	308.569	31.66	3	2809.37	-0.228992	1.04489	1.14192	0.813943
yQtQPVTLGEVEQVQSGk	F1RWD9	N-Term(iTRAQ8plex); T3(Phospho); K18(iTRAQ8plex)	Y(1): 0.0; T(3): 100.0; T(7): 0.0; S(16): 0.0	308.489	46.96	3	2679.38	-1.33142	0.874446	1.02193	1.00261
aETSEGSGSAPAVPEASAsPk	K7GM47	N-Term(iTRAQ8plex); S19(Phospho); K21(iTRAQ8plex)	T(3): 0.0; S(4): 0.0; S(7): 0.0; S(9): 0.0; S(17): 0.0; S(19): 100.0	308.329	36.04	3	2618.28	0.409111	0.977911	1.10529	1.10828
yGVYEDENYEVGsDEEEIPFk	F1RUA4	N-Term(iTRAQ8plex); S13(Phospho); K21(iTRAQ8plex)	Y(1): 0.0; Y(4): 0.0; Y(9): 0.0; S(13): 100.0	308.083	52.29	3	3199.44	-2.71152	0.982144	0.876524	0.979304
gARPEPPGsEEEEEEEEESLAVAEQGk	I3L5H9	N-Term(iTRAQ8plex); S9(Phospho); K27(iTRAQ8plex)	S(9): 100.0; S(19): 0.0	307.825	42.89	4	3600.67	-0.392482	0.996402	0.978313	1.06698
qATGIsDEEEEEkEDEVEMEEk	I3LBM4	N-Term(iTRAQ8plex); S6(Phospho); K13(iTRAQ8plex); K22(iTRAQ8plex)	T(3): 0.0; S(6): 100.0	307.697	50.77	4	3575.65	-3.11493	1.00757	1.03723	1.06404
kDsETVDEDEEVDPALVVGTVk	F1S842	N-Term(iTRAQ8plex); K1(iTRAQ8plex); S3(Phospho); K22(iTRAQ8plex)	S(3): 99.9; T(5): 0.1; T(20): 0.0	307.576	39.91	3	3366.74	1.03282	1.04137	1.02398	1.16804
aGELEGLQAQcEPLSSsPPk	F1SEH8	N-Term(iTRAQ8plex); C11(Carbamidomethyl); S17(Phospho); K20(iTRAQ8plex)	S(15): 0.0; S(16): 0.0; S(17): 100.0	307.543	55.79	3	2786.39	0.346544	1.01122	0.965212	1.11291
gDDDEEsDEEAVk	I3LQS3	N-Term(iTRAQ8plex); S7(Phospho); K13(iTRAQ8plex)	S(7): 100.0	307.525	58.81	2	2125.92	-3.12549	1.11975	0.963371	0.81347
icTEQSNsPPPIR	F1S2Y4	N-Term(iTRAQ8plex); C2(Carbamidomethyl); S8(Phospho)	T(3): 0.0; S(6): 0.0; S(8): 100.0	307.525	24.94	2	1882.9	-3.75715	0.893813	1.01124	0.995198
dMPGGFLFEGLsDEEDDFHPSAR	F1SIE4	N-Term(iTRAQ8plex); S12(Phospho)	S(12): 100.0; S(21): 0.0	307.467	74.38	3	2952.27	1.06944	1.12962	0.882423	1.25026
gGSYTQAAGSDsAQGsDVsLTk	K7GPK7	N-Term(iTRAQ8plex); S12(Phospho); S16(Phospho); S19(Phospho); K22(iTRAQ8plex)	S(3): 0.0; Y(4): 0.0; T(5): 0.0; S(10): 0.1; S(12): 99.9; S(16): 100.0; S(19): 99.9; T(21): 0.1	307.465	72.42	3	2935.26	0.927138	0.81722	1.05434	0.927686
gPVEENEDDLESPPsPGDSSYYQDk	I3LGD1	N-Term(iTRAQ8plex); S15(Phospho); K25(iTRAQ8plex)	S(12): 0.0; S(15): 100.0; S(19): 0.0; S(20): 0.0; Y(21): 0.0; Y(22): 0.0	307.097	64.65	3	3442.55	4.54303	0.967331	1.05522	1.16462
iGEGtyGVVYk	C0SW08	N-Term(iTRAQ8plex); T5(Phospho); Y6(Phospho); K11(iTRAQ8plex)	T(5): 100.0; Y(6): 100.0; Y(10): 0.0	307.02	41.42	3	1953.95	-3.23025	1.13744	1.01047	0.976628
nAsAsFQELEDk	F1SB54	N-Term(iTRAQ8plex); S3(Phospho); S5(Phospho); K12(iTRAQ8plex)	S(3): 100.0; S(5): 100.0	306.967	41.19	2	2106.96	-2.27112	1.04353	1.07407	1.08859
tGsPQMDDVk	F1SG88	N-Term(iTRAQ8plex); S3(Phospho); K10(iTRAQ8plex)	T(1): 0.0; S(3): 100.0	306.621	34.47	3	1765.86	-2.97523	1.05275	0.985786	0.847803
rEsLEEEPR	F1RYY5	N-Term(iTRAQ8plex); S3(Phospho)	S(3): 100.0	306.447	36.26	2	1528.73	-2.02091	1.09844	1.13175	1.04508
ePILSSEPSPAVTPVtPTTLIAPR	I3LS12	N-Term(iTRAQ8plex); T16(Phospho)	S(5): 0.0; S(6): 0.0; S(9): 0.0; T(13): 0.0; T(16): 99.9; T(18): 0.1; T(19): 0.0	306.442	41.56	3	2857.51	-4.65527	1.02269	1.18051	1.2019
aLIQTcLNSPDsPPR	F1RRM9	N-Term(iTRAQ8plex); C6(Carbamidomethyl); S12(Phospho)	T(5): 0.0; S(9): 0.0; S(12): 100.0	306.435	43.17	3	2053.01	-1.55467	0.894127	0.840055	0.85069
eLGHPVEEEDELEsGDQDDEDDEDEDDGkEQGHI	F1RYU9	N-Term(iTRAQ8plex); S14(Phospho); K29(iTRAQ8plex)	S(14): 100.0	306.356	40.15	4	4541.89	0.905428	0.800877	0.888466	1.08276
sLDNNYStLNER	F1SJY6	N-Term(iTRAQ8plex); T8(Phospho)	S(1): 0.0; Y(6): 0.0; S(7): 0.0; T(8): 100.0	306.055	30.8	2	1809.83	-3.50257	0.971482	1.08048	1.12138
sQSDLDDQHDYDsVAsDEDTDQEPLR	F1RN87	N-Term(iTRAQ8plex); S13(Phospho); S16(Phospho)	S(1): 0.0; S(3): 0.0; Y(11): 0.0; S(13): 100.0; S(16): 100.0; T(20): 0.0	306.038	46.83	3	3444.35	-1.45248	0.939296	1.10889	1.06186
aTANSQVMGsANsTLR	I3LKL3	N-Term(iTRAQ8plex); S10(Phospho); S13(Phospho)	T(2): 0.0; S(5): 0.0; S(10): 100.0; S(13): 97.6; T(14): 2.4	305.931	49.16	2	2071.92	-0.79806	1.018	1.00566	0.954131
qRsPIALPVk	A9YX64	N-Term(iTRAQ8plex); S3(Phospho); K10(iTRAQ8plex)	S(3): 100.0	305.905	10.05	3	1797.06	-0.536262	1.02909	0.970703	0.976521
lADFGVAGQLTDtQIk	F1RP42	N-Term(iTRAQ8plex); T13(Phospho); K16(iTRAQ8plex)	T(11): 0.0; T(13): 100.0	305.757	39.58	3	2365.25	-4.34663	1.08106	0.966243	1.04954
qGDDssDDEDkER	F1RIR2	N-Term(iTRAQ8plex); S5(Phospho); S6(Phospho); K11(iTRAQ8plex)	S(5): 100.0; S(6): 100.0	305.695	38.35	2	2263.92	-1.37497	1.11645	1.06784	0.796701
eTINNLDTSSSDFtILQEIEEPSLEPENEk	F1S7J6	N-Term(iTRAQ8plex); T14(Phospho); K30(iTRAQ8plex)	T(2): 0.0; T(8): 1.6; S(9): 1.6; S(10): 95.3; S(11): 1.6; T(14): 0.0; S(23): 0.0	305.597	54.32	3	4109.99	1.83724	1.01695	1.20638	0.955602
eAEDsDsDDNIkR	M3VH90	N-Term(iTRAQ8plex); S5(Phospho); S7(Phospho); K12(iTRAQ8plex)	S(5): 100.0; S(7): 100.0	305.348	16.48	3	2261.97	-2.56541	1.06323	1.09774	0.909832
dGAtEEDEDEEEDLDEGSGAk	F1RFG1	N-Term(iTRAQ8plex); T4(Phospho); K21(iTRAQ8plex)	T(4): 100.0; S(18): 0.0	305.262	65.23	3	2928.23	0.48336	1.11266	0.982919	1.05312
iSNLsPEQEQGLWk	F1STI7	N-Term(iTRAQ8plex); S5(Phospho); K14(iTRAQ8plex)	S(2): 0.0; S(5): 100.0	305.191	45.47	3	2317.21	0.240472	0.858384	0.879157	0.987376
lLDEYNVTPSPPGTVLTSALsPVIcGPNR	F1SB08	N-Term(iTRAQ8plex); S21(Phospho); C25(Carbamidomethyl)	Y(5): 0.0; T(8): 0.0; S(10): 0.0; T(14): 0.0; T(17): 0.0; S(18): 0.0; S(21): 100.0	305.172	44.07	3	3451.74	-1.07716	1.0056	0.985705	1.05676
qRsPsPAPNAANAAPAGPPTR	F1RHW5	N-Term(iTRAQ8plex); S3(Phospho); S5(Phospho)	S(3): 100.0; S(5): 100.0; T(20): 0.0	305.118	38.89	3	2492.17	-2.64915	1.09254	1.17435	1.0689
vHsENNAcINFk	F1S320	N-Term(iTRAQ8plex); S3(Phospho); C8(Carbamidomethyl); K12(iTRAQ8plex)	S(3): 100.0	305.029	24.05	3	2121.04	-0.982926	1.14681	1.14648	1.17223
aALGLQDsDDEDAAVDIDEQIESmFNSk	F8SIP8	N-Term(iTRAQ8plex); S8(Phospho); M24(Oxidation); K28(iTRAQ8plex)	S(8): 100.0; S(23): 0.0; S(27): 0.0	304.633	43.33	4	3730.72	1.10784	0.975021	0.985848	1.04064
gGsEGPPEGSVASSSVAPPPQGGsGR	I3L804	N-Term(iTRAQ8plex); S3(Phospho); S24(Phospho)	S(3): 100.0; S(10): 0.0; S(13): 0.0; S(14): 0.0; S(15): 0.0; S(24): 100.0	304.165	36.17	3	2772.21	-1.9557	0.884014	1.02282	1.04162
sRPPTsPAGEGSGSPPAWQIGEQEFEALMR	F1S8P9	N-Term(iTRAQ8plex); S6(Phospho)	S(1): 1.7; T(5): 49.2; S(6): 49.2; S(12): 0.0; S(14): 0.0	304.065	41.54	4	3553.68	1.00343	1.03056	0.963352	0.995725
sPPATGSTYGSSQk	K9IVN9	N-Term(iTRAQ8plex); S1(Phospho); K14(iTRAQ8plex)	S(1): 100.0; T(5): 0.0; S(7): 0.0; T(8): 0.0; Y(9): 0.0; S(11): 0.0; S(12): 0.0	303.883	26.79	3	2056.01	-7.15204	0.924388	0.917927	0.787507
sGDLGEmEPLk	F1SJY6	N-Term(iTRAQ8plex); S1(Phospho); M7(Oxidation); K11(iTRAQ8plex)	S(1): 100.0	303.662	29.25	3	1879.93	-2.78393	0.95483	0.890431	0.919812
lLDFGsLSNLQVTQPTVGMNFk	Q6QAP7	N-Term(iTRAQ8plex); S6(Phospho); K22(iTRAQ8plex)	S(6): 100.0; S(8): 0.0; T(13): 0.0; T(16): 0.0	303.622	61.23	3	3097.62	-3.25823	1.14972	1.10052	1.21539
dEDDVEQELANIDPTWIEsPk	I3L729	N-Term(iTRAQ8plex); S19(Phospho); K21(iTRAQ8plex)	T(15): 0.0; S(19): 100.0	303.535	54.44	3	3131.48	-2.64303	0.950645	0.945977	1.06191
qDQSIWGNcsDDELIR	F1SJC4	N-Term(iTRAQ8plex); C9(Carbamidomethyl); S10(Phospho)	S(4): 0.0; S(10): 100.0	303.396	44	2	2320.01	-3.84448	0.988013	0.900832	1.06383
gPASEAGAsPPVR	I3LDU9	N-Term(iTRAQ8plex); S9(Phospho)	S(4): 0.0; S(9): 100.0	303.064	53.12	3	1579.78	-0.0309349	0.920081	0.923773	0.854438
eESPAIPsPGGEESGPR	I3L7T0	N-Term(iTRAQ8plex); S8(Phospho)	S(3): 0.0; S(8): 100.0; S(14): 0.0	303.053	65.11	2	2079.96	2.73945	0.973189	0.980086	1.02766
aGGAGGEGsDDDTSLT	F1SUV1	N-Term(iTRAQ8plex); S9(Phospho)	S(9): 100.0; T(13): 0.0; S(14): 0.0; T(16): 0.0	302.935	87.55	2	1793.73	-1.82496	0.969156	1.01354	0.945779
gSFsDAGLGDTk	K9IVN9	N-Term(iTRAQ8plex); S4(Phospho); K12(iTRAQ8plex)	S(2): 0.0; S(4): 100.0; T(11): 0.0	302.757	53.18	3	1842.9	-6.19506	1.00078	1.05478	0.979483
hGLPLGAQsPGR	F1SSZ8	N-Term(iTRAQ8plex); S9(Phospho)	S(9): 100.0	302.757	48.96	3	1573.81	-1.22799	1.13643	0.968769	0.825655
vDGETAsDSESR	D0G6R8	N-Term(iTRAQ8plex); S7(Phospho)	T(5): 0.0; S(7): 100.0; S(9): 0.0; S(11): 0.0	302.757	36.91	2	1636.7	-2.11598	1.03646	1.02068	0.844092
gPAsDsETEDASR	M3VH90	N-Term(iTRAQ8plex); S4(Phospho); S6(Phospho)	S(4): 100.0; S(6): 100.0; T(8): 0.0; S(12): 0.0	302.168	41.44	2	1785.69	-1.67049	1.02093	0.970835	0.854485
lEPGLDEEDtDFEEDDSPDWVSALk	F1RMD0	N-Term(iTRAQ8plex); T10(Phospho); K25(iTRAQ8plex)	T(10): 100.0; S(17): 0.0; S(22): 0.0	302.057	94.01	3	3539.57	-10.9507	1.00599	0.971934	0.972593
aLQGDQTsDEEkDF	I3LKV0	N-Term(iTRAQ8plex); S8(Phospho); K12(iTRAQ8plex)	T(7): 1.5; S(8): 98.5	301.885	38.57	2	2271.06	-0.793894	1.07962	1.00088	0.940367
gDDDEEsDEEAVkk	I3LQS3	N-Term(iTRAQ8plex); S7(Phospho); K13(iTRAQ8plex); K14(iTRAQ8plex)	S(7): 100.0	301.885	17.23	3	2558.22	-4.28716	1.24472	1.14883	0.894273
aATAtEDDEDDDIDLFGsDEEEDkEAAR	F1SEV8	N-Term(iTRAQ8plex); T5(Phospho); S18(Phospho); K24(iTRAQ8plex)	T(3): 0.1; T(5): 99.9; S(18): 100.0	301.878	47.07	3	3840.61	3.0323	1.03739	1.01628	1.02083
sLsAPPILWAAQR	F1RQ09	N-Term(iTRAQ8plex); S3(Phospho)	S(1): 0.0; S(3): 100.0	301.811	34.62	2	1793.96	-2.45229	0.928297	0.835275	1.00751
qPLLLsEDEEDTk	A0A0B8RZL4	N-Term(iTRAQ8plex); S6(Phospho); K13(iTRAQ8plex)	S(6): 100.0; T(12): 0.0	301.442	36.21	3	2205.11	-3.92635	1.0534	1.03745	0.930128
ssPsGSQALLEAMLAASSSk	I3LGJ5	N-Term(iTRAQ8plex); S2(Phospho); S4(Phospho); K20(iTRAQ8plex)	S(1): 3.4; S(2): 96.6; S(4): 96.6; S(6): 3.4; S(17): 0.0; S(18): 0.0; S(19): 0.0	301.381	23.72	3	2690.29	-2.17131	0.896055	0.860714	0.854738
eAEGsPAEYEk	I3LRP1	N-Term(iTRAQ8plex); S5(Phospho); K11(iTRAQ8plex)	S(5): 100.0; Y(9): 0.0	301.32	27.74	3	1897.9	-1.64298	0.979465	1.00914	0.923417
lPQGPPASsPSQDFSFIEDTEILDSAMYR	I3LGJ5	N-Term(iTRAQ8plex); S9(Phospho)	S(8): 1.6; S(9): 96.7; S(11): 1.6; S(15): 0.0; T(20): 0.0; S(25): 0.0; Y(28): 0.0	301.154	56.34	3	3582.68	3.97421	1.04391	1.12833	1.33435
eLSESVQQQSAPVPLIsPk	F1SBF4	N-Term(iTRAQ8plex); S17(Phospho); K19(iTRAQ8plex)	S(3): 0.0; S(5): 0.0; S(10): 0.0; S(17): 100.0	300.883	47.85	3	2725.44	-7.61021	0.952679	0.937009	1.09479
sPQPPVEEEDEHFDDTVVcLDTYNcDLHFk	F1S8L9	N-Term(iTRAQ8plex); S1(Phospho); C19(Carbamidomethyl); C25(Carbamidomethyl); K30(iTRAQ8plex)	S(1): 100.0; T(16): 0.0; T(22): 0.0; Y(23): 0.0	300.878	26.41	4	4323.92	-2.6429	1.00382	1.03074	1.40072
gSPLPGEPELsHSGsEGPEQTGLLMGGASGGAk	I3L9I6	N-Term(iTRAQ8plex); S11(Phospho); S15(Phospho); K33(iTRAQ8plex)	S(2): 0.0; S(11): 66.7; S(13): 66.7; S(15): 66.7; T(21): 0.0; S(29): 0.0	300.829	33.67	4	3859.81	1.90491	0.923886	0.979563	0.864838
sQLsPGEAPVGk	F1S554	N-Term(iTRAQ8plex); S4(Phospho); K12(iTRAQ8plex)	S(1): 0.0; S(4): 100.0	300.751	36.42	3	1857.98	-4.7601	1.04168	1.04017	0.94327
lWTLSANDMEDESVDLIDsDELLDPEDLk	A0A0B8RZN7	N-Term(iTRAQ8plex); S19(Phospho); K29(iTRAQ8plex)	T(3): 0.0; S(5): 0.0; S(13): 0.1; S(19): 99.9	300.432	59.92	3	4008.9	-0.527002	1.08514	1.06943	1.14338
eNQSESkGsDsDSEGDNPEk	I3LL27	N-Term(iTRAQ8plex); K7(iTRAQ8plex); S9(Phospho); S11(Phospho); K20(iTRAQ8plex)	S(4): 0.0; S(6): 0.0; S(9): 100.0; S(11): 96.9; S(13): 3.1	300.379	21.36	3	3211.4	-1.03227	1.20331	1.11361	0.890902
sSDPAPEFLASsPPDNk	I3LEG0	N-Term(iTRAQ8plex); S12(Phospho); K17(iTRAQ8plex)	S(1): 0.0; S(2): 0.0; S(11): 0.0; S(12): 100.0	300.287	43.4	3	2447.19	-3.66539	1.16885	1.15036	1.12494
qTTTsPENPDPQsPk	F1SSN9	N-Term(iTRAQ8plex); S5(Phospho); S13(Phospho); K15(iTRAQ8plex)	T(2): 33.1; T(3): 33.1; T(4): 0.8; S(5): 33.1; S(13): 100.0	300.169	30.03	3	2395.1	-1.79898	1.03409	1.12932	1.01058
iMQDsVEDFk	I3LQN8	N-Term(iTRAQ8plex); S5(Phospho); K10(iTRAQ8plex)	S(5): 100.0	300.145	24.12	2	1899.93	-1.78858	1.0419	0.998524	0.92675
gGEFDEFVNDDtDDDLPISk	F1S6V3	N-Term(iTRAQ8plex); T12(Phospho); K20(iTRAQ8plex)	T(12): 100.0; S(19): 0.0	299.973	60.88	3	2916.31	-5.10217	0.992048	0.9649	0.920129
mQNtDDEERPQLsDDER	F1RZB7	N-Term(iTRAQ8plex); T4(Phospho); S13(Phospho)	T(4): 100.0; S(13): 100.0	299.962	19.94	3	2542.01	-0.626606	1.01572	1.16733	1.03229
tSsFTEQLDEGTPNR	A0A0B8RZJ6	N-Term(iTRAQ8plex); S3(Phospho)	T(1): 0.0; S(2): 0.0; S(3): 100.0; T(5): 0.0; T(12): 0.0	299.825	38.15	2	2065.94	-1.23326	0.914265	0.914444	0.972857
fNDsEGDDtEETEDYR	F1S684	N-Term(iTRAQ8plex); S4(Phospho); T9(Phospho)	S(4): 100.0; T(9): 100.0; T(12): 0.0; Y(15): 0.0	299.796	39.92	2	2385.86	-0.521333	1.08693	1.02491	1.06258
vEFDEEFSGtPVEGTGEEALIQSAPINk	F1RS45	N-Term(iTRAQ8plex); T10(Phospho); K28(iTRAQ8plex)	S(8): 0.0; T(10): 100.0; T(15): 0.0; S(23): 0.0	299.491	69.83	3	3681.81	1.89462	1.38206	1.0763	1.11181
esGsDQDLDGAGGR	M3UZ00	N-Term(iTRAQ8plex); S2(Phospho); S4(Phospho)	S(2): 100.0; S(4): 100.0	299.344	45.46	2	1827.71	-1.87703	1.01266	0.986661	0.876458
tANSFDPEDAFGQTPGAGNAWASQAFWSsPGR	M3VHA5	N-Term(iTRAQ8plex); S29(Phospho)	T(1): 0.0; S(4): 0.0; T(14): 0.0; S(23): 0.0; S(28): 2.7; S(29): 97.3	298.884	37.7	3	3711.62	-6.50063	0.86666	0.887551	1.07012
sFDNLTTAcDNTVPLTSR	F1RFF0	N-Term(iTRAQ8plex); S1(Phospho); C9(Carbamidomethyl)	S(1): 100.0; T(6): 0.0; T(7): 0.0; T(12): 0.0; T(16): 0.0; S(17): 0.0	298.558	34.76	3	2396.11	-0.26533	0.978415	1.03651	0.960327
aAAAARPPAPPPAPQAPsPARsPPR	F1RHU2	N-Term(iTRAQ8plex); S18(Phospho); S22(Phospho)	S(18): 100.0; S(22): 100.0	298.29	13.22	4	2863.44	-2.86292	0.998082	0.973145	0.980707
gGNVFAALIQDQsEEEEEEEk	K7GL02	N-Term(iTRAQ8plex); S13(Phospho); K21(iTRAQ8plex)	S(13): 100.0	298.085	49.54	4	3039.43	-0.0639744	1.1371	1.0208	0.969444
gATPESLDsPEEPAAk	F1RGP1	N-Term(iTRAQ8plex); S9(Phospho); K16(iTRAQ8plex)	T(3): 0.0; S(6): 0.0; S(9): 100.0	298.051	62.31	3	2287.13	-2.32057	1.17452	1.05522	0.999868
eEENVDsDDEGELQDLLSQDWR	I3L6H7	N-Term(iTRAQ8plex); S7(Phospho)	S(7): 100.0; S(18): 0.0	298.024	58.12	3	3005.28	-0.407051	0.969088	1.05814	1.11934
tFAPLPEFEQEEDDGEVtEDsDEDFIQPR	I3LF49	N-Term(iTRAQ8plex); T18(Phospho); S21(Phospho)	T(1): 0.0; T(18): 100.0; S(21): 100.0	297.893	91.48	3	3848.59	-0.779335	1.04995	0.963547	1.18541
cRsPsPVTELEPPTR	I3LCW3	N-Term(iTRAQ8plex); C1(Carbamidomethyl); S3(Phospho); S5(Phospho)	S(3): 100.0; S(5): 100.0; T(8): 0.0; T(14): 0.0	297.886	69.49	3	2189.99	-1.5447	0.966798	0.938848	1.01491
yISDGVEcsPPAsPAR	F1SKR8	N-Term(iTRAQ8plex); C8(Carbamidomethyl); S9(Phospho); S13(Phospho)	Y(1): 0.0; S(3): 0.0; S(9): 100.0; S(13): 100.0	297.782	40.97	2	2169.92	-3.24624	1.09191	1.07354	1.04341
vLGsEGEDEEDASTPPk	F1RL99	N-Term(iTRAQ8plex); S4(Phospho); K17(iTRAQ8plex)	S(4): 100.0; S(13): 0.0; T(14): 0.0	297.692	37.45	3	2448.15	-6.71372	0.924168	1.00395	0.979437
lSVSsNDTQESGNSSGPSPGAk	F1RU02	N-Term(iTRAQ8plex); S5(Phospho); K22(iTRAQ8plex)	S(2): 0.0; S(4): 1.7; S(5): 98.3; T(8): 0.0; S(11): 0.0; S(14): 0.0; S(15): 0.0; S(18): 0.0	297.676	41.91	3	2794.33	-0.765215	0.937718	1.03332	0.919203
eSEDkPEIEDVGsDEEEEEkk	O02705	N-Term(iTRAQ8plex); K5(iTRAQ8plex); S13(Phospho); K20(iTRAQ8plex); K21(iTRAQ8plex)	S(2): 0.0; S(13): 100.0	297.663	19.05	6	3746.84	-1.26725	1.33417	1.26766	1.06527
dQISEsPTEATEIGFGNR	K9J4T9	N-Term(iTRAQ8plex); S6(Phospho)	S(4): 0.0; S(6): 1.5; T(8): 97.0; T(11): 1.5	297.516	65.97	2	2335.06	-6.374	1.16863	1.1135	1.16547
lEEGVAsDEEAAEEEAEPGSGPPPPEPDGSPAAVPQ	F1RH41	N-Term(iTRAQ8plex); S7(Phospho)	S(7): 100.0; S(20): 0.0; S(30): 0.0	297.469	82.81	3	3925.76	6.73612	0.980107	1.00389	1.14713
eSQIDVLQQDELDsYPDSVk	I3LUL1	N-Term(iTRAQ8plex); S14(Phospho); K20(iTRAQ8plex)	S(2): 0.0; S(14): 50.0; Y(15): 50.0; S(18): 0.0	297.202	63.05	3	2996.46	-0.373424	0.923277	0.884138	0.873057
eQsQEGPAkPPAEcPGEPSk	I3LGJ5	N-Term(iTRAQ8plex); S3(Phospho); K9(iTRAQ8plex); C14(Carbamidomethyl); K20(iTRAQ8plex)	S(3): 100.0; S(19): 0.0	297.202	13.9	4	3115.55	-2.07942	1.44877	1.13039	1.07889
lQEEGGsDEEETGDPSEDGmQSAR	F1SPR8	N-Term(iTRAQ8plex); S7(Phospho); M20(Oxidation)	S(7): 100.0; T(12): 0.0; S(16): 0.0; S(22): 0.0	297.153	43.88	3	2953.18	-2.13744	1.05577	1.00177	0.928323
fEDEDsDDVPR	A0A0B8RTA7	N-Term(iTRAQ8plex); S6(Phospho)	S(6): 100.0	297.138	51.34	2	1707.7	-2.38498	0.963022	0.972243	0.971087
gVmAVTAVTAAAAsDR	A0A0B8RTM7	N-Term(iTRAQ8plex); M3(Oxidation); S14(Phospho)	T(6): 0.0; T(9): 0.0; S(14): 100.0	297.111	64.77	3	1890.93	-2.36347	0.897681	0.918662	1.04851
lVsESSDVLSk	F1SGG2	N-Term(iTRAQ8plex); S3(Phospho); K11(iTRAQ8plex)	S(3): 100.0; S(5): 0.0; S(6): 0.0; S(10): 0.0	296.813	29.22	3	1851.99	-2.33207	0.933457	1.04227	1.04708
sEPVkEEGsELEQPFAQDTSSVGPDR	F1S7J6	N-Term(iTRAQ8plex); K5(iTRAQ8plex); S9(Phospho)	S(1): 0.0; S(9): 100.0; T(19): 0.0; S(20): 0.0; S(21): 0.0	296.806	28.95	4	3506.69	2.6648	1.02993	0.942787	1.07283
hNsHDALDR	F1RP76	N-Term(iTRAQ8plex); S3(Phospho)	S(3): 100.0	296.24	34.08	3	1448.66	-1.79778	0.99456	0.936785	0.889056
sTSAPQMsPGSSDNQSSSPQPAQQk	I3LQ83	N-Term(iTRAQ8plex); S8(Phospho); K25(iTRAQ8plex)	S(1): 0.0; T(2): 0.1; S(3): 2.7; S(8): 97.2; S(11): 0.0; S(12): 0.0; S(16): 0.0; S(17): 0.0; S(18): 0.0	295.968	78.01	3	3220.5	-2.34166	1.08832	0.935158	0.852776
dYEIENQNPLAsPTNTLLGSAk	F1RN89	N-Term(iTRAQ8plex); S12(Phospho); K22(iTRAQ8plex)	Y(2): 0.0; S(12): 99.9; T(14): 0.1; T(16): 0.0; S(20): 0.0	295.897	65.55	3	3063.55	1.07696	1.01881	1.02759	1.15781
iLEGDNAVDsDMEEEADDGSk	F1SP80	N-Term(iTRAQ8plex); S10(Phospho); K21(iTRAQ8plex)	S(10): 100.0; S(20): 0.0	295.806	58.15	3	2927.28	-5.61033	0.953316	0.943223	0.977342
tIEsDsEEEAGkEELSDk	M3VH90	N-Term(iTRAQ8plex); S4(Phospho); S6(Phospho); K12(iTRAQ8plex); K18(iTRAQ8plex)	T(1): 0.1; S(4): 99.9; S(6): 100.0; S(16): 0.0	295.777	30.34	4	3068.42	-5.20475	1.06476	0.977425	0.885466
qLsLEGPGLGVEELk	I3LBS8	N-Term(iTRAQ8plex); S3(Phospho); K15(iTRAQ8plex)	S(3): 100.0	295.589	48.32	3	2257.23	0.533882	1.16192	0.926926	1.09998
mLNTQDTAASLsPEk	B0FTP7	N-Term(iTRAQ8plex); M1(Oxidation); S12(Phospho); K15(iTRAQ8plex)	T(4): 0.0; T(7): 0.0; S(10): 0.0; S(12): 100.0	295.589	35.6	3	2310.14	-2.56029	0.819684	0.914737	0.896255
wEsQQDVSQTTVSR	F1RJP9	N-Term(iTRAQ8plex); S3(Phospho)	S(3): 100.0; S(8): 0.0; T(10): 0.0; T(11): 0.0; S(13): 0.0	295.27	37.67	2	2034.94	-2.59088	0.824794	0.979069	1.18674
sENTEGsPQEDGMEVEGLk	O46374	N-Term(iTRAQ8plex); S7(Phospho); K19(iTRAQ8plex)	S(1): 0.0; T(4): 0.0; S(7): 100.0	295.009	34.74	3	2724.24	-3.50402	0.809269	0.927424	1.45332
sGsIVELIAGGGSScsPVLSR	F1S8N5	N-Term(iTRAQ8plex); S3(Phospho); C15(Carbamidomethyl); S16(Phospho)	S(1): 4.1; S(3): 95.9; S(13): 0.0; S(14): 0.0; S(16): 100.0; S(20): 0.0	294.834	41.44	3	2497.17	-0.0767287	0.881872	0.945737	1.13902
gLPWScsVEDVQNFLSDcTIR	F1RG16	N-Term(iTRAQ8plex); C6(Carbamidomethyl); S7(Phospho); C18(Carbamidomethyl)	S(5): 0.0; S(7): 100.0; S(16): 0.0; T(19): 0.0	294.794	56.85	3	2867.29	-4.10401	0.901767	0.832622	1.11266
vEsPLDYSLVDLPSTNGQsPGk	F1STY8	N-Term(iTRAQ8plex); S3(Phospho); S19(Phospho); K22(iTRAQ8plex)	S(3): 100.0; Y(7): 0.0; S(8): 0.0; S(14): 0.0; T(15): 0.0; S(19): 100.0	294.705	14.93	3	3071.47	-4.77167	0.585511	0.748713	1.23016
rPsPQTAPWDQQSSSER	I3LCW3	N-Term(iTRAQ8plex); S3(Phospho)	S(3): 100.0; T(6): 0.0; S(13): 0.0; S(14): 0.0; S(15): 0.0	294.619	21.92	3	2341.07	-7.81833	1.02021	0.990525	0.881706
sHSWEDsPER	F1SJE2	N-Term(iTRAQ8plex); S7(Phospho)	S(1): 0.0; S(3): 0.0; S(7): 100.0	294.596	30.36	2	1613.69	-1.52866	1.05187	1.08089	1.05556
vVLGDGVQLPPGDySTTPGGTLFSTtPGGTR	Q9BG57	N-Term(iTRAQ8plex); Y14(Phospho); T26(Phospho)	Y(14): 0.0; S(15): 0.2; T(16): 0.2; T(17): 94.9; T(21): 4.6; S(24): 2.4; T(25): 48.8; T(26): 48.8; T(30): 0.0	294.241	51.79	3	3511.67	1.06502	1.02988	1.01886	1.07568
eQITGPLEsPVk	F1SEM6	N-Term(iTRAQ8plex); S9(Phospho); K12(iTRAQ8plex)	T(4): 0.0; S(9): 100.0	294.188	42.72	3	1986.07	-3.06503	1.01898	0.982384	0.903694
fLEsDsEEEQEDTSETk	F1SUF5	N-Term(iTRAQ8plex); S4(Phospho); S6(Phospho); K17(iTRAQ8plex)	S(4): 100.0; S(6): 100.0; T(13): 0.0; S(14): 0.0; T(16): 0.0	294.052	36.92	3	2771.16	-2.34451	1.18735	1.20141	1.4957
sEsPkEPEQLR	Q06A94	N-Term(iTRAQ8plex); S3(Phospho); K5(iTRAQ8plex)	S(1): 0.0; S(3): 100.0	294.05	28.31	2	1988.03	-2.75248	0.995502	1.00331	0.914116
sHsPAGPPsPER	F1RYS7	N-Term(iTRAQ8plex); S3(Phospho); S9(Phospho)	S(1): 0.0; S(3): 100.0; S(9): 100.0	293.672	32.67	2	1682.72	-0.775713	1.00109	1.01318	0.934307
lSAQDSAPVLNGASGPDSEDYsPWAER	F1RZB0	N-Term(iTRAQ8plex); S22(Phospho)	S(2): 0.0; S(6): 0.0; S(14): 0.0; S(18): 0.0; Y(21): 0.1; S(22): 99.9	293.462	82.58	3	3203.47	8.36651	0.918892	0.982496	1.19113
qQPPEPEWIGDGESTsPTDk	K7GL02	N-Term(iTRAQ8plex); S16(Phospho); K20(iTRAQ8plex)	S(14): 0.0; T(15): 0.1; S(16): 99.9; T(18): 0.0	293.273	30.61	3	2886.35	-4.22181	1.11446	1.07708	1.01098
aEGEWEDQEALDYFsDkEsGk	F1S684	N-Term(iTRAQ8plex); S15(Phospho); K17(iTRAQ8plex); S19(Phospho); K21(iTRAQ8plex)	Y(13): 3.3; S(15): 96.7; S(19): 100.0	293.226	21.78	3	3505.6	3.44076	1.19306	0.958129	0.884499
gAILSEEELAAMsPTAAAVAk	F1S300	N-Term(iTRAQ8plex); S13(Phospho); K21(iTRAQ8plex)	S(5): 0.0; S(13): 97.6; T(15): 2.4	293.151	41.79	3	2718.42	-2.70077	0.996712	1.09401	1.02915
ekEEPPsPIEAsPPR	F1SUD5	N-Term(iTRAQ8plex); K2(iTRAQ8plex); S7(Phospho); S12(Phospho)	S(7): 100.0; S(12): 100.0	293.081	18.63	3	2431.17	-2.19293	1.01811	1.01277	0.905548
akPVVsDDDsEEEQEEDR	F1S594	N-Term(iTRAQ8plex); K2(iTRAQ8plex); S6(Phospho); S10(Phospho)	S(6): 100.0; S(10): 100.0	293.036	39.49	3	2845.22	-2.30665	1.01016	1.07524	0.882875
sEEDEEtELDcR	F1RSD6	N-Term(iTRAQ8plex); T7(Phospho); C11(Carbamidomethyl)	S(1): 0.0; T(7): 100.0	292.947	46.62	2	1895.75	-1.08705	0.87952	0.820324	0.998423
dDGDEEGLLTHsEEELEHSQDTDAEDGALQ	F1S4Y9	N-Term(iTRAQ8plex); S12(Phospho)	T(10): 0.0; S(12): 100.0; S(19): 0.0; T(22): 0.0	292.691	57.35	3	3668.51	-2.19353	1.0219	0.991017	1.06536
qSsIAALGDAAPPAEk	Q767K9	N-Term(iTRAQ8plex); S3(Phospho); K16(iTRAQ8plex)	S(2): 50.0; S(3): 50.0	292.639	20.66	3	2214.16	0.970499	0.848526	0.997598	1.06621
gRLsGDEGsEDGDDYDTPPILk	Q03365	N-Term(iTRAQ8plex); S4(Phospho); S9(Phospho); K22(iTRAQ8plex)	S(4): 100.0; S(9): 100.0; Y(15): 0.0; T(17): 0.0	292.513	31.82	3	3104.38	-4.43825	0.8543	0.983089	1.10169
gLGPPsPPAPPR	I3LDU9	N-Term(iTRAQ8plex); S6(Phospho)	S(6): 100.0	292.402	45.21	3	1526.8	-3.61283	1.014	1.02141	1.03027
eRtPEsEEENVEWETNR	F1RK00	N-Term(iTRAQ8plex); T3(Phospho); S6(Phospho)	T(3): 100.0; S(6): 100.0; T(15): 0.0	292.373	22.25	3	2598.06	-2.09924	0.921302	1.00672	1.13037
kQSFEDNDsEELEDkDSk	I3L8K4	K1(iTRAQ8plex); N-Term(iTRAQ8plex); S9(Phospho); K15(iTRAQ8plex); K18(iTRAQ8plex)	S(3): 0.0; S(9): 100.0; S(17): 0.0	292.329	29.31	5	3439.69	-7.20247	1.12177	1.0016	0.936478
tAsQEGYQELTQEQR	I3LPI5	N-Term(iTRAQ8plex); S3(Phospho)	T(1): 0.0; S(3): 100.0; Y(7): 0.0; T(11): 0.0	292.314	48.2	3	2151.98	-0.66356	0.908242	0.849593	0.889407
vsDsESEEPQk	M3VH90	N-Term(iTRAQ8plex); S2(Phospho); S4(Phospho); K11(iTRAQ8plex)	S(2): 100.0; S(4): 100.0; S(6): 0.0	292.31	24.38	2	2002.88	-2.94392	0.997598	0.97727	0.828225
sQsTFQLFSEAEEAAWR	F1RYS7	N-Term(iTRAQ8plex); S3(Phospho)	S(1): 49.6; S(3): 49.6; T(4): 0.9; S(9): 0.0	292.071	56.26	3	2371.09	-2.10901	1.03227	1.00084	1.06213
sQsQASLAGPAAMGPSNR	F1ST04	N-Term(iTRAQ8plex); S3(Phospho)	S(1): 0.0; S(3): 100.0; S(6): 0.0; S(16): 0.0	292.005	57.61	2	2114	-0.855982	1.03452	1.05398	1.0188
sDDEDEYEEEVEEEMEEEAIk	F1SR96	N-Term(iTRAQ8plex); S1(Phospho); K21(iTRAQ8plex)	S(1): 100.0; Y(7): 0.0	291.984	58.84	3	3264.36	-0.0162632	0.854777	0.939661	1.23936
lSPFFTLDLsPTEEk	F1S6F6	N-Term(iTRAQ8plex); S10(Phospho); K15(iTRAQ8plex)	S(2): 0.0; T(6): 0.0; S(10): 100.0; T(12): 0.0	291.983	48.18	3	2412.25	-2.6089	1.35383	1.20562	1.35248
qEtVDcLk	Q95266	N-Term(iTRAQ8plex); T3(Phospho); C6(Carbamidomethyl); K8(iTRAQ8plex)	T(3): 100.0	291.943	17.39	2	1680.84	-4.80144	0.874684	1.1174	0.773912
gLVAAYsGDsDNEEELVER	F1SPQ8	N-Term(iTRAQ8plex); S7(Phospho); S10(Phospho)	Y(6): 50.0; S(7): 50.0; S(10): 100.0	291.786	46.93	2	2517.07	-2.12403	0.972914	0.851887	0.912401
vSLLFEDDGDSGSSLFGsPPPSVPAATk	F1SDV2	N-Term(iTRAQ8plex); S18(Phospho); K28(iTRAQ8plex)	S(2): 0.0; S(11): 1.8; S(13): 1.8; S(14): 1.8; S(18): 94.7; S(22): 0.0; T(27): 0.0	291.511	54.78	4	3465.7	-7.85801	1.14011	1.01481	1.16084
qsLGGFFk	A5GFR8	N-Term(iTRAQ8plex); S2(Phospho); K8(iTRAQ8plex)	S(2): 100.0	291.291	39.1	3	1571.84	-4.53606	1.18879	1.04376	0.873428
iTSVStGNLcTEEQTPPPGTEAYPIPTQAYPR	F1SBY5	N-Term(iTRAQ8plex); T6(Phospho); C10(Carbamidomethyl)	T(2): 0.0; S(3): 1.2; S(5): 49.4; T(6): 49.4; T(11): 0.0; T(15): 0.0; T(20): 0.0; Y(23): 0.0; T(27): 0.0; Y(30): 0.0	291.268	50.25	3	3859.83	-1.8605	0.934983	1.18234	1.16789
vPPTVtNAVSWR	F1S587	N-Term(iTRAQ8plex); T6(Phospho)	T(4): 0.0; T(6): 100.0; S(10): 0.0	291.193	38.76	2	1710.88	-3.34238	1.03504	1.03765	1.14813
gFEEEHkDsDDDssDDEQEk	F1RU38	N-Term(iTRAQ8plex); K7(iTRAQ8plex); S9(Phospho); S13(Phospho); S14(Phospho); K20(iTRAQ8plex)	S(9): 100.0; S(13): 100.0; S(14): 100.0	291.171	17.9	3	3493.4	-0.608405	1.12848	1.12746	0.902908
aAWDHGDTQsIQsSR	I3L804	N-Term(iTRAQ8plex); S10(Phospho); S13(Phospho)	T(8): 2.2; S(10): 97.8; S(13): 99.9; S(14): 0.1	291.125	55.37	2	2122.89	2.01012	0.858972	0.977592	1.04889
aISEDSGcDSVtDTETEDEk	F1SBF8	N-Term(iTRAQ8plex); C8(Carbamidomethyl); T12(Phospho); K20(iTRAQ8plex)	S(3): 0.0; S(6): 0.0; S(10): 0.0; T(12): 99.9; T(14): 0.1; T(16): 0.0	291.093	78.83	3	2876.25	-0.590966	0.95127	0.926364	1.00297
gDmsDEDDENEFFDAPEIITmPENLGHk	F1RMJ9	N-Term(iTRAQ8plex); M3(Oxidation); S4(Phospho); M21(Oxidation); K28(iTRAQ8plex)	S(4): 100.0; T(20): 0.0	290.994	22.02	4	3915.69	-3.65562	0.891742	0.947128	1.02549
ksPTLFSSDFVNLEGR	D4P3C2	N-Term(iTRAQ8plex); K1(iTRAQ8plex); S2(Phospho)	S(2): 100.0; T(4): 0.0; S(7): 0.0; S(8): 0.0	290.909	36.02	3	2485.29	-1.90644	0.878711	0.9959	1.1208
eLsEEsEDEELQLEEFPmLk	F1SB54	N-Term(iTRAQ8plex); S3(Phospho); S6(Phospho); M18(Oxidation); K20(iTRAQ8plex)	S(3): 100.0; S(6): 100.0	290.819	25.79	3	3208.45	4.13396	1.11897	1.21497	1.04124
dEDMLYsPELAQR	A0A0B8RS58	N-Term(iTRAQ8plex); S7(Phospho)	Y(6): 1.6; S(7): 98.4	290.663	14.33	2	1950.88	-1.41996	1.03102	1.01355	1.10308
rDsDGVDGFEAEGk	A0A0B8RVC9	N-Term(iTRAQ8plex); S3(Phospho); K14(iTRAQ8plex)	S(3): 100.0	290.653	24.44	3	2170.03	2.50631	0.991995	1.07983	1.05632
sGsPEVLEEDEAELELQk	F1RU31	N-Term(iTRAQ8plex); S1(Phospho); S3(Phospho); K18(iTRAQ8plex)	S(1): 100.0; S(3): 100.0	290.619	22.67	3	2770.28	-4.73842	0.864056	1.00225	1.03989
lAAVALASSENSSstPEEcEETSERPk	F1S895	N-Term(iTRAQ8plex); S14(Phospho); T15(Phospho); C19(Carbamidomethyl); K27(iTRAQ8plex)	S(8): 0.1; S(9): 0.2; S(12): 0.0; S(13): 7.2; S(14): 96.2; T(15): 96.2; T(22): 0.0; S(23): 0.0	290.563	40.41	4	3647.65	-4.39654	0.991058	1.07955	1.09558
kEsEsEDssDDEPLIk	A0A0B8RT07	K1(iTRAQ8plex); N-Term(iTRAQ8plex); S3(Phospho); S5(Phospho); S8(Phospho); S9(Phospho); K16(iTRAQ8plex)	S(3): 100.0; S(5): 100.0; S(8): 100.0; S(9): 100.0	290.525	38.32	3	3040.29	-0.261782	1.03958	0.994879	0.941524
lQDLVScITQGTDAAVsR	F1SID1	N-Term(iTRAQ8plex); C7(Carbamidomethyl); S17(Phospho)	S(6): 0.0; T(9): 0.0; T(12): 0.0; S(17): 100.0	290.505	42.73	3	2318.13	-1.62229	0.885864	1.03152	0.955012
aAPEGAAEPGDGDsDTTkk	F1RZ24	N-Term(iTRAQ8plex); S14(Phospho); K18(iTRAQ8plex); K19(iTRAQ8plex)	S(14): 97.5; T(16): 0.1; T(17): 2.5	290.489	15.89	4	2809.4	-1.23942	1.19606	1.14529	0.850937
lASDsDAESDSR	F1SID8	N-Term(iTRAQ8plex); S5(Phospho)	S(3): 0.0; S(5): 100.0; S(9): 0.0; S(11): 0.0	290.183	27.5	2	1636.7	-1.14639	1.09762	1.06661	0.981348
rPAsPSsPEHLPATPAESPAQR	F1RKH0	N-Term(iTRAQ8plex); S4(Phospho); S7(Phospho)	S(4): 99.9; S(6): 50.0; S(7): 50.0; T(14): 0.0; S(18): 0.0	289.601	44.12	3	2747.28	-2.89674	0.880581	0.862709	0.970667
gPPDFssDEEREPtPVLGSGAAAAGR	F1SQS2	N-Term(iTRAQ8plex); S6(Phospho); S7(Phospho); T14(Phospho)	S(6): 100.0; S(7): 100.0; T(14): 100.0; S(19): 0.0	289.532	30.94	3	3114.31	-1.6061	1.03333	1.01278	0.966599
dPTIPVEsDtDDEGAPR	I3LDB7	N-Term(iTRAQ8plex); S8(Phospho); T10(Phospho)	T(3): 0.0; S(8): 100.0; T(10): 100.0	289.363	22.96	2	2277.94	-2.33081	1.0909	1.01827	0.918279
eGEEtEGsEEEDkENDk	I3LRP1	N-Term(iTRAQ8plex); T5(Phospho); S8(Phospho); K13(iTRAQ8plex); K17(iTRAQ8plex)	T(5): 100.0; S(8): 100.0	289.35	25.71	3	3026.31	-1.93505	1.19241	1.04278	0.743605
sLSNsNPDISGTPTSPDDEVR	M3UZ49	N-Term(iTRAQ8plex); S5(Phospho)	S(1): 0.0; S(3): 0.0; S(5): 100.0; S(10): 0.0; T(12): 0.0; T(14): 0.0; S(15): 0.0	289.282	57.99	2	2572.17	-0.906281	0.781411	0.94366	0.912325
sHsPLPAPPSk	Q06AA0	N-Term(iTRAQ8plex); S3(Phospho); K11(iTRAQ8plex)	S(1): 98.9; S(3): 1.1; S(10): 0.0	289.141	21.56	3	1805.97	-4.18318	1.02231	1.01973	0.914359
dGQGDPAVPTQQPADPStPEQQSSSR	F1S2C9	N-Term(iTRAQ8plex); T18(Phospho)	T(10): 0.0; S(17): 0.1; T(18): 99.9; S(23): 0.0; S(24): 0.0; S(25): 0.0	289.085	39.79	3	3064.38	1.64816	1.19224	1.09517	0.975049
dDRPGsPESPVLDAPFSR	F1RYS7	N-Term(iTRAQ8plex); S6(Phospho)	S(6): 100.0; S(9): 0.0; S(17): 0.0	289.016	29.14	3	2326.1	1.10614	0.836924	0.835031	1.07723
aksPQPPVEEEDEHFDDTVVcLDTYNcDLHFk	F1S8L9	N-Term(iTRAQ8plex); K2(iTRAQ8plex); S3(Phospho); C21(Carbamidomethyl); C27(Carbamidomethyl); K32(iTRAQ8plex)	S(3): 100.0; T(18): 0.0; T(24): 0.0; Y(25): 0.0	288.749	28.77	4	4827.28	0.556177	1.03977	1.04624	1.0563
qPsEEEIIk	F2Z523	N-Term(iTRAQ8plex); S3(Phospho); K9(iTRAQ8plex)	S(3): 100.0	288.692	23.2	2	1760.92	-3.08284	1.18908	0.996791	0.948049
mREDYDsVEQDGDEPGPQR	I3LI59	N-Term(iTRAQ8plex); S7(Phospho)	Y(5): 0.0; S(7): 100.0	288.546	27.19	3	2607.09	-2.208	0.903908	0.930427	1.14168
ePSssGEEEGk	F1SPI2	N-Term(iTRAQ8plex); S4(Phospho); S5(Phospho); K11(iTRAQ8plex)	S(3): 0.0; S(4): 100.0; S(5): 100.0	288.402	18.47	2	1903.81	-3.77583	1.09062	1.10128	0.811703
dGQDVIAQsPEk	F1S050	N-Term(iTRAQ8plex); S9(Phospho); K12(iTRAQ8plex)	S(9): 100.0	288.202	26.47	2	1975	-0.291344	1.03402	1.00665	0.954533
eAGSGENGLGQGVEDGAsDGGPk	I3LC46	N-Term(iTRAQ8plex); S18(Phospho); K23(iTRAQ8plex)	S(4): 0.0; S(18): 100.0	288.04	61.29	3	2776.3	4.25485	0.949672	0.963178	1.02106
lIsSVDDFTEFV	F1RFB2	N-Term(iTRAQ8plex); S3(Phospho)	S(3): 98.7; S(4): 1.3; T(9): 0.0	288.006	54.45	2	1755.84	-1.01157	1.10467	1.01632	1.12836
lAAGGEtPPAAALAAAGVDLPGTAVPSVPEDAAAASR	F1RKK2	N-Term(iTRAQ8plex); T7(Phospho)	T(7): 100.0; T(23): 0.0; S(27): 0.0; S(36): 0.0	287.856	36.86	3	3696.89	2.56122	1.14676	1.22636	1.157
vADPDHDHTGFLTEyVATR	K7GLK3	N-Term(iTRAQ8plex); Y15(Phospho)	T(9): 0.0; T(13): 0.0; Y(15): 50.0; T(18): 50.0	287.304	27.85	3	2528.18	0.0353272	1.02347	0.837608	1.03142
mLQAIsPk	F1SQV8	N-Term(iTRAQ8plex); S6(Phospho); K8(iTRAQ8plex)	S(6): 100.0	287.226	31.59	3	1575.87	-6.23626	1.03315	0.941425	0.81934
nLNSSNLFsPVNR	F1SUZ2	N-Term(iTRAQ8plex); S9(Phospho)	S(4): 0.0; S(5): 0.0; S(9): 100.0	287.126	25.86	2	1845.92	1.3741	1.01974	1.02675	1.17033
vLtPEEQLADk	F1SN05	N-Term(iTRAQ8plex); T3(Phospho); K11(iTRAQ8plex)	T(3): 100.0	286.789	24.42	3	1931.04	3.56118	1.12796	0.997222	1.04336
tNsPVEsPQLQR	F1S7Q6	N-Term(iTRAQ8plex); S3(Phospho); S7(Phospho)	T(1): 0.0; S(3): 100.0; S(7): 100.0	286.701	33	2	1819.83	-2.24105	0.994282	1.0903	1.0435
lLLTDNSSAPAFcsDDEDVAPLSAk	I3LH96	N-Term(iTRAQ8plex); C13(Carbamidomethyl); S14(Phospho); K25(iTRAQ8plex)	T(4): 0.0; S(7): 0.0; S(8): 1.7; S(14): 98.3; S(23): 0.0	286.197	52.22	3	3324.6	-5.21142	1.13273	1.04964	1.10554
iLPSSMIVSSDDTSGsPVGk	I3LBR4	N-Term(iTRAQ8plex); S16(Phospho); K20(iTRAQ8plex)	S(4): 0.0; S(5): 0.0; S(9): 0.0; S(10): 0.0; T(13): 0.0; S(14): 0.0; S(16): 100.0	286.195	72	3	2665.36	0.303377	0.968383	0.960662	1.11801
gPRtPsPPPPIQEDIALGk	F1RK00	N-Term(iTRAQ8plex); T4(Phospho); S6(Phospho); K19(iTRAQ8plex)	T(4): 100.0; S(6): 100.0	286.127	5.15	4	2738.42	0.772381	0.995285	1.09464	1.05129
aEERPTFDYLQSVLDDFyTATEGQYQQQP	A0A0B8RVQ8	N-Term(iTRAQ8plex); Y18(Phospho)	T(6): 0.0; Y(9): 0.0; S(12): 0.0; Y(18): 99.8; T(19): 0.1; T(21): 0.1; Y(25): 0.1	285.903	30.63	3	3823.73	0.740645	1.20487	1.05036	0.987973
tSAGcsDDDQNYEPASEk	F1SGY7	N-Term(iTRAQ8plex); C5(Carbamidomethyl); S6(Phospho); K18(iTRAQ8plex)	T(1): 0.0; S(2): 0.0; S(6): 100.0; Y(12): 0.0; S(16): 0.0	285.874	42.05	3	2662.14	-2.47479	1.13507	0.999866	0.946296
aPSsDLDTDAEGDDFELLDQSELNQLDPASSR	F1S1E0	N-Term(iTRAQ8plex); S4(Phospho)	S(3): 3.8; S(4): 96.2; T(8): 0.0; S(21): 0.0; S(30): 0.0; S(31): 0.0	285.871	62.6	3	3834.71	1.10353	0.920951	0.780709	0.895626
eDSPFIGGAEADGGsVLEGR	K9J6L1	N-Term(iTRAQ8plex); S15(Phospho)	S(3): 0.0; S(15): 100.0	285.7	45.34	3	2347.06	-5.00766	0.971459	0.978351	0.957689
qAAsPLEAGELEELR	A0A0B8RSH5	N-Term(iTRAQ8plex); S4(Phospho)	S(4): 100.0	285.559	49.37	2	1996.99	-0.572588	0.889792	0.87743	1.04075
dMDEPsPVPNVEEVTLPk	F1SM00	N-Term(iTRAQ8plex); S6(Phospho); K18(iTRAQ8plex)	S(6): 100.0; T(15): 0.0	285.227	43.35	3	2684.33	-1.08959	0.976577	1.00516	0.971344
gYTsDDDTWEPEVHLEDck	F1RN27	N-Term(iTRAQ8plex); S4(Phospho); C18(Carbamidomethyl); K19(iTRAQ8plex)	Y(2): 0.1; T(3): 2.6; S(4): 97.3; T(8): 0.1	285.136	21.59	3	2984.31	-0.833362	1.03118	0.945895	0.958711
vLVQNAAGsQEk	F1SFZ8	N-Term(iTRAQ8plex); S9(Phospho); K12(iTRAQ8plex)	S(9): 100.0	284.957	27.96	2	1932.04	-2.78882	0.932764	1.00912	0.913955
amDISLssGEEEEGEEEEQAAR	F1RSJ8	N-Term(iTRAQ8plex); M2(Oxidation); S7(Phospho); S8(Phospho)	S(5): 6.4; S(7): 96.8; S(8): 96.8	284.876	36.62	3	2876.15	3.91996	0.907907	0.994226	1.10267
lQDLELPSGsPGk	M4QCJ2	N-Term(iTRAQ8plex); S10(Phospho); K13(iTRAQ8plex)	S(8): 0.0; S(10): 100.0	284.825	41.9	3	2029.07	-4.4546	1.07075	1.12983	1.04738
sMDSSDLSDGAVTLQEYLELk	F1RN87	N-Term(iTRAQ8plex); S1(Phospho); K21(iTRAQ8plex)	S(1): 100.0; S(4): 0.0; S(5): 0.0; S(8): 0.0; T(13): 0.0; Y(17): 0.0	284.546	50.99	3	2989.45	-1.74604	1.08318	0.941155	1.03169
sLLDASEEAIk	P26234	N-Term(iTRAQ8plex); S1(Phospho); K11(iTRAQ8plex)	S(1): 100.0; S(6): 0.0	284.5	38.04	3	1863.99	-1.04539	1.07117	0.96149	0.908868
mLAEsDEsGDEESVSQTDk	F1RMJ9	N-Term(iTRAQ8plex); M1(Oxidation); S5(Phospho); S8(Phospho); K19(iTRAQ8plex)	S(5): 100.0; S(8): 100.0; S(13): 0.0; S(15): 0.0; T(17): 0.0	284.363	67.04	3	2841.18	-2.81091	0.880343	0.912737	0.842959
ekEDDEEEEDEDAsGGDQDQEER	F1S1K1	N-Term(iTRAQ8plex); K2(iTRAQ8plex); S14(Phospho)	S(14): 100.0	284.361	60.64	3	3371.37	2.06304	1.19212	1.16724	0.949747
iEDsEPHIPLIDDtDAEDDAPTk	F1SPZ5	N-Term(iTRAQ8plex); S4(Phospho); T14(Phospho); K23(iTRAQ8plex)	S(4): 100.0; T(14): 100.0; T(22): 0.0	284.184	42.18	3	3304.5	0.740116	1.05245	1.04699	1.09146
hDsPDPsPPR	F1SJV0	N-Term(iTRAQ8plex); S3(Phospho); S7(Phospho)	S(3): 100.0; S(7): 100.0	284.139	20.97	2	1568.64	-2.48272	1.0921	1.03346	0.976027
lLDFGsLSNLQVTQPTVGmNFk	Q6QAP7	N-Term(iTRAQ8plex); S6(Phospho); M19(Oxidation); K22(iTRAQ8plex)	S(6): 97.6; S(8): 2.4; T(13): 0.0; T(16): 0.0	284.135	43.8	3	3113.61	-3.33338	0.915915	0.918817	0.927335
tPESGLEGAPsPTVTPQAAASLLAPFPTQR	K7GSX0	N-Term(iTRAQ8plex); S11(Phospho)	T(1): 0.0; S(4): 0.0; S(11): 97.0; T(13): 3.0; T(15): 0.0; S(21): 0.0; T(28): 0.0	284.082	59.21	3	3375.71	-0.310005	1.13479	1.15752	1.44257
vENmDIsDEEEGGAPR	F1RU31	N-Term(iTRAQ8plex); M4(Oxidation); S7(Phospho)	S(7): 100.0	284.068	54.88	2	2147.91	1.95316	0.851425	0.972593	1.02174
nLssTTDDEAAPPALDADPPAPER	I3LGT3	N-Term(iTRAQ8plex); S3(Phospho); S4(Phospho)	S(3): 97.7; S(4): 51.1; T(5): 51.1; T(6): 0.1	284.014	25.37	3	2914.27	-0.353188	0.863066	0.975114	1.242
yLEEsDEDDLF	O46374	N-Term(iTRAQ8plex); S5(Phospho)	Y(1): 0.0; S(5): 100.0	283.938	42.57	2	1758.73	-1.28587	1.13722	0.946674	0.969078
gsYGsDAEEEEYR	F1SJE2	N-Term(iTRAQ8plex); S2(Phospho); S5(Phospho)	S(2): 100.0; Y(3): 0.0; S(5): 100.0; Y(12): 0.0	283.81	37.02	2	1955.71	-5.40373	0.985932	0.971639	0.947002
vFDEEDsEk	I3LC46	N-Term(iTRAQ8plex); S7(Phospho); K9(iTRAQ8plex)	S(7): 100.0	283.635	23.84	2	1785.83	-7.61691	1.03225	0.968289	0.784293
sLGVsDEEEVEEEAER	F1RPD9	N-Term(iTRAQ8plex); S1(Phospho); S5(Phospho)	S(1): 100.0; S(5): 100.0	283.517	34.64	2	2270.92	-1.44541	1.14503	1.0479	1.15141
gDLsDVEEEEEEEmDVDEATGAAk	F1SJ69	N-Term(iTRAQ8plex); S4(Phospho); M14(Oxidation); K24(iTRAQ8plex)	S(4): 100.0; T(20): 0.0	283.353	42.78	3	3301.43	0.927047	0.966987	0.94572	1.04368
dDSHsAEDsEDEkEDHk	I3L9K5	N-Term(iTRAQ8plex); S5(Phospho); S9(Phospho); K13(iTRAQ8plex); K17(iTRAQ8plex)	S(3): 2.4; S(5): 97.6; S(9): 100.0	283.261	23.96	3	3045.31	-2.22012	1.20142	1.13117	0.874367
eVADIFNAPsDDEEFIGFR	F1SC06	N-Term(iTRAQ8plex); S10(Phospho)	S(10): 100.0	282.752	53.78	3	2555.17	0.391049	1.05919	1.01753	1.15339
dYDEEEQGYDsEk	Q19QT0	N-Term(iTRAQ8plex); S11(Phospho); K13(iTRAQ8plex)	Y(2): 0.0; Y(9): 0.0; S(11): 100.0	282.695	38.81	3	2294.97	-3.11198	0.977765	1.02058	0.910495
dLVQPDkPAsPk	F1SDY8	N-Term(iTRAQ8plex); K7(iTRAQ8plex); S10(Phospho); K12(iTRAQ8plex)	S(10): 100.0	282.589	10.68	4	2287.28	-3.20602	1.05178	1.11155	0.805289
tSSDAQPEsPPGcSESR	F1SH51	N-Term(iTRAQ8plex); S9(Phospho); C13(Carbamidomethyl)	T(1): 0.0; S(2): 0.0; S(3): 0.0; S(9): 100.0; S(14): 0.0; S(16): 0.0	282.394	77.17	2	2175.92	0.686694	1.08446	0.993676	0.867125
eVsDDEAEEkEDk	O02705	N-Term(iTRAQ8plex); S3(Phospho); K10(iTRAQ8plex); K13(iTRAQ8plex)	S(3): 100.0	282.319	23.42	4	2515.21	-6.12866	1.0283	1.02288	0.620062
iDsDEDEEkEGEEEk	M3VH90	N-Term(iTRAQ8plex); S3(Phospho); K9(iTRAQ8plex); K15(iTRAQ8plex)	S(3): 100.0	282.204	30.46	4	2773.3	-1.94714	1.03049	1.06863	0.924119
tVDssSEEIEVEVPVVDR	F1S2J5	N-Term(iTRAQ8plex); S4(Phospho); S5(Phospho)	T(1): 0.0; S(4): 100.0; S(5): 99.9; S(6): 0.1	282	49.67	2	2453.11	1.11848	0.942529	0.956023	1.06326
kTSFDQDsDVDLFPSDFTAEPPSLPR	F1RS45	N-Term(iTRAQ8plex); K1(iTRAQ8plex); S8(Phospho)	T(2): 49.5; S(3): 49.5; S(8): 1.0; S(15): 0.0; T(18): 0.0; S(23): 0.0	281.865	42.94	3	3599.73	-3.1767	1.02004	1.05717	0.949842
gEAsEDLcEMALDPELLLLR	F1RMA3	N-Term(iTRAQ8plex); S4(Phospho); C8(Carbamidomethyl)	S(4): 100.0	281.826	33.28	3	2658.26	-2.64274	0.99434	1.00189	1.14145
yLLSQSsPAPLTAAEEELR	F1SGZ8	N-Term(iTRAQ8plex); S7(Phospho)	Y(1): 0.0; S(4): 0.1; S(6): 2.4; S(7): 97.5; T(12): 0.0	281.545	49.1	3	2459.23	-2.29329	1.47876	1.29535	1.15281
sIDPDSIQSALLASGLGSk	A0A0B8S015	N-Term(iTRAQ8plex); S1(Phospho); K19(iTRAQ8plex)	S(1): 100.0; S(6): 0.0; S(9): 0.0; S(14): 0.0; S(18): 0.0	281.545	36.73	3	2547.35	-2.36223	1.44542	1.32413	1.46126
gLNMLTLsPQQPGGk	K7GPA0	N-Term(iTRAQ8plex); S8(Phospho); K15(iTRAQ8plex)	T(6): 1.9; S(8): 98.1	281.469	39.93	3	2229.18	-4.96809	1.04474	0.916293	0.988463
iFETAAsFEESER	F1S540	N-Term(iTRAQ8plex); S7(Phospho)	T(4): 0.0; S(7): 100.0; S(11): 0.0	281.44	38.11	2	1899.86	-5.12691	1.06846	0.945602	1.07589
gAEEsWEEEPDTDLEVVLEk	I3L9E0	N-Term(iTRAQ8plex); S5(Phospho); K20(iTRAQ8plex)	S(5): 100.0; T(12): 0.0	280.987	47.77	3	2992.39	-10.6882	1.02389	0.990979	0.883153
skGsLEITESQSADAEPPPPPkPDLSR	F1SJX9	N-Term(iTRAQ8plex); S1(Phospho); K2(iTRAQ8plex); S4(Phospho); K22(iTRAQ8plex)	S(1): 100.0; S(4): 100.0; T(8): 0.0; S(10): 0.0; S(12): 0.0; S(26): 0.0	280.905	23.54	4	3905.94	-7.54663	1.05289	1.10044	1.02096
aPGPDESELDsEAELMR	F1RT52	N-Term(iTRAQ8plex); S11(Phospho)	S(7): 0.0; S(11): 100.0	280.689	58.91	2	2230	3.57466	0.966414	1.08724	1.07839
tDVSNFDEEFTGESPTLsPPR	F1SCF6	N-Term(iTRAQ8plex); S18(Phospho)	T(1): 0.0; S(4): 0.0; T(11): 0.0; S(14): 0.0; T(16): 0.1; S(18): 99.9	280.65	43.53	3	2709.21	-3.43856	0.893667	0.950848	1.04177
aAsPNSQQDGDPPk	F1SF11	N-Term(iTRAQ8plex); S3(Phospho); K14(iTRAQ8plex)	S(3): 100.0; S(6): 0.0	280.63	28.64	3	2100.01	-5.48672	1.15378	1.04502	0.951222
rDEDMLYsPELAQR	A0A0B8RS58	N-Term(iTRAQ8plex); S8(Phospho)	Y(7): 1.6; S(8): 98.4	280.63	22.67	3	2106.98	-3.08096	0.930688	0.971289	1.20578
kPTEPGsPk	Q19QT0	N-Term(iTRAQ8plex); K1(iTRAQ8plex); S7(Phospho); K9(iTRAQ8plex)	T(3): 0.0; S(7): 100.0	280.551	12.46	3	1933.08	-3.83288	1.25415	0.967878	0.636538
eEAAAsPAPAADDLALLk	F1S0L8	N-Term(iTRAQ8plex); S6(Phospho); K18(iTRAQ8plex)	S(6): 100.0	280.549	34.01	3	2441.27	-3.31851	1.24654	1.1562	1.13108
sDSEAQELSR	M3UZ00	N-Term(iTRAQ8plex); S1(Phospho)	S(1): 100.0; S(3): 0.0; S(9): 0.0	280.537	14.41	2	1505.67	-3.98976	1.03991	0.940474	0.88681
sVAsNQsEmEFSSLQDMPk	F1RMA3	N-Term(iTRAQ8plex); S4(Phospho); S7(Phospho); M9(Oxidation); K19(iTRAQ8plex)	S(1): 0.0; S(4): 100.0; S(7): 100.0; S(12): 0.0; S(13): 0.0	280.376	44.8	3	2899.28	2.46458	0.927996	0.987054	1.04487
eADVsEDEkPLk	F1SPI2	N-Term(iTRAQ8plex); S5(Phospho); K9(iTRAQ8plex); K12(iTRAQ8plex)	S(5): 100.0	280.361	12.65	4	2352.24	-2.31136	1.01035	0.926999	0.6873
sTGDIAAAVSTEPSk	F1SJE2	N-Term(iTRAQ8plex); S1(Phospho); K15(iTRAQ8plex)	S(1): 50.0; T(2): 50.0; S(10): 0.0; T(11): 0.0; S(14): 0.0	280.303	24.54	3	2122.08	-4.59717	1.00101	0.969831	0.946436
aLQEGEGDLSIsAER	F1RYA3	N-Term(iTRAQ8plex); S12(Phospho)	S(10): 0.0; S(12): 100.0	280.195	39.64	2	1958.94	1.92829	0.942378	0.992302	0.896025
sLPTTVPEsPNYR	F1RQC5	N-Term(iTRAQ8plex); S1(Phospho); S9(Phospho)	S(1): 100.0; T(4): 0.0; T(5): 0.0; S(9): 97.8; Y(12): 2.2	280.187	31.31	2	1924.86	-6.23007	1.26342	1.23139	1.19289
yTHNYLsDsDTEAk	F1RN91	N-Term(iTRAQ8plex); S7(Phospho); S9(Phospho); K14(iTRAQ8plex)	Y(1): 0.0; T(2): 0.0; Y(5): 0.0; S(7): 100.0; S(9): 99.9; T(11): 0.1	280.132	39.44	3	2412.07	1.39937	0.906427	0.968579	1.09514
nNAAAETEDDEsDGEDR	A0A0B8S043	N-Term(iTRAQ8plex); S12(Phospho)	T(7): 0.0; S(12): 100.0	279.842	72.3	2	2221.87	-0.99667	1.29252	1.1477	1.22316
eEEEGIsQEssEEEQ	D5KJI2	N-Term(iTRAQ8plex); S7(Phospho); S10(Phospho); S11(Phospho)	S(7): 100.0; S(10): 100.0; S(11): 100.0	279.786	89.85	2	2282.78	-0.427103	1.06297	1.00288	0.936052
sWASPVYTEADGTFPR	I3LR88	N-Term(iTRAQ8plex); S1(Phospho)	S(1): 100.0; S(4): 0.0; Y(7): 0.0; T(8): 0.0; T(13): 0.0	279.689	47.73	3	2168	-0.906872	0.891676	0.896025	1.00014
gVsMPNMLEPk	F1S4V5	N-Term(iTRAQ8plex); S3(Phospho); K11(iTRAQ8plex)	S(3): 100.0	279.668	37.49	3	1890.96	-3.80483	0.989802	0.985104	0.92299
lLPYPTLAsPPFD	F1RNI4	N-Term(iTRAQ8plex); S9(Phospho)	Y(4): 0.0; T(6): 0.0; S(9): 100.0	279.513	40.47	2	1814.92	-3.06636	1.02068	1.0553	1.08963
sFsADNFIGIQR	I3L5S3	N-Term(iTRAQ8plex); S3(Phospho)	S(1): 1.4; S(3): 98.6	279.422	41.52	3	1738.85	-0.928993	1.01686	0.95438	1.03623
tPDVEVQGADWSLk	I3L5D5	N-Term(iTRAQ8plex); T1(Phospho); K14(iTRAQ8plex)	T(1): 100.0; S(12): 0.0	279.177	25.25	3	2233.13	-1.68457	1.56431	1.36406	1.16906
lASQGDsISSQLGPIHPPPR	F1SBT6	N-Term(iTRAQ8plex); S7(Phospho)	S(3): 0.0; S(7): 99.9; S(9): 0.1; S(10): 0.0	279.015	45.6	3	2441.24	-2.61354	0.964461	0.848355	1.21525
tTsEGsEVEVTEPQkPPSk	I3LNK9	N-Term(iTRAQ8plex); S3(Phospho); S6(Phospho); K15(iTRAQ8plex); K19(iTRAQ8plex)	T(1): 3.3; T(2): 3.3; S(3): 93.4; S(6): 100.0; T(11): 0.0; S(18): 0.0	279.013	19.43	3	3102.54	-0.00658079	1.17974	1.12488	0.829302
aPsEGAYDVILPR	I3LKL3	N-Term(iTRAQ8plex); S3(Phospho)	S(3): 100.0; Y(7): 0.0	278.905	29.87	2	1771.89	-0.553486	1.03214	0.956176	1.01917
aHsSDsILGPAPDAR	F1S6R3	N-Term(iTRAQ8plex); S3(Phospho); S6(Phospho)	S(3): 99.9; S(4): 0.1; S(6): 100.0	278.819	38.17	3	1957.87	-3.54553	0.780646	0.834476	1.07572
eNYsDsEEEDDDDVASSR	F1SH78	N-Term(iTRAQ8plex); S4(Phospho); S6(Phospho)	Y(3): 1.8; S(4): 98.2; S(6): 100.0; S(16): 0.0; S(17): 0.0	278.798	77.49	2	2525.9	0.234447	0.895463	1.05706	1.07153
mQNNSSPsVSPNTSFISDGSPSPR	F1SAU5	N-Term(iTRAQ8plex); S8(Phospho)	S(5): 1.0; S(6): 49.0; S(8): 49.0; S(10): 1.0; T(13): 0.0; S(14): 0.0; S(17): 0.0; S(20): 0.0; S(22): 0.0	278.578	39.49	3	2877.3	-2.04432	0.944843	0.919337	1.10736
lENVSQLsFDk	F1SDW4	N-Term(iTRAQ8plex); S8(Phospho); K11(iTRAQ8plex)	S(5): 0.0; S(8): 100.0	278.477	26.19	2	1968.03	0.740521	0.812561	0.958898	1.15135
eQNQDsETEVEELR	I3LV20	N-Term(iTRAQ8plex); S6(Phospho)	S(6): 100.0; T(8): 0.0	278.441	42.84	2	2089.91	-4.20218	0.830835	0.969136	0.94084
tSsIADEGTYTLDSILR	Q4LE86	N-Term(iTRAQ8plex); S3(Phospho)	T(1): 0.0; S(2): 0.1; S(3): 99.9; T(9): 0.0; Y(10): 0.0; T(11): 0.0; S(14): 0.0	278.425	63.79	3	2226.08	-1.76668	1.00944	1.05276	1.09758
dLEPGEVPsDsDEDGEHk	A0A0B8RT50	N-Term(iTRAQ8plex); S9(Phospho); S11(Phospho); K18(iTRAQ8plex)	S(9): 100.0; S(11): 100.0	278.377	21.78	3	2723.15	-4.47313	0.889293	0.910048	1.02436
vTQHEsDNENEIQIQNk	F1SV66	N-Term(iTRAQ8plex); S6(Phospho); K17(iTRAQ8plex)	T(2): 0.0; S(6): 100.0	278.37	19.19	3	2714.33	2.35798	1.07628	0.959568	1.13296
fVSSSSSGGYGGGYGGGYAGALAGsDGLLAGNEk	F1S0J8	N-Term(iTRAQ8plex); S25(Phospho); K34(iTRAQ8plex)	S(3): 0.0; S(4): 0.0; S(5): 0.0; S(6): 0.0; S(7): 0.0; Y(10): 0.0; Y(14): 0.0; Y(18): 0.0; S(25): 100.0	278.287	74.31	3	3758.77	-1.30333	1.01968	0.977572	1.08796
asPDLWPEQLPGVAEFAASFk	F1S3H0	N-Term(iTRAQ8plex); S2(Phospho); K21(iTRAQ8plex)	S(2): 100.0; S(19): 0.0	278.238	47.79	3	2948.51	0.668206	1.09994	0.977549	1.04007
isDsESEDPPR	M3VH90	N-Term(iTRAQ8plex); S2(Phospho); S4(Phospho)	S(2): 100.0; S(4): 100.0; S(6): 0.0	278.15	26.66	2	1695.68	-1.8558	1.10299	1.05886	0.979783
lGDAsDTEAADGER	F1S971	N-Term(iTRAQ8plex); S5(Phospho)	S(5): 100.0; T(7): 0.0	278.141	26.04	2	1790.77	-4.40537	1.06609	1.01642	0.916227
dPDANWDsPSR	F1RI16	N-Term(iTRAQ8plex); S8(Phospho)	S(8): 100.0; S(10): 0.0	277.937	25.2	2	1643.7	-2.219	0.872932	0.921529	0.930341
vGGsSVDLHR	F1SJY6	N-Term(iTRAQ8plex); S4(Phospho)	S(4): 100.0; S(5): 0.0	277.879	50.12	3	1410.7	-1.71745	0.987095	0.90642	1.12416
yRsDDTLDR	F1RP76	N-Term(iTRAQ8plex); S3(Phospho)	Y(1): 0.0; S(3): 100.0; T(6): 0.0	277.776	13.26	2	1524.7	-2.54078	0.975527	1.04054	0.921426
dTAITSQNsPEAR	F1RSG8	N-Term(iTRAQ8plex); S9(Phospho)	T(2): 0.0; T(5): 0.0; S(6): 0.0; S(9): 100.0	277.735	40.47	2	1773.83	-1.86449	0.985569	1.00148	0.974526
sVNEILGLAEsSPk	F1SP80	N-Term(iTRAQ8plex); S11(Phospho); K14(iTRAQ8plex)	S(1): 0.0; S(11): 0.0; S(12): 100.0	277.723	48.99	3	2132.13	-6.23164	0.964496	0.994292	0.877773
tAsGSsVTSLEGAR	A0A0B8RSJ1	N-Term(iTRAQ8plex); S3(Phospho); S6(Phospho)	T(1): 0.0; S(3): 100.0; S(5): 0.0; S(6): 97.1; T(8): 2.8; S(9): 0.1	277.404	37.61	2	1786.79	0.295048	0.839918	0.872963	0.903441
lLQSPsVDIVPk	A0A0B8RT66	N-Term(iTRAQ8plex); S6(Phospho); K12(iTRAQ8plex)	S(4): 50.0; S(6): 50.0	277.253	44.75	3	1984.13	-3.46345	1.12869	1.20081	1.34492
aPAPVPPGtVTQVDVR	F1SQX2	N-Term(iTRAQ8plex); T9(Phospho)	T(9): 98.3; T(11): 1.7	277.218	33.99	2	1988.05	0.38715	0.959038	1.07744	1.0421
ePTSVSENEGISTVPsPVtSPVLAR	I3LK98	N-Term(iTRAQ8plex); S16(Phospho); T19(Phospho)	T(3): 0.0; S(4): 0.0; S(6): 0.0; S(12): 0.0; T(13): 0.0; S(16): 100.0; T(19): 50.0; S(20): 50.0	277.218	38.86	3	3017.44	-1.99468	0.940343	1.04083	1.10076
sRPTsITWDGLNPDk	F1RKG8	N-Term(iTRAQ8plex); S5(Phospho); K15(iTRAQ8plex)	S(1): 0.0; T(4): 50.0; S(5): 50.0; T(7): 0.0	277.066	19.65	3	2375.21	-5.67413	1.0157	0.975974	0.929193
mAPPVDDLsPk	M3VK09	N-Term(iTRAQ8plex); S9(Phospho); K11(iTRAQ8plex)	S(9): 100.0	277.038	30.46	3	1857.96	-2.95967	0.916389	0.854317	0.769555
qDILDDSGYVsAYk	F1S2I8	N-Term(iTRAQ8plex); S11(Phospho); K14(iTRAQ8plex)	S(7): 0.0; Y(9): 0.0; S(11): 100.0; Y(13): 0.0	276.834	50.66	3	2262.11	-2.75028	0.920061	0.943597	1.07136
rLsTIFEEcDEELER	F1RVJ2	N-Term(iTRAQ8plex); S3(Phospho); C9(Carbamidomethyl)	S(3): 100.0; T(4): 0.0	276.827	46.49	3	2310.05	-3.4608	0.88517	1.00556	0.984501
tLTDEVNsPDSDR	F1SM00	N-Term(iTRAQ8plex); S8(Phospho)	T(1): 0.0; T(3): 0.0; S(8): 100.0; S(11): 0.0	276.75	18.86	2	1832.82	-3.40188	0.948339	0.877689	0.891869
sSGLQtPEcLsR	F1RI50	N-Term(iTRAQ8plex); T6(Phospho); C9(Carbamidomethyl); S11(Phospho)	S(1): 0.0; S(2): 0.0; T(6): 100.0; S(11): 100.0	276.709	31.24	2	1798.77	-2.45272	0.920948	0.937417	1.01022
lVAEQMMEDEFDLDsDDELQIDER	K7GSS7	N-Term(iTRAQ8plex); S15(Phospho)	S(15): 100.0	276.684	64.47	3	3269.4	-1.50801	1.01982	1.05946	1.19953
eEsAEELQTTEHPDEVEDPk	F1S994	N-Term(iTRAQ8plex); S3(Phospho); K20(iTRAQ8plex)	S(3): 100.0; T(9): 0.0; T(10): 0.0	276.617	45.66	3	3000.38	-1.30197	0.922913	0.959198	0.884506
vQGGsADNLk	F1RKJ3	N-Term(iTRAQ8plex); S5(Phospho); K10(iTRAQ8plex)	S(5): 100.0	276.583	30.59	2	1676.88	-2.71862	1.04261	0.991222	0.775035
aAQsLDEMSQTITDLLSEQk	I3LG34	N-Term(iTRAQ8plex); S4(Phospho); K20(iTRAQ8plex)	S(4): 100.0; S(9): 0.0; T(11): 0.0; T(13): 0.0; S(17): 0.0	276.375	39.83	3	2896.45	-0.356365	0.974813	1.00884	1.01946
rNEDEEsIEDVDDEEFER	F1S4Q6	N-Term(iTRAQ8plex); S7(Phospho)	S(7): 100.0	276.338	32.14	3	2639.08	-4.66424	0.941967	0.898084	1.06951
qLsESESSLEMDDER	F1RG04	N-Term(iTRAQ8plex); S3(Phospho)	S(3): 100.0; S(5): 0.0; S(7): 0.0; S(8): 0.0	276.169	21.73	2	2138.9	-4.37879	0.848516	0.91694	0.849543
sLSSPVsDPEESGNk	F1S895	N-Term(iTRAQ8plex); S7(Phospho); K15(iTRAQ8plex)	S(1): 0.0; S(3): 1.6; S(4): 96.7; S(7): 1.6; S(12): 0.0	276.051	32.33	2	2221.07	-4.64908	1.14814	1.18086	0.977441
aEEPPSQLDQDTQVQDmDEGsDDEEEGQk	F1RFD3	N-Term(iTRAQ8plex); M17(Oxidation); S21(Phospho); K29(iTRAQ8plex)	S(6): 0.0; T(12): 0.0; S(21): 100.0	276.012	56.37	3	3953.67	-3.12635	0.992267	0.925944	1.01469
gLGTDEDsLIEIIcSR	F1S073	N-Term(iTRAQ8plex); S8(Phospho); C14(Carbamidomethyl)	T(4): 0.0; S(8): 100.0; S(15): 0.0	275.968	28.37	2	2162.04	2.26383	0.953179	0.957189	1.19056
eDNsEGEEILEEVGGDPEEEDDHHmEFcR	F1SLR5	N-Term(iTRAQ8plex); S4(Phospho); M25(Oxidation); C28(Carbamidomethyl)	S(4): 100.0	275.844	35.44	3	3832.5	-2.00534	0.944872	0.862781	0.952322
sPGPAPGsPGELEEDLLLR	F1S6U8	N-Term(iTRAQ8plex); S1(Phospho); S8(Phospho)	S(1): 100.0; S(8): 100.0	275.788	54.31	3	2398.12	-1.55893	1.02509	0.943594	1.09324
aQQLHPVLQkPsVFGNDSDDDDETSVSESLQR	F1RN72	N-Term(iTRAQ8plex); K10(iTRAQ8plex); S12(Phospho)	S(12): 96.4; S(18): 3.6; T(24): 0.0; S(25): 0.0; S(27): 0.0; S(29): 0.0	275.767	39.93	4	4230.05	2.33755	1.19653	1.04144	1.35406
ksSQDSETPAQASPPEEk	F1RR27	N-Term(iTRAQ8plex); K1(iTRAQ8plex); S2(Phospho); K18(iTRAQ8plex)	S(2): 100.0; S(3): 0.0; S(6): 0.0; T(8): 0.0; S(13): 0.0	275.387	17.35	3	2908.47	-0.111871	0.945269	1.10402	0.829397
aANGPESDTNsPNSk	I3LNF8	N-Term(iTRAQ8plex); S11(Phospho); K15(iTRAQ8plex)	S(7): 0.0; T(9): 0.0; S(11): 100.0; S(14): 0.0	275.34	39.7	3	2177.02	-7.17037	1.04268	1.05408	0.957129
aGGSAALsPSk	F1SPG1	N-Term(iTRAQ8plex); S8(Phospho); K11(iTRAQ8plex)	S(4): 0.0; S(8): 100.0; S(10): 0.0	275.324	33.6	2	1633.87	-3.94109	0.99489	0.906103	0.792232
kAsGsENEGDYNPGR	F1RS45	K1(iTRAQ8plex); N-Term(iTRAQ8plex); S3(Phospho); S5(Phospho)	S(3): 100.0; S(5): 100.0; Y(11): 0.0	275.314	31.93	3	2349.03	-2.90238	1.14907	1.17985	1.00994
sIQFVDWcPTGFk	Q2XVP4;F1SHC1	N-Term(iTRAQ8plex); S1(Phospho); C8(Carbamidomethyl); K13(iTRAQ8plex)	S(1): 100.0; T(10): 0.0	275.227	48.18	3	2273.11	-6.79815	0.952017	0.918463	1.0428
tDATPGAsPPPSEEPPTLAAGETGQAR	M3TYC1	N-Term(iTRAQ8plex); S8(Phospho)	T(1): 0.0; T(4): 0.1; S(8): 99.9; S(12): 0.0; T(17): 0.0; T(23): 0.0	275.18	41.53	3	2989.41	-0.716045	1.08537	1.09711	1.07867
nRPGYVsEEEEDDEDFDTAVk	F1SU29	N-Term(iTRAQ8plex); S7(Phospho); K21(iTRAQ8plex)	Y(5): 2.4; S(7): 97.6; T(18): 0.0	275.068	25.72	3	3132.39	-6.84615	0.999598	0.978132	0.968838
sLSsPVsDPEESGNk	F1S895	N-Term(iTRAQ8plex); S4(Phospho); S7(Phospho); K15(iTRAQ8plex)	S(1): 0.0; S(3): 0.1; S(4): 99.9; S(7): 100.0; S(12): 0.0	274.902	34.76	2	2301.04	-3.54235	0.90628	0.826152	0.716317
dTSENADGQsDENkEDYTIPDEYR	F1RGI7	N-Term(iTRAQ8plex); S10(Phospho); K14(iTRAQ8plex)	T(2): 0.0; S(3): 0.0; S(10): 100.0; Y(17): 0.0; T(18): 0.0; Y(23): 0.0	274.887	35.92	3	3479.52	0.633078	0.956998	0.865922	0.76804
eTEsAPGsPR	F1RQC5	N-Term(iTRAQ8plex); S4(Phospho); S8(Phospho)	T(2): 0.0; S(4): 100.0; S(8): 100.0	274.768	25.19	2	1494.61	-2.34425	0.990195	0.939786	0.92534
nsPGSQVASNPR	F1SAU5	N-Term(iTRAQ8plex); S2(Phospho)	S(2): 100.0; S(5): 0.0; S(9): 0.0	274.747	27.57	2	1597.76	-2.83486	1.02764	0.990376	0.918308
qGSVTsPQANEQSAtPQRR	I3LCW3	N-Term(iTRAQ8plex); S6(Phospho); T15(Phospho)	S(3): 33.3; T(5): 33.3; S(6): 33.3; S(13): 0.1; T(15): 99.9	274.672	27.02	3	2506.14	-1.38862	1.07296	1.06982	1.22197
aLEsPERPFLAILGGAk	D0G784	N-Term(iTRAQ8plex); S4(Phospho); K17(iTRAQ8plex)	S(4): 100.0	274.653	19.52	4	2457.36	-3.79605	1.02705	1.06268	0.871942
sIQDLTVTGTEPGQVSSR	B0LXP5	N-Term(iTRAQ8plex); S1(Phospho)	S(1): 100.0; T(6): 0.0; T(8): 0.0; T(10): 0.0; S(16): 0.0; S(17): 0.0	274.627	54.94	2	2259.12	-0.733112	0.843349	0.87358	0.938658
iDFTPVsPAPsPTR	K7GKH0	N-Term(iTRAQ8plex); S7(Phospho); S11(Phospho)	T(4): 0.0; S(7): 100.0; S(11): 97.4; T(13): 2.6	274.617	30.67	3	1948.91	1.15126	0.881807	1.03028	1.02796
ktPsDDDEDNLFAPPk	F1SDV2	N-Term(iTRAQ8plex); K1(iTRAQ8plex); T2(Phospho); S4(Phospho); K16(iTRAQ8plex)	T(2): 100.0; S(4): 100.0	274.574	23.83	3	2861.37	-3.92757	1.12546	1.02926	0.987025
tSFSVGsDDELGPIR	K9J4Q7	N-Term(iTRAQ8plex); S7(Phospho)	T(1): 0.0; S(2): 0.0; S(4): 0.0; S(7): 100.0	274.298	32.52	2	1963.93	-1.5774	0.936054	0.970343	1.00353
eEsDGEYDEFGR	Q19QU3	N-Term(iTRAQ8plex); S3(Phospho)	S(3): 100.0; Y(7): 0.0	274.228	40.87	2	1816.72	-1.1065	0.921308	0.984486	1.02469
eSVPEFPLsPPk	Q6DUB7	N-Term(iTRAQ8plex); S9(Phospho); K12(iTRAQ8plex)	S(2): 0.0; S(9): 100.0	274.064	41.65	3	2015.07	0.256115	1.24717	1.06906	1.11515
yHGHsMSDPGVsYR	K7GMN8	N-Term(iTRAQ8plex); S5(Phospho); S12(Phospho)	Y(1): 0.0; S(5): 100.0; S(7): 0.0; S(12): 97.9; Y(13): 2.1	274.043	22.1	2	2056.82	-3.06871	1.02003	0.956532	1.04607
sMsAAFcSLLAPER	F1RU47	N-Term(iTRAQ8plex); S3(Phospho); C7(Carbamidomethyl)	S(1): 0.0; S(3): 100.0; S(8): 0.0	273.856	38.68	2	1923.89	-5.40136	1.28795	0.922312	1.24887
cRsPGMLEPLGSSR	I3LCW3	N-Term(iTRAQ8plex); C1(Carbamidomethyl); S3(Phospho)	S(3): 100.0; S(12): 0.0; S(13): 0.0	273.828	36.6	3	1930.91	-1.82778	1.01647	1.09358	1.10822
nHEIVAPPEsPSGR	F1S5F9	N-Term(iTRAQ8plex); S10(Phospho)	S(10): 100.0; S(12): 0.0	273.828	25.22	3	1873.91	-2.10396	1.03102	1.16597	0.907539
sPVGksPPATGSTYGSSQk	K9IVN9	N-Term(iTRAQ8plex); S1(Phospho); K5(iTRAQ8plex); S6(Phospho); K19(iTRAQ8plex)	S(1): 100.0; S(6): 100.0; T(10): 0.0; S(12): 0.0; T(13): 0.0; Y(14): 0.0; S(16): 0.0; S(17): 0.0	273.808	30.88	3	2908.45	-4.76403	1.11927	0.97708	0.717573
dEILPTtPISEQk	F1SUM7	N-Term(iTRAQ8plex); T7(Phospho); K13(iTRAQ8plex)	T(6): 1.5; T(7): 97.0; S(10): 1.5	273.778	31.62	2	2159.14	-1.55187	1.08937	1.02889	0.967227
nFSLLsFGEEAEEEEEEVNR	F1SKU1	N-Term(iTRAQ8plex); S6(Phospho)	S(3): 2.6; S(6): 97.4	273.605	17.38	3	2741.2	-4.61278	0.891992	0.912295	1.01672
aGGAGGEGsDDDTsLT	F1SUV1	N-Term(iTRAQ8plex); S9(Phospho); S14(Phospho)	S(9): 100.0; T(13): 2.4; S(14): 97.6; T(16): 0.0	273.589	100.82	2	1873.7	-2.47567	1.01681	1.12058	0.908428
lEIsPDsSPER	F1SGD2	N-Term(iTRAQ8plex); S4(Phospho); S7(Phospho)	S(4): 100.0; S(7): 98.4; S(8): 1.6	273.554	26.76	2	1693.74	-1.85267	0.91527	0.966961	0.971947
dPTIPVESDtDDEGAPR	I3LDB7	N-Term(iTRAQ8plex); T10(Phospho)	T(3): 0.0; S(8): 50.0; T(10): 50.0	273.324	35.01	2	2197.99	4.148	0.775643	0.706844	0.665391
eAsPVPPPQGEPGPDR	I3LU11	N-Term(iTRAQ8plex); S3(Phospho)	S(3): 100.0	273.32	24.6	2	2013.97	6.68288	1.09348	0.977611	0.933486
gRLtPsPDIIVLsDNEASsPR	F1RFW9	N-Term(iTRAQ8plex); T4(Phospho); S6(Phospho); S13(Phospho); S19(Phospho)	T(4): 100.0; S(6): 100.0; S(13): 99.7; S(18): 0.6; S(19): 99.7	273.31	10.37	3	2848.21	-4.52933	0.862386	0.966568	0.931646
sPEEEGAVSs	Q06A98	N-Term(iTRAQ8plex); S10(Phospho)	S(1): 0.0; S(9): 50.0; S(10): 50.0	273.279	71.92	2	1375.59	-2.93938	0.93621	0.803406	0.676058
gEQVSQNGLPTEQGsPR	K9IWG6	N-Term(iTRAQ8plex); S15(Phospho)	S(5): 0.0; T(11): 0.0; S(15): 100.0	273.165	46.98	2	2168.02	-4.54603	1.02265	1.00318	1.05144
lTFDSSFsPNTGk	Q9MZ16	N-Term(iTRAQ8plex); S8(Phospho); K13(iTRAQ8plex)	T(2): 0.0; S(5): 0.0; S(6): 0.0; S(8): 100.0; T(11): 0.0	273.133	17.37	2	2089.04	-0.657155	1.16374	1.07374	1.03828
nLTANDPSQEYVAsEGEEDPEVEFLk	I3L936	N-Term(iTRAQ8plex); S14(Phospho); K26(iTRAQ8plex)	T(3): 0.0; S(8): 0.0; Y(11): 0.0; S(14): 100.0	273.073	61.79	3	3598.67	-5.23986	0.985744	0.971089	1.08535
aSALLFSsDEEDQWNTTVSQTNSATDk	F1SDV2	N-Term(iTRAQ8plex); S8(Phospho); K27(iTRAQ8plex)	S(2): 0.0; S(7): 2.5; S(8): 97.5; T(16): 0.0; T(17): 0.0; S(19): 0.0; T(21): 0.0; S(23): 0.0; T(25): 0.0	273.048	65.85	3	3633.69	-4.48035	0.863213	0.855482	0.974174
nQAIYAAVDDDDtA	I3LBR4	N-Term(iTRAQ8plex); T13(Phospho)	Y(5): 0.0; T(13): 100.0	272.915	86.8	2	1865.81	-1.62152	0.861356	0.957662	1.04806
dSGsISLQETR	F1S5P2	N-Term(iTRAQ8plex); S4(Phospho)	S(2): 0.0; S(4): 100.0; S(6): 0.0; T(10): 0.0	272.818	14.52	2	1576.75	0.0523636	1.07135	0.955645	1.00436
iTkPGsIDSNNQLFAPGGR	F8TEL5	N-Term(iTRAQ8plex); K3(iTRAQ8plex); S6(Phospho)	T(2): 0.0; S(6): 100.0; S(9): 0.0	272.738	42.79	3	2660.39	-3.11401	0.972591	0.863658	0.929252
sRLtPtSPGSSSTEDk	F1S445	N-Term(iTRAQ8plex); T4(Phospho); T6(Phospho); K16(iTRAQ8plex)	S(1): 0.0; T(4): 100.0; T(6): 50.0; S(7): 50.0; S(10): 0.0; S(11): 0.0; S(12): 0.0; T(13): 0.0	272.684	23.84	3	2418.14	-0.145598	1.13031	1.13366	1.04737
kPsPQPsPPR	F1SAQ3	K1(iTRAQ8plex); N-Term(iTRAQ8plex); S3(Phospho); S7(Phospho)	S(3): 100.0; S(7): 100.0	272.644	12.32	2	1858.94	-1.3952	1.05463	1.07161	0.862416
aRHDtPDPsPPR	F1SJV0	N-Term(iTRAQ8plex); T5(Phospho); S9(Phospho)	T(5): 100.0; S(9): 100.0	272.411	25.25	3	1809.8	-0.990209	1.05424	1.0825	0.982312
nAsASFQELEDk	F1SB54	N-Term(iTRAQ8plex); S3(Phospho); K12(iTRAQ8plex)	S(3): 100.0; S(5): 0.0	272.352	36.68	3	2026.99	-1.42285	0.981816	0.942778	0.855651
lkDLFDYsPPLHk	F1S684	N-Term(iTRAQ8plex); K2(iTRAQ8plex); S8(Phospho); K13(iTRAQ8plex)	Y(7): 50.0; S(8): 50.0	272.225	13.67	4	2565.41	-5.06842	1.2861	1.21134	1.00439
aEGEPQEEsPLk	F1S684	N-Term(iTRAQ8plex); S9(Phospho); K12(iTRAQ8plex)	S(9): 100.0	272.154	27.92	3	2002	-1.86706	0.977706	0.980126	0.930341
sPGHMVILDQTk	F1S050	N-Term(iTRAQ8plex); S1(Phospho); K12(iTRAQ8plex)	S(1): 100.0; T(11): 0.0	271.969	50.1	3	2014.06	-3.01582	0.968744	1.1344	1.11846
sSGStPsTPTSSQAPQk	F1S0W9	N-Term(iTRAQ8plex); T5(Phospho); S7(Phospho); K17(iTRAQ8plex)	S(1): 0.1; S(2): 0.1; S(4): 99.8; T(5): 0.1; S(7): 50.0; T(8): 50.0; T(10): 0.0; S(11): 0.0; S(12): 0.0	271.889	42.36	3	2416.12	-3.16263	1.45422	1.30798	1.27923
rLsDPLLSSPsDESGGLVQLEDLER	F1RGB0	N-Term(iTRAQ8plex); S3(Phospho); S11(Phospho)	S(3): 100.0; S(8): 33.3; S(9): 33.3; S(11): 33.3; S(14): 0.0	271.847	39.87	3	3176.49	-4.994	1.05643	1.05716	1.30411
aAGPSANAVLAsEtEEEGSVSALR	F1RL66	N-Term(iTRAQ8plex); S12(Phospho); T14(Phospho)	S(5): 0.0; S(12): 100.0; T(14): 100.0; S(19): 0.0; S(21): 0.0	271.803	56.93	3	2780.27	1.66161	0.819189	0.829209	1.01575
eELFsPSDIk	C1PIJ2	N-Term(iTRAQ8plex); S5(Phospho); K10(iTRAQ8plex)	S(5): 100.0; S(7): 0.0	271.783	38.92	3	1852.95	-0.914125	3.86125	2.94552	2.67098
sLsDSESDDSk	F1ST98	N-Term(iTRAQ8plex); S3(Phospho); K11(iTRAQ8plex)	S(1): 0.0; S(3): 100.0; S(5): 0.0; S(7): 0.0; S(10): 0.0	271.778	43.5	2	1857.85	-1.80785	1.06954	1.01211	0.804955
tVFPGAVPVLPAsPPPk	F1S9W6	N-Term(iTRAQ8plex); S13(Phospho); K17(iTRAQ8plex)	T(1): 0.0; S(13): 100.0	271.712	41.62	3	2362.32	-6.38956	1.01497	1.18446	1.26842
sSsLEsLQTAVAEVR	F1SHE2	N-Term(iTRAQ8plex); S3(Phospho); S6(Phospho)	S(1): 0.0; S(2): 0.1; S(3): 99.9; S(6): 100.0; T(9): 0.0	271.602	43.41	2	2040.95	-3.37253	1.06601	1.03989	1.17194
gsYGDLGGPIITTQVTIPk	I3LQS0	N-Term(iTRAQ8plex); S2(Phospho); K19(iTRAQ8plex)	S(2): 97.3; Y(3): 2.7; T(12): 0.0; T(13): 0.0; T(16): 0.0	271.419	25.23	3	2605.41	0.977351	1.01228	1.06932	0.883362
dTLEGAGDTSEVMDTQAGsVDEENGR	I3L7I5	N-Term(iTRAQ8plex); S19(Phospho)	T(2): 0.0; T(9): 0.0; S(10): 0.0; T(15): 0.0; S(19): 100.0	271.386	73.65	3	3067.29	-2.64912	0.928055	1.09871	0.977477
aWIEQEGVsVk	F1SEN1	N-Term(iTRAQ8plex); S9(Phospho); K11(iTRAQ8plex)	S(9): 100.0	271.336	45.61	3	1934.02	-4.12543	0.921123	1.04793	1.03363
kTsFDQDsDVDLFPSDFTAEPPSLPR	F1RS45	K1(iTRAQ8plex); N-Term(iTRAQ8plex); S3(Phospho); S8(Phospho)	T(2): 50.0; S(3): 50.0; S(8): 99.9; S(15): 0.0; T(18): 0.0; S(23): 0.0	271.33	39.3	3	3679.72	2.82438	1.06752	1.04847	1.06555
qGSVTsPQANEQSAtPQR	I3LCW3	N-Term(iTRAQ8plex); S6(Phospho); T15(Phospho)	S(3): 0.0; T(5): 0.1; S(6): 99.9; S(13): 0.1; T(15): 99.9	271.3	45.33	2	2350.04	-0.546633	1.04861	1.0124	0.864636
rYEDDGIsDDEIEGk	I3LLP0	N-Term(iTRAQ8plex); S8(Phospho); K15(iTRAQ8plex)	Y(2): 0.0; S(8): 100.0	271.224	41.96	3	2429.15	5.18318	0.927956	1.02936	1.02178
lFVLLPEQsPGSYSk	F1S6W7	N-Term(iTRAQ8plex); S9(Phospho); K15(iTRAQ8plex)	S(9): 100.0; S(12): 0.0; Y(13): 0.0; S(14): 0.0	271.224	35.59	3	2353.26	-2.95618	1.02961	1.02809	0.790401
dQsPPPRsPQ	F1RX46	N-Term(iTRAQ8plex); S3(Phospho); S8(Phospho)	S(3): 100.0; S(8): 100.0	271.163	16.26	2	1572.67	-2.66338	1.14689	1.09307	1.01084
eLPHNVQEVLGLAPPAEPQSPsPPAsPLPLSPAR	F1RHU3	N-Term(iTRAQ8plex); S22(Phospho); S26(Phospho)	S(20): 0.0; S(22): 100.0; S(26): 99.8; S(31): 0.2	271.12	40.53	3	3956.98	-1.28399	1.1303	0.921088	1.25046
asDPGLPAEEPk	I3LLT2	N-Term(iTRAQ8plex); S2(Phospho); K12(iTRAQ8plex)	S(2): 100.0	271.059	22.05	3	1898.97	-0.18822	1.1538	1.29361	1.06758
lEIsPDSSPER	F1SGD2	N-Term(iTRAQ8plex); S4(Phospho)	S(4): 98.5; S(7): 1.5; S(8): 0.0	270.828	34.47	2	1613.77	-3.44345	0.834821	0.901976	0.923894
tsPINLGLNVNDLLk	B2BE68	N-Term(iTRAQ8plex); S2(Phospho); K15(iTRAQ8plex)	T(1): 0.0; S(2): 100.0	270.742	40.56	3	2299.28	-1.7603	0.901002	0.830998	0.856588
rLsGPQAGLGEYLFER	P19133	N-Term(iTRAQ8plex); S3(Phospho)	S(3): 100.0; Y(12): 0.0	270.724	33.32	3	2177.1	-1.24467	0.975318	0.98753	0.964601
nSsPAPPQPAPGk	F1RWL3	N-Term(iTRAQ8plex); S3(Phospho); K13(iTRAQ8plex)	S(2): 1.6; S(3): 98.4	270.721	21.71	3	1936.01	-2.77665	1.05962	1.07569	0.929686
aFksEEDEEtELDcR	F1RSD6	N-Term(iTRAQ8plex); K3(iTRAQ8plex); S4(Phospho); T10(Phospho); C14(Carbamidomethyl)	S(4): 100.0; T(10): 100.0	270.718	32.06	3	2626.11	-4.65124	1.08884	1.03785	0.997931
gNsRPGtPSTEPGSTSSTLR	F1SBT5	N-Term(iTRAQ8plex); S3(Phospho); T7(Phospho)	S(3): 100.0; T(7): 100.0; S(9): 0.0; T(10): 0.0; S(14): 0.0; T(15): 0.0; S(16): 0.0; S(17): 0.0; T(18): 0.0	270.672	40.71	3	2453.1	-1.34431	0.978119	0.911766	1.03283
kDDDsDDESSHTGR	I3LUL6	N-Term(iTRAQ8plex); K1(iTRAQ8plex); S5(Phospho)	S(5): 100.0; S(9): 0.0; S(10): 0.0; T(12): 0.0	270.542	35.68	3	2251.98	-3.72042	1.30321	0.767824	0.876389
yESQsPGYEPQNPEFk	I3LUL2	N-Term(iTRAQ8plex); S5(Phospho); K16(iTRAQ8plex)	Y(1): 0.0; S(3): 0.0; S(5): 100.0; Y(8): 0.0	270.374	36.5	3	2588.21	-2.69004	0.979152	1.04332	1.11126
qREPSssGEEEGk	F1SPI2	N-Term(iTRAQ8plex); S6(Phospho); S7(Phospho); K13(iTRAQ8plex)	S(5): 1.7; S(6): 98.3; S(7): 100.0	270.056	23.05	3	2187.97	-4.33839	1.04943	1.11345	0.879631
eLDEEsEEkEEEEDAYEk	I3LC46	N-Term(iTRAQ8plex); S6(Phospho); K9(iTRAQ8plex); K18(iTRAQ8plex)	S(6): 100.0; Y(16): 0.0	270.031	20.39	4	3222.48	-3.08056	1.09758	0.958423	0.860966
aPQsPTLPLAk	F1SK55	N-Term(iTRAQ8plex); S4(Phospho); K11(iTRAQ8plex)	S(4): 100.0; T(6): 0.0	270.009	26.42	2	1811.02	-3.02551	1.47811	1.29969	1.1296
lLEDGEDFNLGDALDSsNSR	F1SGG1	N-Term(iTRAQ8plex); S17(Phospho)	S(16): 2.7; S(17): 97.2; S(19): 0.1	269.973	49.5	3	2551.15	-0.765021	1.01479	1.07539	1.067
gNAEGSsDEEGk	A0A0B8RSU5	N-Term(iTRAQ8plex); S7(Phospho); K12(iTRAQ8plex)	S(6): 1.1; S(7): 98.9	269.882	27.01	3	1867.85	-1.73709	0.994929	0.976557	0.669849
tEQFGDsPk	F1SGX9	N-Term(iTRAQ8plex); S7(Phospho); K9(iTRAQ8plex)	T(1): 0.0; S(7): 100.0	269.876	40.32	3	1696.83	-6.90398	1.03914	0.930156	0.866732
hssPDDGLVEHLATk	D4P3C2	N-Term(iTRAQ8plex); S2(Phospho); S3(Phospho); K15(iTRAQ8plex)	S(2): 100.0; S(3): 100.0; T(14): 0.0	269.868	19.29	3	2374.13	-2.03611	0.96258	0.912707	0.915427
gEHPGNLNEsEQEDEEEDNEGDDEEGEk	I3LCX9	N-Term(iTRAQ8plex); S10(Phospho); K28(iTRAQ8plex)	S(10): 100.0	269.644	59.58	3	3847.55	-3.50513	0.999975	0.830102	0.669998
gRsEcDssPEPk	I3LCW3	N-Term(iTRAQ8plex); S3(Phospho); C5(Carbamidomethyl); S7(Phospho); S8(Phospho); K12(iTRAQ8plex)	S(3): 100.0; S(7): 100.0; S(8): 100.0	269.585	7.89	3	2196.89	-1.93922	1.12444	1.1055	0.932475
aPLDLFAHFGPEPGEHPDPLPPSAPsPPR	F1SSZ8	N-Term(iTRAQ8plex); S26(Phospho)	S(23): 0.2; S(26): 99.8	269.547	38.34	4	3426.68	-1.75851	1.19506	1.24053	1.13216
yLcEGTEsPYQtGQLHPAIR	F1S2Z2	N-Term(iTRAQ8plex); C3(Carbamidomethyl); S8(Phospho); T12(Phospho)	Y(1): 0.0; T(6): 0.1; S(8): 99.9; Y(10): 0.0; T(12): 100.0	269.529	50.26	3	2784.24	0.20071	0.912636	1.0171	1.11373
iEtDEEEscDNAHGDAAQPAR	F1STY8	N-Term(iTRAQ8plex); T3(Phospho); S8(Phospho); C9(Carbamidomethyl)	T(3): 100.0; S(8): 100.0	269.308	40.17	3	2779.08	-3.23522	0.947792	1.21121	0.906401
tTITTTTSSSsGLGSSTIVGSPR	F1RNK3	N-Term(iTRAQ8plex); S11(Phospho)	T(1): 0.0; T(2): 0.0; T(4): 0.0; T(5): 0.1; T(6): 0.1; T(7): 0.0; S(8): 0.1; S(9): 0.1; S(10): 3.1; S(11): 96.5; S(15): 0.0; S(16): 0.0; T(17): 0.0; S(21): 0.0	269.269	60.08	3	2582.3	3.74992	0.91035	0.915698	0.983295
gPPDFssDEEREPTPVLGSGAAAAGR	F1SQS2	N-Term(iTRAQ8plex); S6(Phospho); S7(Phospho)	S(6): 100.0; S(7): 100.0; T(14): 0.0; S(19): 0.0	269.26	48.91	3	3034.35	-0.393923	1.00918	0.943132	0.983119
aELGSSDsPSQsPPLkR	B8XY19	N-Term(iTRAQ8plex); S8(Phospho); S12(Phospho); K16(iTRAQ8plex)	S(5): 3.1; S(6): 0.1; S(8): 96.8; S(10): 0.0; S(12): 100.0	269.078	22.88	3	2524.22	-5.00852	1.04598	1.04955	1.03983
gNsDGYILPINk	F1SAG0	N-Term(iTRAQ8plex); S3(Phospho); K12(iTRAQ8plex)	S(3): 100.0; Y(6): 0.0	269.072	35.49	3	1979.04	-2.1946	0.883308	0.947028	0.960309
sStPLPTISSSVENTR	F1SQS2	N-Term(iTRAQ8plex); T3(Phospho)	S(1): 0.1; S(2): 2.2; T(3): 97.8; T(7): 0.0; S(9): 0.0; S(10): 0.0; S(11): 0.0; T(15): 0.0	268.794	41.58	2	2060.02	-0.682115	0.884659	0.945281	0.983908
lQSFDsPER	F1SPQ9	N-Term(iTRAQ8plex); S6(Phospho)	S(3): 0.0; S(6): 100.0	268.751	15.36	2	1462.68	-4.21823	0.944181	0.925317	1.00952
dFsPVPWSQYFESMEDVEVENETGk	I3LJT9	N-Term(iTRAQ8plex); S3(Phospho); K25(iTRAQ8plex)	S(3): 100.0; S(8): 0.0; Y(10): 0.0; S(13): 0.0; T(23): 0.0	268.609	41.05	3	3637.66	2.47711	1.2386	1.07906	0.995916
tsPPSSPtNLSR	F1SQV8	N-Term(iTRAQ8plex); S2(Phospho); T8(Phospho)	T(1): 1.9; S(2): 98.1; S(5): 0.0; S(6): 1.9; T(8): 98.1; S(11): 0.0	268.279	30.63	2	1707.76	-1.84596	1.01197	1.05947	0.981674
rLsQSDEDVIR	F1S8S6	N-Term(iTRAQ8plex); S3(Phospho)	S(3): 100.0; S(5): 0.0	268.271	23.03	2	1701.85	-0.509496	1.03471	0.995525	1.07163
rEsEsDETSPAAAQLPk	F1RZ24	N-Term(iTRAQ8plex); S3(Phospho); S5(Phospho); K17(iTRAQ8plex)	S(3): 100.0; S(5): 100.0; T(8): 0.0; S(9): 0.0	268.226	12.67	3	2584.22	0.583837	0.942181	0.823031	1.07832
tRsNPEGAEDR	I3LT10	N-Term(iTRAQ8plex); S3(Phospho)	T(1): 0.0; S(3): 100.0	268.145	29.14	2	1615.73	-1.93936	1.01963	1.02438	0.923255
sQsESsDEVTELDLSHGk	F1SFI8	N-Term(iTRAQ8plex); S3(Phospho); S6(Phospho); K18(iTRAQ8plex)	S(1): 3.0; S(3): 94.0; S(5): 6.0; S(6): 97.0; T(10): 0.0; S(15): 0.0	268.094	22.7	3	2716.21	-4.50067	0.96928	0.96661	0.967384
tFQQIQEEEDDDYPGSYsPQDPSAGPLLTEELIk	F2Z5H3	N-Term(iTRAQ8plex); S18(Phospho); K34(iTRAQ8plex)	T(1): 0.0; Y(13): 0.0; S(16): 32.9; Y(17): 32.9; S(18): 32.9; S(23): 1.4; T(29): 0.0	267.982	58.94	4	4528.13	-3.29272	1.04258	1.08613	0.964161
qDHTLPAVETcPEDHEMDVGEsPGFR	I3LGJ5	N-Term(iTRAQ8plex); C11(Carbamidomethyl); S22(Phospho)	T(4): 0.0; T(10): 0.0; S(22): 100.0	267.941	34.03	4	3337.44	-2.28797	0.94999	0.947695	1.17743
kDLNELsDsAGEEDSGDVk	F1RPD9	N-Term(iTRAQ8plex); K1(iTRAQ8plex); S7(Phospho); S9(Phospho); K19(iTRAQ8plex)	S(7): 100.0; S(9): 100.0; S(15): 0.0	267.71	30.92	3	3080.44	-1.9139	1.00126	0.999228	1.21704
lPQPPEGQcYsN	I3LFW6	N-Term(iTRAQ8plex); C9(Carbamidomethyl); S11(Phospho)	Y(10): 1.8; S(11): 98.2	267.673	27.08	2	1773.78	-0.645464	0.998895	0.961997	0.941823
eNEtDEENTEVMIk	I3LUQ1	N-Term(iTRAQ8plex); T4(Phospho); K14(iTRAQ8plex)	T(4): 100.0; T(9): 0.0	267.666	42.38	3	2369.09	-5.01715	0.886292	0.965901	1.01125
eVDQDDEENsEEDEMDSGTMVR	F1SDR3	N-Term(iTRAQ8plex); S10(Phospho)	S(10): 100.0; S(17): 0.0; T(19): 0.0	267.64	77.76	3	2943.13	-2.71101	0.874561	0.953348	1.03615
sESGGLGVSMVEYVLSSsPADk	F1SCU6	N-Term(iTRAQ8plex); S18(Phospho); K22(iTRAQ8plex)	S(1): 0.0; S(3): 0.0; S(9): 0.0; Y(13): 0.0; S(16): 0.0; S(17): 0.0; S(18): 99.9	267.59	22.06	3	2887.39	-13.2816	0.951958	1.00612	1.0513
tLQDQsPQEAVVR	F1RK90	N-Term(iTRAQ8plex); S6(Phospho)	T(1): 0.0; S(6): 100.0	267.582	27.56	2	1854.92	-1.98133	1.00846	1.06186	1.06848
iMEETsGMEEEEEEETAAAVHGR	I3L9M6	N-Term(iTRAQ8plex); S6(Phospho)	T(5): 2.6; S(6): 97.4; T(16): 0.0	267.452	64.81	3	2948.25	0.807304	0.872248	0.925895	0.970044
ePFEDGFANGEEStPTR	F1RKK2	N-Term(iTRAQ8plex); T14(Phospho)	S(13): 1.3; T(14): 49.4; T(16): 49.4	267.444	35.88	3	2266.98	-2.40293	1.27968	1.11675	1.1103
lLSSNEDDANILSsPSER	I3LBM9	N-Term(iTRAQ8plex); S14(Phospho)	S(3): 0.0; S(4): 0.0; S(13): 1.7; S(14): 96.6; S(16): 1.7	267.365	44.25	2	2331.1	-1.49973	0.905605	0.929619	1.07302
iDLVGSsISGILDk	F1SQN7	N-Term(iTRAQ8plex); S7(Phospho); K14(iTRAQ8plex)	S(6): 0.0; S(7): 100.0; S(9): 0.0	267.344	52.32	3	2105.16	-6.93856	0.885438	1.0474	1.25175
eYFDDsTEER	I3LA96	N-Term(iTRAQ8plex); S6(Phospho)	Y(2): 0.0; S(6): 100.0; T(7): 0.0	267.274	31.96	2	1674.68	-2.06418	0.992197	0.964318	0.957523
vLSSTISNQVVEPDEAIEEETPDsPGIEk	F1RWC6	N-Term(iTRAQ8plex); S24(Phospho); K29(iTRAQ8plex)	S(3): 0.0; S(4): 0.0; T(5): 0.0; S(7): 0.0; T(21): 0.0; S(24): 100.0	267.266	48.79	3	3800.88	-0.965248	1.1652	1.05758	1.13646
dSHssEEDETPSQTVLSQTVSk	A0A0B8RS71	N-Term(iTRAQ8plex); S4(Phospho); S5(Phospho); K22(iTRAQ8plex)	S(2): 3.6; S(4): 96.5; S(5): 99.9; T(10): 0.0; S(12): 0.0; T(14): 0.0; S(17): 0.0; T(19): 0.0; S(21): 0.0	267.186	29.47	3	3159.41	-4.84186	1.08451	0.994292	1.03225
mLQAIsPk	F1SQV8	N-Term(iTRAQ8plex); M1(Oxidation); S6(Phospho); K8(iTRAQ8plex)	S(6): 100.0	267.174	26.97	3	1591.87	-1.29217	1.0194	0.952496	0.862571
sTsPPPAEPVSLPQEPPkPR	I3LPH5	N-Term(iTRAQ8plex); S3(Phospho); K18(iTRAQ8plex)	S(1): 0.0; T(2): 50.0; S(3): 50.0; S(11): 0.0	267.076	13.98	3	2799.48	-4.76497	0.807428	0.891052	0.989922
yLsFTPPEk	F1SQW0	N-Term(iTRAQ8plex); S3(Phospho); K9(iTRAQ8plex)	Y(1): 0.0; S(3): 100.0; T(5): 0.0	267.041	12.72	2	1769.93	-3.24325	1.02881	0.94784	0.936671
rPILQLsPPGPR	F1SIF9	N-Term(iTRAQ8plex); S7(Phospho)	S(7): 100.0	266.916	32.3	3	1714.97	-0.572991	0.979959	0.924664	1.0219
tcGsPPDPTDLVSDAGPGGSLPGALDGGAR	I3LF54	N-Term(iTRAQ8plex); C2(Carbamidomethyl); S4(Phospho)	T(1): 0.1; S(4): 99.9; T(9): 0.0; S(13): 0.0; S(20): 0.0	266.844	62.07	3	3178.46	-1.85554	0.79393	0.90997	1.27221
aSSHssQTQSGGSVTk	F1RLQ2	N-Term(iTRAQ8plex); S5(Phospho); S6(Phospho); K16(iTRAQ8plex)	S(2): 0.1; S(3): 99.9; S(5): 2.5; S(6): 97.5; T(8): 0.0; S(10): 0.0; S(13): 0.0; T(15): 0.0	266.767	57.44	2	2317.06	-1.94859	1.41529	1.15048	1.43015
aEAGAGsATEFQFR	F1RZ28	N-Term(iTRAQ8plex); S7(Phospho)	S(7): 100.0; T(9): 0.0	266.482	25.67	2	1825.84	-3.18038	0.878168	0.963903	1.11047
sASsGAEGDVSSEREP	F1SBH1	N-Term(iTRAQ8plex); S4(Phospho)	S(1): 0.0; S(3): 2.2; S(4): 97.8; S(11): 0.0; S(12): 0.0	266.466	21.7	2	1948.85	3.1305	0.762442	0.89002	1.15792
lGELWEEMALsPR	F1S2Q0	N-Term(iTRAQ8plex); S11(Phospho)	S(11): 100.0	266.346	56.74	3	1914.94	1.59353	1.14933	0.889928	1.13804
sPQTLTPALEDIVktPsPAAEEAGEPETk	F1RM40	N-Term(iTRAQ8plex); K14(iTRAQ8plex); T15(Phospho); S17(Phospho); K29(iTRAQ8plex)	S(1): 0.0; T(4): 0.0; T(6): 0.0; T(15): 100.0; S(17): 100.0; T(28): 0.0	266.325	36.78	4	4079.06	-1.1155	0.994631	1.19506	1.03035
rLEIsPDSsPER	F1SGD2	N-Term(iTRAQ8plex); S5(Phospho); S9(Phospho)	S(5): 100.0; S(8): 2.2; S(9): 97.8	266.304	15.69	2	1849.84	-0.797218	0.916221	0.941278	0.948223
aEsLDDQMLSR	F1SQP8	N-Term(iTRAQ8plex); S3(Phospho)	S(3): 100.0; S(10): 0.0	266.272	26.55	2	1648.75	-2.82044	1.01005	0.810391	1.01967
tLPQQDsVELELAEEkPVk	F1RTQ8	N-Term(iTRAQ8plex); S7(Phospho); K16(iTRAQ8plex); K19(iTRAQ8plex)	T(1): 0.0; S(7): 100.0	266.185	36.93	4	3145.69	-9.36396	1.06728	0.956505	0.892665
fSDkDQQPsGsEGEDDDDVEAALk	I3LLD6	N-Term(iTRAQ8plex); K4(iTRAQ8plex); S9(Phospho); S11(Phospho); K24(iTRAQ8plex)	S(2): 0.0; S(9): 100.0; S(11): 100.0	266.176	19.35	4	3654.64	-3.56469	1.04767	1.00408	0.907474
sSDsVDIEDQEEk	F1SHX3	N-Term(iTRAQ8plex); S4(Phospho); K13(iTRAQ8plex)	S(1): 0.0; S(2): 1.7; S(4): 98.3	266.097	50.39	3	2169	-3.55618	1.12435	0.920218	0.967881
gGsGSGPTIEEVD	P34930	N-Term(iTRAQ8plex); S3(Phospho)	S(3): 50.0; S(5): 50.0; T(8): 0.0	266.011	12.18	2	1588.7	-1.02841	1.03993	1.00141	1.05473
rAsQEANLLTLAQk	M3V7Y8	N-Term(iTRAQ8plex); S3(Phospho); K14(iTRAQ8plex)	S(3): 100.0; T(10): 0.0	265.999	21.45	3	2231.23	-1.38599	0.799024	0.847233	0.92224
tGNLQNsPVNMNPPPLSk	F1RU09	N-Term(iTRAQ8plex); S7(Phospho); K18(iTRAQ8plex)	T(1): 0.0; S(7): 100.0; S(17): 0.0	265.966	22.48	3	2596.34	0.663447	0.962451	1.26818	1.18102
aDSNIDADEEALETDDTIISSDLsPEk	F1SQ86	N-Term(iTRAQ8plex); S24(Phospho); K27(iTRAQ8plex)	S(3): 0.0; T(14): 0.0; T(17): 0.0; S(20): 0.0; S(21): 1.8; S(24): 98.2	265.703	29.75	3	3581.66	-4.37022	1.04123	1.19966	1.24933
aEVDLNAQQtPVGtPk	F1S6R4	N-Term(iTRAQ8plex); T10(Phospho); T14(Phospho); K16(iTRAQ8plex)	T(10): 100.0; T(14): 100.0	265.568	45.55	3	2436.2	-1.48268	0.753988	0.869426	1.00266
iSDEsLNk	F1SE25	N-Term(iTRAQ8plex); S5(Phospho); K8(iTRAQ8plex)	S(2): 0.0; S(5): 100.0	265.565	16.22	2	1593.83	-3.00081	0.942681	0.934422	0.902233
tPLIFVDPNRsPAGPAATLAQAQATSAGR	F1RL66	N-Term(iTRAQ8plex); S11(Phospho)	T(1): 0.0; S(11): 100.0; T(18): 0.0; T(25): 0.0; S(26): 0.0	265.452	36.93	3	3262.7	3.73942	0.930583	0.958722	1.04908
eAPGsPPLsPR	F1SAJ3	N-Term(iTRAQ8plex); S5(Phospho); S9(Phospho)	S(5): 100.0; S(9): 100.0	265.395	23.03	2	1571.72	-0.964162	1.02473	1.00101	1.0175
eGmNPSYDEYADsDEDQHDAYLER	I3LLA8	N-Term(iTRAQ8plex); M3(Oxidation); S13(Phospho)	S(6): 0.0; Y(7): 0.0; Y(10): 0.0; S(13): 100.0; Y(21): 0.0	265.339	59.69	3	3249.27	-2.67843	0.743925	1.026	1.05109
asSFADMMGILk	F1STT6	N-Term(iTRAQ8plex); S2(Phospho); K12(iTRAQ8plex)	S(2): 50.0; S(3): 50.0	265.29	32.88	3	1958.99	-1.41662	0.803572	0.843419	0.912143
kAEGEPQEEsPLk	F1S684	N-Term(iTRAQ8plex); K1(iTRAQ8plex); S10(Phospho); K13(iTRAQ8plex)	S(10): 100.0	265.226	42.14	4	2434.29	-4.48979	1.14375	1.0827	0.808997
dGELPVEDDIDLsDVELDDLEkDEL	E1CAJ6	N-Term(iTRAQ8plex); S13(Phospho); K22(iTRAQ8plex)	S(13): 100.0	265.12	54.27	3	3518.68	4.57834	1.08865	0.965031	1.06547
aTIsDEEIER	F2Z5Q1	N-Term(iTRAQ8plex); S4(Phospho)	T(2): 0.0; S(4): 100.0	265.029	35.46	2	1546.73	-1.95883	0.951787	0.955208	0.937013
tLLTGDTSGEAAGsPLAQGk	M3V857	N-Term(iTRAQ8plex); S14(Phospho); K20(iTRAQ8plex)	T(1): 0.0; T(4): 0.0; T(7): 0.0; S(8): 0.0; S(14): 100.0	264.944	61.89	3	2562.32	-4.12389	1.02973	0.950853	1.07116
dPGLsQSHNDLVFLQQPEGGR	I3L9E6	N-Term(iTRAQ8plex); S5(Phospho)	S(5): 97.1; S(7): 2.9	264.908	27.68	3	2678.29	1.3302	0.964756	0.822575	0.944209
dGLPRtPsQR	I3LCW3	N-Term(iTRAQ8plex); T6(Phospho); S8(Phospho)	T(6): 100.0; S(8): 100.0	264.906	8.8	2	1590.73	-1.38173	0.957234	1.01033	0.988729
eFDELNPsAQR	P11607	N-Term(iTRAQ8plex); S8(Phospho)	S(8): 100.0	264.805	28.72	2	1689.78	-2.08798	0.862011	0.982106	1.04862
lDSLTEAPGPAsPR	I3LIV2	N-Term(iTRAQ8plex); S12(Phospho)	S(3): 0.0; T(5): 0.0; S(12): 100.0	264.703	29.95	3	1794.89	-2.76843	0.919449	0.874342	1.0098
vVQDFIDIFSDyANFk	F1SDK4	N-Term(iTRAQ8plex); Y12(Phospho); K16(iTRAQ8plex)	S(10): 0.0; Y(12): 100.0	264.582	62.4	3	2609.3	-4.82543	0.923778	1.18506	0.940164
wAHDkFsGEEGEIEDDESGTENR	K9IVN9	N-Term(iTRAQ8plex); K5(iTRAQ8plex); S7(Phospho)	S(7): 100.0; S(18): 0.0; T(20): 0.0	264.546	17.81	3	3325.47	-1.98641	1.03204	0.986036	0.984901
hDtPDsSPPR	F1SJV0	N-Term(iTRAQ8plex); T3(Phospho); S6(Phospho)	T(3): 100.0; S(6): 50.0; S(7): 50.0	264.384	21.22	2	1572.63	-5.52716	1.05703	0.966148	0.94099
vGGssVDLHR	F1SJY6	N-Term(iTRAQ8plex); S4(Phospho); S5(Phospho)	S(4): 100.0; S(5): 100.0	264.351	24.38	2	1490.67	-3.47386	0.924096	0.944081	0.982328
gHDEGssLEEPLIESSEVADNR	F1SSQ7	N-Term(iTRAQ8plex); S6(Phospho); S7(Phospho)	S(6): 100.0; S(7): 100.0; S(15): 0.0; S(16): 0.0	264.291	12.71	3	2834.21	0.842074	0.771338	0.757081	0.886283
sGAQASSTPLsPTR	F1RLQ2	N-Term(iTRAQ8plex); S11(Phospho)	S(1): 0.0; S(6): 0.0; S(7): 0.0; T(8): 0.0; S(11): 100.0; T(13): 0.0	264.287	36.13	2	1743.86	-1.44275	1.13895	1.18875	0.943014
sPGsPSGPELPIETVLDER	F1RUR8	N-Term(iTRAQ8plex); S4(Phospho)	S(1): 49.4; S(4): 49.4; S(6): 1.2; T(14): 0.0	264.085	66.86	3	2364.16	-2.69799	1.15437	1.01402	1.11577
eSGSSPGsNsDGEELHEEEk	I3LA96	N-Term(iTRAQ8plex); S8(Phospho); S10(Phospho); K20(iTRAQ8plex)	S(2): 0.0; S(4): 0.0; S(5): 0.1; S(8): 99.9; S(10): 100.0	263.997	21.21	3	2872.2	-0.738126	1.19682	1.29289	1.09645
eVDQDDEENsEEDEmDSGTMVR	F1SDR3	N-Term(iTRAQ8plex); S10(Phospho); M15(Oxidation)	S(10): 100.0; S(17): 0.0; T(19): 0.0	263.935	45.77	3	2959.13	-0.627291	1.03839	0.977292	0.994151
sPSPEPIYNSEGk	F1RQR0	N-Term(iTRAQ8plex); S1(Phospho); K13(iTRAQ8plex)	S(1): 50.0; S(3): 50.0; Y(8): 0.0; S(10): 0.0	263.877	38.72	3	2093.04	-0.534175	0.887944	0.970615	0.879001
aTAPQTQHVsPMR	F1SEV8	N-Term(iTRAQ8plex); S10(Phospho)	T(2): 0.0; T(6): 0.0; S(10): 100.0	263.877	26.92	3	1807.88	0.424128	1.20682	1.17004	1.10983
eEEEGISQEssEEEQ	D5KJI2	N-Term(iTRAQ8plex); S10(Phospho); S11(Phospho)	S(7): 0.1; S(10): 99.9; S(11): 100.0	263.795	104.04	2	2202.81	-1.20826	1.02235	0.991404	0.901189
wDkDDFEsEEEDVk	F1RFD8	N-Term(iTRAQ8plex); K3(iTRAQ8plex); S8(Phospho); K14(iTRAQ8plex)	S(8): 100.0	263.756	39.01	4	2763.32	1.13652	0.990424	0.936618	0.913918
eGsASDVVEDSk	K9IVS9	N-Term(iTRAQ8plex); S3(Phospho); K12(iTRAQ8plex)	S(3): 100.0; S(5): 0.0; S(11): 0.0	263.695	30.15	3	1910.92	-2.38346	1.03322	1.05242	1.00343
sAFSsLQNIPEDLR	F1RYS7	N-Term(iTRAQ8plex); S5(Phospho)	S(1): 0.0; S(4): 0.0; S(5): 100.0	263.668	25.06	2	1960.97	-1.43837	0.891113	0.952992	1.07357
dLQsPDFTTGFHSDk	F1RQL8	N-Term(iTRAQ8plex); S4(Phospho); K15(iTRAQ8plex)	S(4): 100.0; T(8): 0.0; T(9): 0.0; S(13): 0.0	263.597	29.07	3	2383.14	-1.01476	1.01492	0.971524	1.02409
atPPPsPLLSELLk	F1RH79	N-Term(iTRAQ8plex); T2(Phospho); S6(Phospho); K14(iTRAQ8plex)	T(2): 100.0; S(6): 100.0; S(10): 0.0	263.493	18.33	3	2231.2	1.73601	1.31002	1.17773	0.943553
vSDQNsPVLPk	I3LGC6	N-Term(iTRAQ8plex); S6(Phospho); K11(iTRAQ8plex)	S(2): 0.0; S(6): 100.0	263.481	34.15	2	1872.01	2.80627	0.945636	0.988342	0.964547
sNFEssPEIEGR	I3LCW3	N-Term(iTRAQ8plex); S5(Phospho); S6(Phospho)	S(1): 0.0; S(5): 100.0; S(6): 100.0	263.188	30.95	2	1815.75	-1.14147	1.00748	1.05585	1.12682
sAVDLSSSR	I3LFN8	N-Term(iTRAQ8plex); S1(Phospho)	S(1): 100.0; S(6): 0.0; S(7): 0.0; S(8): 0.0	263.183	17.68	2	1305.63	-0.501729	0.869809	0.833705	1.00659
eATGLsPQAAQEk	F1RNP1	N-Term(iTRAQ8plex); S6(Phospho); K13(iTRAQ8plex)	T(3): 0.0; S(6): 100.0	263.168	34.17	3	2018.03	-5.2642	0.962881	1.03507	0.975864
eILSsPTNDAVGELEQQLk	F1S7B0	N-Term(iTRAQ8plex); S5(Phospho); K19(iTRAQ8plex)	S(4): 1.1; S(5): 49.5; T(7): 49.5	263.078	36.5	3	2759.43	-1.64913	1.48701	1.31337	1.1645
aSLQTQQPPATsPGGGDEk	I3LEW5	N-Term(iTRAQ8plex); S12(Phospho); K19(iTRAQ8plex)	S(2): 0.0; T(5): 0.0; T(11): 2.9; S(12): 97.1	263.035	37.86	3	2557.27	-3.69726	1.14046	1.07229	1.0093
sFDGNTLLNR	K9J4T9	N-Term(iTRAQ8plex); S1(Phospho)	S(1): 100.0; T(6): 0.0	262.967	21.25	2	1520.74	-1.32762	0.980996	1.01298	1.1229
sQsQASLAGPAAmGPSNR	F1ST04	N-Term(iTRAQ8plex); S3(Phospho); M13(Oxidation)	S(1): 0.1; S(3): 99.9; S(6): 0.0; S(16): 0.0	262.881	20.37	3	2129.97	-11.1342	1.03688	1.13153	1.00249
gsLAsLDsLRk	F1SJY6	N-Term(iTRAQ8plex); S2(Phospho); S5(Phospho); S8(Phospho); K11(iTRAQ8plex)	S(2): 100.0; S(5): 100.0; S(8): 100.0	262.839	29.82	2	1994.95	-3.75224	0.969658	1.01587	0.979167
sNsAEVtPPVLSVMGEATPVSIEPR	M3V7Y8	N-Term(iTRAQ8plex); S3(Phospho); T7(Phospho)	S(1): 4.3; S(3): 95.7; T(7): 100.0; S(12): 0.0; T(18): 0.0; S(21): 0.0	262.739	26.65	3	3031.43	-2.66514	1.15688	1.2366	1.18887
iAQEIASLskEDVSk	F1SMA1	N-Term(iTRAQ8plex); S9(Phospho); K10(iTRAQ8plex); K15(iTRAQ8plex)	S(7): 0.0; S(9): 100.0; S(14): 0.0	262.483	32.54	4	2610.45	-1.62032	1.04969	0.99684	0.8006
lEQsPVRDPsPETDTQVLDSPEk	F1RXC7	N-Term(iTRAQ8plex); S4(Phospho); S10(Phospho); K23(iTRAQ8plex)	S(4): 100.0; S(10): 100.0; T(13): 0.0; T(15): 0.0; S(20): 0.0	262.465	22.55	3	3335.59	0.30418	0.891283	0.914002	0.917615
nSYNNSQAPsPGLGSk	F1RI16	N-Term(iTRAQ8plex); S10(Phospho); K16(iTRAQ8plex)	S(2): 0.0; Y(3): 0.0; S(6): 0.0; S(10): 100.0; S(15): 0.0	262.345	41.19	3	2309.12	-7.95717	0.94226	0.977402	0.967854
gYYSPYSVSGSGsTAGSR	K9IVQ6	N-Term(iTRAQ8plex); S13(Phospho)	Y(2): 0.0; Y(3): 0.0; S(4): 0.0; Y(6): 0.0; S(7): 0.0; S(9): 33.1; S(11): 33.1; S(13): 33.1; T(14): 0.8; S(17): 0.0	262.173	35.61	2	2166.96	-3.83758	0.940479	0.986201	1.17822
aSVALtPTAPsR	M3V801	N-Term(iTRAQ8plex); T6(Phospho); S11(Phospho)	S(2): 0.0; T(6): 100.0; T(8): 0.0; S(11): 100.0	262.039	26.04	2	1634.78	-1.5553	0.760686	0.822876	0.809968
tHsDAsDDEAFPTSk	I3LD06	N-Term(iTRAQ8plex); S3(Phospho); S6(Phospho); K15(iTRAQ8plex)	T(1): 3.3; S(3): 96.8; S(6): 99.9; T(13): 0.0; S(14): 0.0	262.018	11.9	3	2376.01	-4.85863	1.12695	1.11619	0.933923
gPGsPAQP	Q99028	N-Term(iTRAQ8plex); S4(Phospho)	S(4): 100.0	261.871	55.24	2	1094.52	-2.48295	0.964227	0.957331	0.852803
aLQGDQtsDEEk	I3LKV0	N-Term(iTRAQ8plex); T7(Phospho); S8(Phospho); K12(iTRAQ8plex)	T(7): 100.0; S(8): 100.0	261.856	38.11	2	2088.93	-1.61768	1.0047	1.07287	0.785461
gLGsNPDLELLLR	I3LL24	N-Term(iTRAQ8plex); S4(Phospho)	S(4): 100.0	261.714	21.21	2	1780.94	-3.97705	0.768345	0.98895	0.844531
lsPQASSMDk	F1ST42	N-Term(iTRAQ8plex); S2(Phospho); K10(iTRAQ8plex)	S(2): 100.0; S(6): 0.0; S(7): 0.0	261.584	32.24	3	1751.88	-3.99679	1.10207	0.985922	1.00013
iSsLLEEQFQQGk	F2Z5F5	N-Term(iTRAQ8plex); S3(Phospho); K13(iTRAQ8plex)	S(2): 1.5; S(3): 98.5	261.551	32.54	3	2195.15	-3.08938	1.08973	1.07395	1.00761
sLDPLLNLSGNLS	F1RSN0	N-Term(iTRAQ8plex); S1(Phospho)	S(1): 100.0; S(9): 0.0; S(13): 0.0	261.323	28.25	2	1726.88	-4.96576	1.20621	1.17895	1.23459
eGDsDLsEEETSESDMAWR	I3L5I1	N-Term(iTRAQ8plex); S4(Phospho); S7(Phospho)	S(4): 100.0; S(7): 100.0; T(11): 0.0; S(12): 0.0; S(14): 0.0	261.245	40.58	2	2636.99	1.55418	1.00484	0.925356	0.970076
lEEAsEEEEDEEEGDR	M3UZ77	N-Term(iTRAQ8plex); S5(Phospho)	S(5): 100.0	261.243	45.13	2	2278.92	5.78204	1.22035	0.933422	0.99035
kPVLPALTINPAIAEGPSPTsEGASEANLVDLQk	I3L5D4	N-Term(iTRAQ8plex); K1(iTRAQ8plex); S21(Phospho); K34(iTRAQ8plex)	T(8): 0.0; S(18): 32.9; T(20): 32.9; S(21): 32.9; S(25): 1.2	261.18	52.8	4	4420.4	-3.9288	1.816	1.781	1.43652
tLDFDPLLSPAsPk	F1S0E7	N-Term(iTRAQ8plex); S12(Phospho); K14(iTRAQ8plex)	T(1): 0.0; S(9): 0.0; S(12): 100.0	261.179	29.91	3	2189.16	-4.33034	1.14247	1.23228	1.02392
sPPAsPELWk	M3UYZ2	N-Term(iTRAQ8plex); S1(Phospho); S5(Phospho); K10(iTRAQ8plex)	S(1): 100.0; S(5): 100.0	261.157	16.63	3	1879.92	-3.51084	1.21473	1.25054	1.12346
isDsESEEPQR	M3VH90	N-Term(iTRAQ8plex); S2(Phospho); S4(Phospho)	S(2): 100.0; S(4): 100.0; S(6): 0.0	261.133	25.88	2	1740.7	-2.0743	1.03517	1.05036	0.96293
tSsLDNEGPHPDLLSFE	F1S1D0	N-Term(iTRAQ8plex); S3(Phospho)	T(1): 0.0; S(2): 0.0; S(3): 99.9; S(15): 0.0	261.105	20.69	2	2242.02	-0.156255	0.953826	0.962411	0.991571
sQEPIPDDQkVsDDDk	F1S0L8	N-Term(iTRAQ8plex); K10(iTRAQ8plex); S12(Phospho); K16(iTRAQ8plex)	S(1): 0.0; S(12): 100.0	261.085	17.9	4	2808.39	-4.22809	0.983815	0.963747	0.808292
mNEETEcPNPAtPNk	A0A0B8RVG3	N-Term(iTRAQ8plex); C7(Carbamidomethyl); T12(Phospho); K15(iTRAQ8plex)	T(5): 0.0; T(12): 100.0	261.058	26.42	3	2420.1	-4.52463	1.15617	1.09845	0.998719
tGLcNEEVDSASsPTPTDTQEGk	I3LHJ6	N-Term(iTRAQ8plex); C4(Carbamidomethyl); S13(Phospho); K23(iTRAQ8plex)	T(1): 0.0; S(10): 0.0; S(12): 49.3; S(13): 49.3; T(15): 1.4; T(17): 0.0; T(19): 0.0	261.034	49.58	3	3111.41	-5.70947	1.04989	1.10924	1.14266
sEEQDGLsAk	F1RL88	N-Term(iTRAQ8plex); S8(Phospho); K10(iTRAQ8plex)	S(1): 0.0; S(8): 100.0	260.959	42.61	3	1751.87	-0.0517435	0.974738	1.03379	0.895815
kETQsPEQVk	F1S684	N-Term(iTRAQ8plex); K1(iTRAQ8plex); S5(Phospho); K10(iTRAQ8plex)	T(3): 0.0; S(5): 100.0	260.959	9.8	3	2166.18	-3.94364	1.18562	1.02107	0.706221
lIsDFEDtDGEGGAYTDNELDEPAEEPLVSSITR	F1SJE2	N-Term(iTRAQ8plex); S3(Phospho); T8(Phospho)	S(3): 100.0; T(8): 99.9; Y(15): 0.1; T(16): 0.1; S(30): 0.0; S(31): 0.0; T(33): 0.0	260.894	61.24	3	4148.79	-0.248111	0.855811	0.95632	1.05383
eEsEEsEDDMGFGLFD	Q6QAQ5	N-Term(iTRAQ8plex); S3(Phospho); S6(Phospho)	S(3): 100.0; S(6): 100.0	260.864	37.61	2	2299.81	-2.10594
tVIIEQSWGsPk	G9F6X6	N-Term(iTRAQ8plex); S10(Phospho); K12(iTRAQ8plex)	T(1): 0.0; S(7): 0.0; S(10): 100.0	260.847	35.92	3	2033.08	-5.24022	1.029	0.932555	0.97859
lITSFGELcLPAsP	F1RVD2	N-Term(iTRAQ8plex); C9(Carbamidomethyl); S13(Phospho)	T(3): 0.0; S(4): 0.0; S(13): 100.0	260.836	73.35	2	1888.94	-1.07178	1.06696	0.93174	1.19178
qTQDWVLQsFEEPR	F1ST04	N-Term(iTRAQ8plex); S9(Phospho)	T(2): 0.0; S(9): 100.0	260.836	34.4	3	2147	-3.1782	0.917034	0.792483	0.953823
dsGGESETVAEGAGR	F1RU47	N-Term(iTRAQ8plex); S2(Phospho)	S(2): 100.0; S(6): 0.0; T(8): 0.0	260.825	27.37	2	1805.78	-1.48175	1.16782	0.939125	0.941509
qsPGHQsPLAsPk	F1SSZ8	N-Term(iTRAQ8plex); S2(Phospho); S7(Phospho); S11(Phospho); K13(iTRAQ8plex)	S(2): 100.0; S(7): 100.0; S(11): 100.0	260.779	15.36	3	2181.99	-0.650088	1.07365	1.07476	0.930485
nsQELTVVQGEVLEILDQSk	F1S606	N-Term(iTRAQ8plex); S2(Phospho); K20(iTRAQ8plex)	S(2): 100.0; T(6): 0.0; S(19): 0.0	260.754	41.87	3	2917.54	1.51541	1.16927	0.974869	1.05277
gsLDESSLGFGYPk	I3LBF4	N-Term(iTRAQ8plex); S2(Phospho); K14(iTRAQ8plex)	S(2): 100.0; S(6): 0.0; S(7): 0.0; Y(12): 0.0	260.684	32.32	3	2145.06	-5.41479	0.998655	1.00046	0.913842
yVPPGsTk	K7GMB6	N-Term(iTRAQ8plex); S6(Phospho); K8(iTRAQ8plex)	Y(1): 0.0; S(6): 99.0; T(7): 1.0	260.611	23.85	2	1536.82	-3.67177	1.07686	1.03225	0.842263
sTIGVMVTAsHNPEDDNGVk	F1RQM2	N-Term(iTRAQ8plex); S10(Phospho); K20(iTRAQ8plex)	S(1): 0.0; T(2): 0.0; T(8): 0.1; S(10): 99.9	260.602	37.58	4	2759.35	-2.05027	1.00343	0.930614	0.907061
kSLDsDEsEDEEDDYQQk	F1RNS8	N-Term(iTRAQ8plex); K1(iTRAQ8plex); S5(Phospho); S8(Phospho); K18(iTRAQ8plex)	S(2): 0.0; S(5): 100.0; S(8): 100.0; Y(15): 0.0	260.569	54.9	3	3232.41	-4.86448	1.13098	0.980736	1.12687
vLQDMGLPTGAEGRDsk	K7GM70	N-Term(iTRAQ8plex); S16(Phospho); K17(iTRAQ8plex)	T(9): 0.1; S(16): 99.9	260.506	8.06	3	2462.25	-2.46139	1.06671	0.981217	1.01255
sPQMVSAIVR	F1RX81	N-Term(iTRAQ8plex); S1(Phospho)	S(1): 100.0; S(6): 0.0	260.396	21.77	2	1471.76	-3.24718	0.928417	1.03338	1.09317
gLSLSPsPER	I3LBZ5	N-Term(iTRAQ8plex); S7(Phospho)	S(3): 0.0; S(5): 0.0; S(7): 100.0	260.396	11.2	2	1426.72	-2.28026	0.767095	0.939596	1.01476
hFsQSEDSGNEVFGALSEEQPLPR	I3L8D7	N-Term(iTRAQ8plex); S3(Phospho)	S(3): 93.5; S(5): 3.3; S(8): 3.3; S(17): 0.0	260.386	29.8	3	3044.38	-4.10473	0.966777	0.904605	1.07186
gHDEGsSLEEPLIESSEVADNR	F1SSQ7	N-Term(iTRAQ8plex); S6(Phospho)	S(6): 96.7; S(7): 3.3; S(15): 0.0; S(16): 0.0	260.383	28.1	3	2754.23	-3.66824	0.914094	0.833241	1.13728
sAAsPVVIsIPER	A0A0B8RZ40	N-Term(iTRAQ8plex); S4(Phospho); S9(Phospho)	S(1): 0.0; S(4): 100.0; S(9): 100.0	260.311	17.57	2	1789.87	-8.12406	0.947621	0.888335	1.17967
nDsGEENVPLDLTR	F1SN75	N-Term(iTRAQ8plex); S3(Phospho)	S(3): 100.0; T(13): 0.0	260.286	27.03	2	1942.9	-3.23971	0.956457	0.98732	1.01021
sPDsPtSPVASETASPFk	F1S7W0	N-Term(iTRAQ8plex); S4(Phospho); T6(Phospho); K18(iTRAQ8plex)	S(1): 2.5; S(4): 97.5; T(6): 99.9; S(7): 0.1; S(11): 0.0; T(13): 0.0; S(15): 0.0	260.229	55.65	3	2573.2	-0.620597	1.06215	1.15966	1.27094
iMVGStDDPSLFSLPDSk	K7GKW0	N-Term(iTRAQ8plex); T6(Phospho); K18(iTRAQ8plex)	S(5): 99.9; T(6): 0.1; S(10): 0.0; S(13): 0.0; S(17): 0.0	260.187	27.93	3	2597.3	-0.774942	1.00326	0.928044	0.918716
iAQTQPAGsNSINR	F1RLG2	N-Term(iTRAQ8plex); S9(Phospho)	T(4): 0.0; S(9): 100.0; S(11): 0.0	260.146	32.99	2	1840.92	0.470884	0.947784	1.07773	1.16104
qAsPTEVVER	F1SCU6	N-Term(iTRAQ8plex); S3(Phospho)	S(3): 100.0; T(5): 0.0	260.124	17.49	2	1499.74	-1.61454	0.985539	1.02894	0.889591
lVEQANsPk	F1RR54	N-Term(iTRAQ8plex); S7(Phospho); K9(iTRAQ8plex)	S(7): 100.0	260.11	54.74	3	1673.9	-4.57157	1.02583	1.12979	0.922309
sTSsDTSEELNSQDSPk	B8XH67	N-Term(iTRAQ8plex); S4(Phospho); K17(iTRAQ8plex)	S(1): 1.2; T(2): 1.2; S(3): 48.8; S(4): 48.8; T(6): 0.0; S(7): 0.0; S(12): 0.0; S(15): 0.0	260.09	22.19	3	2500.15	-1.7709	1.55669	1.33934	1.17413
dPSVEVTQDLIDEsEEER	F1SQL1	N-Term(iTRAQ8plex); S14(Phospho)	S(3): 0.0; T(7): 0.0; S(14): 100.0	259.98	47.42	2	2474.1	-5.81229	1.03067	0.935541	1.02999
tPPVVIk	I3LIN2	N-Term(iTRAQ8plex); T1(Phospho); K7(iTRAQ8plex)	T(1): 100.0	259.819	26.3	3	1441.86	-3.49612	0.921021	1.01831	0.883968
tVQEGssDDAER	K7GSF7	N-Term(iTRAQ8plex); S6(Phospho); S7(Phospho)	T(1): 0.0; S(6): 100.0; S(7): 100.0	259.716	46	2	1757.69	-1.32313	1.06818	1.08138	0.990841
aRsVsPPPk	Q06AA0	N-Term(iTRAQ8plex); S3(Phospho); S5(Phospho); K9(iTRAQ8plex)	S(3): 100.0; S(5): 100.0	259.714	27.75	3	1706.88	-2.5009	1.16296	1.10447	0.996644
aELGNsGDWSQITAEIk	F1SRY3	N-Term(iTRAQ8plex); S6(Phospho); K17(iTRAQ8plex)	S(6): 100.0; S(10): 0.0; T(13): 0.0	259.524	42.04	3	2507.28	5.44405	0.853081	1.06384	0.941132
qSFEDNDsEELEDkDSk	I3L8K4	N-Term(iTRAQ8plex); S8(Phospho); K14(iTRAQ8plex); K17(iTRAQ8plex)	S(2): 0.0; S(8): 100.0; S(16): 0.0	259.524	36.8	4	3007.41	-2.23396	1.05078	1.05884	1.05382
sYDVPPPPMEPDHPFYSNISk	F1S8Y5	N-Term(iTRAQ8plex); S1(Phospho); K21(iTRAQ8plex)	S(1): 97.5; Y(2): 2.5; Y(16): 0.0; S(17): 0.0; S(20): 0.0	259.364	31.42	3	3105.49	-0.738965	1.11069	1.07449	1.1587
sSSVLsLEDSEk	I3L5H9	N-Term(iTRAQ8plex); S6(Phospho); K12(iTRAQ8plex)	S(1): 0.0; S(2): 0.0; S(3): 0.0; S(6): 100.0; S(10): 0.0	259.357	28.31	2	1968.99	-4.10064	1.00639	0.994108	0.94997
nVSTFQsLEAR	F1RP76	N-Term(iTRAQ8plex); S7(Phospho)	S(3): 0.0; T(4): 0.0; S(7): 100.0	259.19	31.17	2	1635.8	-1.51776	0.893296	0.942894	1.09037
vAGEAAEtDsDTEPEPk	A5A769	N-Term(iTRAQ8plex); T8(Phospho); S10(Phospho); K17(iTRAQ8plex)	T(8): 100.0; S(10): 99.9; T(12): 0.1	259.069	14.52	3	2514.11	-2.06956	0.988348	0.987045	0.857134
lFDDDsSDk	I3LC46	N-Term(iTRAQ8plex); S6(Phospho); K9(iTRAQ8plex)	S(6): 99.0; S(7): 1.0	259.006	18.64	2	1729.81	0.307874	1.00582	0.961139	0.96902
sMALFEEEMDSNPMVSSLLNk	K9J6L1	N-Term(iTRAQ8plex); S1(Phospho); K21(iTRAQ8plex)	S(1): 100.0; S(11): 0.0; S(16): 0.0; S(17): 0.0	258.876	17.08	3	3060.48	5.26046	1.23897	1.01706	1.58181
aEDAQsNDGkEVDEVGEk	F1S5P2	N-Term(iTRAQ8plex); S6(Phospho); K10(iTRAQ8plex); K18(iTRAQ8plex)	S(6): 100.0	258.876	28.22	4	2912.42	-2.56584	1.09593	1.09165	1.05464
gGSYTQAAGSDSAQGsDVsLTk	K7GPK7	N-Term(iTRAQ8plex); S16(Phospho); S19(Phospho); K22(iTRAQ8plex)	S(3): 0.0; Y(4): 0.0; T(5): 0.0; S(10): 0.0; S(12): 0.0; S(16): 100.0; S(19): 100.0; T(21): 0.0	258.857	30.38	3	2855.29	-2.26685	0.907453	0.963277	1.04696
sstPLPTISSSVENTR	F1SQS2	N-Term(iTRAQ8plex); S2(Phospho); T3(Phospho)	S(1): 2.6; S(2): 97.5; T(3): 99.9; T(7): 0.0; S(9): 0.0; S(10): 0.0; S(11): 0.0; T(15): 0.0	258.577	47.61	2	2139.99	-0.0966702	0.977047	1.00676	1.02084
dFLItPHVsR	F1SU29	N-Term(iTRAQ8plex); T5(Phospho); S9(Phospho)	T(5): 100.0; S(9): 100.0	258.5	20.69	2	1648.78	-1.61805	1.01422	1.05377	1.06773
sTETSDFENIEsPLNER	F1S6W7	N-Term(iTRAQ8plex); S12(Phospho)	S(1): 0.0; T(2): 0.0; T(4): 0.0; S(5): 0.0; S(12): 100.0	258.433	36.29	2	2352.05	0.143253	0.881135	0.937921	1.0416
sAsADNLTLPR	F1RUR3	N-Term(iTRAQ8plex); S3(Phospho)	S(1): 0.0; S(3): 100.0; T(8): 0.0	258.411	31.77	2	1528.76	-2.9012	0.976792	1.03434	1.01161
hTGPNsPDTANDGFVR	I3L816	N-Term(iTRAQ8plex); S6(Phospho)	T(2): 0.0; S(6): 100.0; T(9): 0.0	258.285	32.09	3	2068.95	3.49547	1.01117	1.02206	0.983469
sAYQEYDsDsDVPEELkR	I3L6Z0	N-Term(iTRAQ8plex); S8(Phospho); S10(Phospho); K17(iTRAQ8plex)	S(1): 0.0; Y(3): 0.0; Y(6): 0.0; S(8): 100.0; S(10): 100.0	258.281	28.24	3	2899.28	-3.49713	1.00371	1.06574	0.929302
eTAVSGPLGIEDIsPSMsPDEk	A0A0B8RZZ3	N-Term(iTRAQ8plex); S14(Phospho); S18(Phospho); K22(iTRAQ8plex)	T(2): 0.0; S(5): 0.0; S(14): 100.0; S(16): 2.9; S(18): 97.1	258.107	54.95	3	3027.42	2.31447	0.935682	0.99262	1.35904
yGLLANSEDPTETAsLDsDEETVFETk	I3LFW2	N-Term(iTRAQ8plex); S15(Phospho); S18(Phospho); K27(iTRAQ8plex)	Y(1): 0.0; S(7): 0.0; T(11): 0.1; T(13): 50.8; S(15): 50.8; S(18): 98.2; T(22): 0.1; T(26): 0.0	258.077	93.2	3	3729.67	-3.99197	0.954788	0.901209	1.05234
eDEVDTSsPTGATYSSSLR	I3LGT3	N-Term(iTRAQ8plex); S8(Phospho)	T(6): 33.3; S(7): 33.3; S(8): 33.3; T(10): 0.0; T(13): 0.0; Y(14): 0.0; S(15): 0.0; S(16): 0.0; S(17): 0.0	258.062	37.94	2	2386.07	4.39716	1.19407	1.17713	1.12881
iGPPPsPSAADkEENPAVLAENcFR	F1RRT6	N-Term(iTRAQ8plex); S6(Phospho); K12(iTRAQ8plex); C23(Carbamidomethyl)	S(6): 100.0; S(8): 0.0	257.994	20.02	3	3354.68	3.47116	1.09831	1.14189	1.27728
gcGVGQMDWTQDAELQDAEsPGAPSEAR	I3LGJ5	N-Term(iTRAQ8plex); C2(Carbamidomethyl); S20(Phospho)	T(10): 0.0; S(20): 99.9; S(25): 0.1	257.897	80.51	3	3346.44	2.30237	0.961652	1.00463	1.07323
aALsEEEDsGVEVYYR	F1S842	N-Term(iTRAQ8plex); S4(Phospho); S9(Phospho)	S(4): 100.0; S(9): 100.0; Y(14): 0.0; Y(15): 0.0	257.856	43.39	2	2280.96	-0.399981	0.962173	0.887613	1.02406
aGGEAEEESDLDVSPGsPR	F1SK44	N-Term(iTRAQ8plex); S17(Phospho)	S(9): 0.0; S(14): 0.0; S(17): 100.0	257.83	41.98	2	2286.02	7.21568	1.06928	1.04349	1.00507
sLsDSEsDDSk	F1ST98	N-Term(iTRAQ8plex); S3(Phospho); S7(Phospho); K11(iTRAQ8plex)	S(1): 0.0; S(3): 98.4; S(5): 1.6; S(7): 100.0; S(10): 0.0	257.815	36.01	2	1937.82	-2.68972	1.11525	0.987209	0.786835
qTTTSPENPDPQsPk	F1SSN9	N-Term(iTRAQ8plex); S13(Phospho); K15(iTRAQ8plex)	T(2): 0.0; T(3): 0.0; T(4): 0.0; S(5): 0.0; S(13): 100.0	257.709	36.15	3	2315.14	2.07672	1.06561	1.0345	1.06426
gGSYTQAAGSDSAQGSDVsLTk	K7GPK7	N-Term(iTRAQ8plex); S19(Phospho); K22(iTRAQ8plex)	S(3): 0.0; Y(4): 0.0; T(5): 0.0; S(10): 0.0; S(12): 0.0; S(16): 2.8; S(19): 97.1; T(21): 0.1	257.66	51.97	3	2775.32	-2.87389	0.928953	1.00653	1.01852
vQcQIQQENPSSNSDGLsPk	F1SKG2	N-Term(iTRAQ8plex); C3(Carbamidomethyl); S18(Phospho); K20(iTRAQ8plex)	S(11): 0.0; S(12): 0.0; S(14): 0.1; S(18): 99.9	257.627	50.42	3	2904.39	-4.24005	0.943054	1.00677	1.39168
nDksEEEQSSSSQk	I3LK71	N-Term(iTRAQ8plex); K3(iTRAQ8plex); S4(Phospho); K14(iTRAQ8plex)	S(4): 100.0; S(9): 0.0; S(10): 0.0; S(11): 0.0; S(12): 0.0	257.619	16.92	3	2575.26	-2.25599	1.17591	1.01489	0.668311
rPLPVEsPDTQR	B4YSE3	N-Term(iTRAQ8plex); S7(Phospho)	S(7): 100.0; T(10): 0.0	257.617	9.76	2	1778.91	-1.76408	0.973968	1.02882	0.989667
qAsEsEDDFIk	A0A0B8RZ08	N-Term(iTRAQ8plex); S3(Phospho); S5(Phospho); K11(iTRAQ8plex)	S(3): 100.0; S(5): 100.0	257.187	11.98	3	2036.9	-2.35612	0.974064	0.966302	1.00388
dLsPVAGPALPPNYk	F1RJZ4	N-Term(iTRAQ8plex); S3(Phospho); K15(iTRAQ8plex)	S(3): 100.0; Y(14): 0.0	257.113	26.52	3	2227.2	-1.25291	0.994012	1.01462	1.02652
fTVDLDsDEDFsDADEk	O46374	N-Term(iTRAQ8plex); S7(Phospho); S12(Phospho); K17(iTRAQ8plex)	T(2): 0.0; S(7): 100.0; S(12): 100.0	256.933	58.38	3	2716.12	-6.88134	1.1621	1.00209	0.979398
nLADEIESYMNLksPLGsk	F1SNF8	N-Term(iTRAQ8plex); K13(iTRAQ8plex); S14(Phospho); S18(Phospho); K19(iTRAQ8plex)	S(8): 0.0; Y(9): 0.0; S(14): 100.0; S(18): 100.0	256.899	40.55	4	3181.6	-0.502491	1.16675	1.13686	1.08617
gGGAGGDEAGGsEGDPEEEDSQAETk	F1RZJ9	N-Term(iTRAQ8plex); S12(Phospho); K26(iTRAQ8plex)	S(12): 100.0; S(21): 0.0; T(25): 0.0	256.803	57.17	3	3124.33	0.49843	1.02128	1.03348	0.940504
gEPNVsYIcSR	K7GSV4	N-Term(iTRAQ8plex); S6(Phospho); C9(Carbamidomethyl)	S(6): 98.5; Y(7): 1.5; S(10): 0.0	256.742	15.1	2	1665.76	-1.92601	0.998596	1.00232	0.926673
sLQQLAEER	A0A0B8RZ36	N-Term(iTRAQ8plex); S1(Phospho)	S(1): 100.0	256.515	38.08	2	1457.73	-2.11415	0.949991	0.871628	0.906558
aPsVANVGSHcDLSLk	A0A0B8RSX6	N-Term(iTRAQ8plex); S3(Phospho); C11(Carbamidomethyl); K16(iTRAQ8plex)	S(3): 100.0; S(9): 0.0; S(14): 0.0	256.449	32.3	3	2343.19	-5.56129	1.11627	1.07964	1.06233
sVDEVSYWDk	F1RHA0	N-Term(iTRAQ8plex); S1(Phospho); K10(iTRAQ8plex)	S(1): 100.0; S(6): 0.0; Y(7): 0.0	256.414	24.98	3	1915.93	-2.10126	1.00686	0.92685	0.936057
ikEEPmsEEGEEEEEER	F1RPE7	N-Term(iTRAQ8plex); K2(iTRAQ8plex); M6(Oxidation); S7(Phospho)	S(7): 100.0	256.327	16.09	3	2783.24	-1.5449	0.991631	1.00258	1.03158
vDDDsLGEFPVTNSR	F1RRH9	N-Term(iTRAQ8plex); S5(Phospho)	S(5): 100.0; T(12): 0.0; S(14): 0.0	256.317	36.37	3	2034.93	-1.61776	0.874225	1.13867	1.05162
gAPAGAQATLGsPAk	F1RL66	N-Term(iTRAQ8plex); S12(Phospho); K15(iTRAQ8plex)	T(9): 0.0; S(12): 100.0	256.317	35	3	1985.06	-1.47039	0.894801	0.946474	0.995035
eGGGDSSAsSPTEEEQEQGEIGAcSEEGTAQEGk	F1SV88	N-Term(iTRAQ8plex); S9(Phospho); C24(Carbamidomethyl); K34(iTRAQ8plex)	S(6): 0.0; S(7): 0.0; S(9): 49.6; S(10): 49.6; T(12): 0.8; S(25): 0.0; T(29): 0.0	256.198	61.6	3	4115.76	0.678987	1.438	1.24121	1.27782
eDsGTFSLGk	F1RZE0	N-Term(iTRAQ8plex); S3(Phospho); K10(iTRAQ8plex)	S(3): 100.0; T(5): 0.0; S(7): 0.0	256.181	24.79	2	1728.86	-4.98858	1.03151	1.06932	1.06032
eAEALLQSMGLTPESPIVPPPmsPSSk	F1S087	N-Term(iTRAQ8plex); M22(Oxidation); S23(Phospho); K27(iTRAQ8plex)	S(8): 0.0; T(12): 0.0; S(15): 0.0; S(23): 96.0; S(25): 2.0; S(26): 2.0	256.115	28.92	3	3497.77	-2.63651	0.962688	0.960601	1.1662
cLLADLPLPPELPGGDDLSAsPEEk	F1SSC2	N-Term(iTRAQ8plex); C1(Carbamidomethyl); S21(Phospho); K25(iTRAQ8plex)	S(19): 2.3; S(21): 97.7	256.095	31.47	3	3321.69	2.2808	1.07802	1.15484	1.37116
tFcGTPDYIAPEIIAYQPYGk	F1RV14	N-Term(iTRAQ8plex); T1(Phospho); C3(Carbamidomethyl); K21(iTRAQ8plex)	T(1): 100.0; T(5): 0.0; Y(8): 0.0; Y(16): 0.0; Y(19): 0.0	256.059	35.76	3	3092.5	-8.39539	0.743425	1.0388	1.0284
tGsNIsGAsSDISLDEQYk	F1RMJ9	N-Term(iTRAQ8plex); S3(Phospho); S6(Phospho); S9(Phospho); K19(iTRAQ8plex)	T(1): 0.2; S(3): 99.8; S(6): 100.0; S(9): 95.4; S(10): 4.6; S(13): 0.0; Y(18): 0.0	255.933	21.64	3	2820.22	-2.54743	0.968098	1.00834	0.949593
aVPIGtPPk	F1RI83	N-Term(iTRAQ8plex); T6(Phospho); K9(iTRAQ8plex)	T(6): 100.0	255.816	38.46	3	1567.9	-3.2162	0.880574	0.878395	0.922719
sTSALDQPSFVPTsPIR	F1RR80	N-Term(iTRAQ8plex); S1(Phospho); S14(Phospho)	S(1): 99.8; T(2): 0.1; S(3): 0.1; S(9): 0.0; T(13): 96.7; S(14): 3.3	255.786	4.31	3	2267.06	-2.13744	0.881902	1.01533	0.91753
gGLLTSEEDSGFSTsPk	F1SQ61	N-Term(iTRAQ8plex); S15(Phospho); K17(iTRAQ8plex)	T(5): 0.0; S(6): 0.0; S(10): 0.0; S(13): 0.0; T(14): 0.1; S(15): 99.9	255.642	56.6	3	2400.18	-0.457283	0.915706	0.996365	1.13052
mLsSSDAITQEFMDLR	F1SV22	N-Term(iTRAQ8plex); S3(Phospho)	S(3): 98.3; S(4): 1.7; S(5): 0.0; T(9): 0.0	255.638	48.38	3	2228.03	-0.666396	0.923508	0.946644	1.19051
iEDVGsDEEDDsGkDk	F1RQU2	N-Term(iTRAQ8plex); S6(Phospho); S12(Phospho); K14(iTRAQ8plex); K16(iTRAQ8plex)	S(6): 100.0; S(12): 100.0	255.213	10.06	3	2810.28	2.27129	1.16187	0.99492	0.884719
sQEPIPDDQkVsDDDkEk	F1S0L8	N-Term(iTRAQ8plex); K10(iTRAQ8plex); S12(Phospho); K16(iTRAQ8plex); K18(iTRAQ8plex)	S(1): 0.0; S(12): 100.0	255.177	9.76	4	3369.73	-5.16415	1.08519	1.12071	0.791419
dksDsETEGLVFSR	F1S485	N-Term(iTRAQ8plex); K2(iTRAQ8plex); S3(Phospho); S5(Phospho)	S(3): 100.0; S(5): 100.0; T(7): 0.0; S(13): 0.0	255.118	12.56	3	2338.07	-3.24112	0.868762	0.966861	1.01316
yMTQMsVPEQAELER	F1SES7	N-Term(iTRAQ8plex); S6(Phospho)	Y(1): 0.0; T(3): 0.0; S(6): 100.0	254.99	47.35	2	2196.02	7.55002	1.29304	1.21259	1.16381
qPEPGPGsPQR	F1RIC1	N-Term(iTRAQ8plex); S8(Phospho)	S(8): 100.0	254.875	19.51	2	1533.73	-1.32989	1.04574	1.01513	0.884641
iPSREDEVDTSsPTGATYSSSLR	I3LGT3	N-Term(iTRAQ8plex); S12(Phospho)	S(3): 0.0; T(10): 1.6; S(11): 49.2; S(12): 49.2; T(14): 0.0; T(17): 0.0; Y(18): 0.0; S(19): 0.0; S(20): 0.0; S(21): 0.0	254.843	24.4	3	2839.33	-1.24327	0.99617	1.03751	1.23375
gQsQLsNPTDDSWk	A0A0B8RT85	N-Term(iTRAQ8plex); S3(Phospho); S6(Phospho); K14(iTRAQ8plex)	S(3): 100.0; S(6): 100.0; T(9): 0.0; S(12): 0.0	254.52	34.47	3	2331.05	-2.03135	0.908858	1.01595	1.03759
sLDsDLsDGPVTVQEFMEVk	F1RIT6	N-Term(iTRAQ8plex); S4(Phospho); S7(Phospho); K20(iTRAQ8plex)	S(1): 0.0; S(4): 100.0; S(7): 100.0; T(12): 0.0	254.422	12.48	3	2964.39	4.09202	0.910039	1.05331	0.979212
aPVVLQPEQtVSEEETPPPLLTk	F1S9D1	N-Term(iTRAQ8plex); T10(Phospho); K23(iTRAQ8plex)	T(10): 97.9; S(12): 2.1; T(16): 0.0; T(22): 0.0	254.406	57.99	3	3190.71	1.02617	1.01819	0.97534	1.01439
sAAsPVVISIPER	A0A0B8RZ40	N-Term(iTRAQ8plex); S4(Phospho)	S(1): 0.0; S(4): 100.0; S(9): 0.0	254.287	61.31	3	1709.91	-1.93083	0.934904	0.977402	1.04317
dEVQsEGTAAESDAPPk	F1RMA3	N-Term(iTRAQ8plex); S5(Phospho); K17(iTRAQ8plex)	S(5): 100.0; T(8): 0.0; S(12): 0.0	254.274	60.7	3	2419.15	-0.789382	0.848702	0.863193	1.15607
mLAESDEsGDEESVSQTDk	F1RMJ9	N-Term(iTRAQ8plex); S8(Phospho); K19(iTRAQ8plex)	S(5): 0.0; S(8): 100.0; S(13): 0.0; S(15): 0.0; T(17): 0.0	254.258	42.87	3	2745.22	-3.55272	1.02349	0.996663	1.09066
sTGVSFWTQDSDENEQEQQsDTEEGSSk	I3LVP5	N-Term(iTRAQ8plex); S20(Phospho); K28(iTRAQ8plex)	S(1): 0.0; T(2): 0.0; S(5): 0.0; T(8): 0.0; S(11): 0.0; S(20): 99.9; T(22): 0.1; S(26): 0.0; S(27): 0.0	254.254	81.74	3	3823.65	-2.59528	0.977099	0.939428	1.06681
rLsLTLDSk	F1SN89	N-Term(iTRAQ8plex); S3(Phospho); K9(iTRAQ8plex)	S(3): 100.0; T(5): 0.0; S(8): 0.0	254.099	16.8	3	1720.97	-4.34807	1.02117	0.94784	0.862635
nISSSPsIEsLPGGR	F1RS65	N-Term(iTRAQ8plex); S7(Phospho); S10(Phospho)	S(3): 0.0; S(4): 0.0; S(5): 2.3; S(7): 97.7; S(10): 100.0	254.091	29.82	2	1964.9	-3.40947	0.896666	1.01072	1.08186
eVEEDsEDEEMsDDEEDDssGEEVIIPQk	I3LRH2	N-Term(iTRAQ8plex); S6(Phospho); S12(Phospho); S19(Phospho); S20(Phospho); K29(iTRAQ8plex)	S(6): 100.0; S(12): 100.0; S(19): 100.0; S(20): 100.0	254.009	55.16	3	4241.58	-0.804497	1.02752	1.03589	0.898165
eGsQGELTPANSQSR	A0A0B8RSV6	N-Term(iTRAQ8plex); S3(Phospho)	S(3): 100.0; T(8): 0.0; S(12): 0.0; S(14): 0.0	253.998	43.44	2	1944.9	0.711872	1.03319	1.12261	0.992181
lAAQEsGEAEDMSIPR	F1SDV2	N-Term(iTRAQ8plex); S6(Phospho)	S(6): 100.0; S(13): 0.0	253.905	19.53	2	2087.96	-2.72598	1.14209	1.1888	1.16374
aEscGSFDETESEESSk	I3LRV4	N-Term(iTRAQ8plex); S3(Phospho); C4(Carbamidomethyl); K17(iTRAQ8plex)	S(3): 50.0; S(6): 50.0; T(10): 0.0; S(12): 0.0; S(15): 0.0; S(16): 0.0	253.763	27.73	3	2567.08	-5.08663	1.02765	0.992146	1.05589
fAsENDLPEWk	F1RHM8	N-Term(iTRAQ8plex); S3(Phospho); K11(iTRAQ8plex)	S(3): 100.0	253.685	36.21	3	2024	-1.04603	1.27181	1.12649	1.08905
dIYPYsDGEWAPQASLSSSGLTSPk	B9VVP4	N-Term(iTRAQ8plex); S6(Phospho); K25(iTRAQ8plex)	Y(3): 0.1; Y(5): 2.4; S(6): 97.6; S(15): 0.0; S(17): 0.0; S(18): 0.0; S(19): 0.0; T(22): 0.0; S(23): 0.0	253.511	62.5	3	3344.59	-9.76915	0.99039	1.00801	1.09635
gSGSQsPGGcSVEAVLAR	F1RR20	N-Term(iTRAQ8plex); S6(Phospho); C10(Carbamidomethyl)	S(2): 0.0; S(4): 0.1; S(6): 99.9; S(11): 0.0	253.494	45.03	3	2102.98	-1.47882	0.979107	0.94651	1.0321
aEESSSQILPHLsPELk	I3LCW3	N-Term(iTRAQ8plex); S13(Phospho); K17(iTRAQ8plex)	S(4): 0.0; S(5): 0.0; S(6): 0.0; S(13): 100.0	253.49	42.43	4	2553.34	-2.01911	1.11308	1.00846	1.13011
yMAENPTAGVVQEEEEDNLEYDsDGNPIAPSk	A0A0B8RVY5	N-Term(iTRAQ8plex); S23(Phospho); K32(iTRAQ8plex)	Y(1): 0.0; T(7): 0.0; Y(21): 0.2; S(23): 99.8; S(31): 0.0	253.438	57.89	4	4199.89	-3.6854	0.996365	0.988938	0.899729
lGGPEGPGsPLLAT	F1SLH2	N-Term(iTRAQ8plex); S9(Phospho)	S(9): 100.0; T(14): 0.0	253.248	41.55	2	1649.84	-3.24206	1.01668	0.989495	1.06284
dAEQEAAAAsGPAAGGEAPk	F1SRL9	N-Term(iTRAQ8plex); S10(Phospho); K20(iTRAQ8plex)	S(10): 100.0	253.194	19.66	3	2486.2	-2.04194	0.878208	0.988735	1.07172
nsAGPNSAEVSc	A0A0B8RSJ1	N-Term(iTRAQ8plex); S2(Phospho); C12(Carbamidomethyl)	S(2): 100.0; S(7): 0.0; S(11): 0.0	253	54.32	2	1576.66	-2.22474	0.93577	0.883692	0.827137
qQLsEEEk	F1RZB7	N-Term(iTRAQ8plex); S4(Phospho); K8(iTRAQ8plex)	S(4): 100.0	252.994	26.07	3	1678.84	-7.48748	1.09551	1.01422	0.783977
tEEGEPLPScPGsPPLPDDLLPLDck	F1SED9	N-Term(iTRAQ8plex); C10(Carbamidomethyl); S13(Phospho); C25(Carbamidomethyl); K26(iTRAQ8plex)	T(1): 0.0; S(9): 0.0; S(13): 100.0	252.891	39.95	3	3521.7	-1.29487	0.79126	0.98327	0.878458
aDAASALAVAVtPPtPk	F1S1U5	N-Term(iTRAQ8plex); T12(Phospho); T15(Phospho); K17(iTRAQ8plex)	S(5): 0.0; T(12): 100.0; T(15): 100.0	252.885	45.24	3	2348.2	-5.31811	1.07548	1.15776	1.11913
lVEDERsDR	F1SS96	N-Term(iTRAQ8plex); S7(Phospho)	S(7): 100.0	252.823	29.93	2	1502.71	-2.20173	1.04994	0.956637	0.813711
qHsGSELEEVMSk	F1RYY5	N-Term(iTRAQ8plex); S3(Phospho); K13(iTRAQ8plex)	S(3): 50.0; S(5): 50.0; S(12): 0.0	252.757	9.64	3	2149.04	-2.05132	1.02792	0.928817	1.23008
lkGQEDSLASAVATTEQEAcDsD	F1SNV1	N-Term(iTRAQ8plex); K2(iTRAQ8plex); C20(Carbamidomethyl); S22(Phospho)	S(7): 0.0; S(10): 0.0; T(14): 0.0; T(15): 0.0; S(22): 100.0	252.682	34.35	4	3113.43	-3.23164	0.956316	1.07441	1.20356
lDGLVEtPTGYIESLPR	F1SGD7	N-Term(iTRAQ8plex); T7(Phospho)	T(7): 100.0; T(9): 0.0; Y(11): 0.0; S(14): 0.0	252.117	47.06	3	2244.15	0.874478	1.09649	1.00784	0.941416
ncsPPPsPNk	F1SPZ5	N-Term(iTRAQ8plex); C2(Carbamidomethyl); S3(Phospho); S7(Phospho); K10(iTRAQ8plex)	S(3): 100.0; S(7): 100.0	252.043	24.39	2	1865.84	-1.64705	1.02809	1.00477	0.792033
sEPQPEEGsPAGGQk	I3LRY7	N-Term(iTRAQ8plex); S9(Phospho); K15(iTRAQ8plex)	S(1): 0.0; S(9): 100.0	251.883	28.97	3	2186.05	-2.80729	1.22701	1.02394	1.01234
sREDLSAQPVQTk	I3L5H6	N-Term(iTRAQ8plex); S1(Phospho); K13(iTRAQ8plex)	S(1): 100.0; S(6): 0.0; T(12): 0.0	251.879	24.38	3	2147.13	-1.84923	0.9731	0.991033	0.930418
fADQDDIGNVsFDR	F1RY63	N-Term(iTRAQ8plex); S11(Phospho)	S(11): 100.0	251.873	23.7	2	1982.87	-3.13054	0.745902	0.77253	0.82307
nQGGYGGsSSSSSYGSGR	Q06A94	N-Term(iTRAQ8plex); S8(Phospho)	Y(5): 0.0; S(8): 95.4; S(9): 2.3; S(10): 2.3; S(11): 0.1; S(12): 0.0; S(13): 0.0; Y(14): 0.0; S(16): 0.0	251.858	43.13	2	2078.87	-2.32884	1.04298	1.23661	1.1452
tDEEGNAYGsER	F1RF01	N-Term(iTRAQ8plex); S10(Phospho)	T(1): 0.0; Y(8): 0.0; S(10): 100.0	251.84	42.2	2	1711.71	-1.25383	0.84854	0.886043	0.693402
qcGsPDEPDSk	A0A0B8RT94	N-Term(iTRAQ8plex); C2(Carbamidomethyl); S4(Phospho); K11(iTRAQ8plex)	S(4): 100.0; S(10): 0.0	251.587	8.77	2	1907.86	-3.09296	1.14829	1.08478	0.867816
esPEGSYTDDANQEVR	F1S535	N-Term(iTRAQ8plex); S2(Phospho)	S(2): 100.0; S(6): 0.0; Y(7): 0.0; T(8): 0.0	251.475	36.94	2	2180.92	-1.87726	0.928294	0.933683	0.833086
eYMEQQEISEPsLLMk	F1SKR8	N-Term(iTRAQ8plex); S12(Phospho); K16(iTRAQ8plex)	Y(2): 0.0; S(9): 0.0; S(12): 100.0	251.25	32.98	3	2643.29	-1.8846	0.964907	0.904336	1.00034
aSsPAPVEGEEEEDLLGPk	K9J4Q0	N-Term(iTRAQ8plex); S3(Phospho); K19(iTRAQ8plex)	S(2): 2.4; S(3): 97.6	251.219	28.05	3	2642.3	-2.53333	0.970214	0.922144	1.07329
vPPtVtNAVSWR	F1S587	N-Term(iTRAQ8plex); T4(Phospho); T6(Phospho)	T(4): 100.0; T(6): 100.0; S(10): 0.0	251.184	9.04	2	1790.85	-1.09257	1.06262	0.990905	0.999909
nSADDEELtNDsLTLSQSk	I3L5I3	N-Term(iTRAQ8plex); T9(Phospho); S12(Phospho); K19(iTRAQ8plex)	S(2): 0.0; T(9): 100.0; S(12): 100.0; T(14): 0.0; S(16): 0.0; S(18): 0.0	251.003	34.26	3	2835.28	-0.22945	0.799422	0.892994	0.964805
tVQsLEIDLDSMR	F1SGG1	N-Term(iTRAQ8plex); S4(Phospho)	T(1): 0.0; S(4): 100.0; S(11): 0.0	250.972	15.49	2	1890.93	4.27359	0.957047	1.04525	1.07003
mDcAFPGSANsLHR	K7GP66	N-Term(iTRAQ8plex); C3(Carbamidomethyl); S11(Phospho)	S(8): 0.0; S(11): 100.0	250.901	25.85	3	1946.86	-0.0633831	0.92642	0.968471	1.05201
rFsSGGEEDEFDR	F1RLA7	N-Term(iTRAQ8plex); S3(Phospho)	S(3): 100.0; S(4): 0.0	250.847	33.25	3	1914.82	1.17029	0.944543	0.921956	0.931484
wIPVSSDAQAPLAQPEsPTASAGDEPR	F1SDG3	N-Term(iTRAQ8plex); S17(Phospho)	S(5): 0.0; S(6): 0.0; S(17): 50.0; T(19): 50.0; S(21): 0.1	250.831	38.97	3	3161.52	2.11802	0.965552	0.994512	1.08466
dYDsPER	F1SPQ8	N-Term(iTRAQ8plex); S4(Phospho)	Y(2): 0.0; S(4): 100.0	250.776	21.74	2	1265.53	-2.56199	1.00311	0.988079	0.910272
eEtEssEGEEAAAGGGAk	F1SS96	N-Term(iTRAQ8plex); T3(Phospho); S5(Phospho); S6(Phospho); K18(iTRAQ8plex)	T(3): 100.0; S(5): 100.0; S(6): 100.0	250.769	10.95	3	2557.04	6.81875	1.00824	1.05705	0.86822
gGLsPANDTGAk	A0A0B8RVP0	N-Term(iTRAQ8plex); S4(Phospho); K12(iTRAQ8plex)	S(4): 100.0; T(9): 0.0	250.765	31.94	3	1775.91	-3.36312	1.31222	1.1153	1.06372
mEEENTGDPFGFDsDDESLPVSSk	F1SEP0	N-Term(iTRAQ8plex); S14(Phospho); K24(iTRAQ8plex)	T(6): 0.0; S(14): 97.3; S(18): 2.7; S(22): 0.0; S(23): 0.0	250.736	56.11	3	3320.44	-8.65182	1.32461	1.19232	1.23051
eVDDILGEGsDDsDSEk	F1RWS7	N-Term(iTRAQ8plex); S10(Phospho); S13(Phospho); K17(iTRAQ8plex)	S(10): 100.0; S(13): 50.0; S(15): 50.0	250.65	32.62	3	2578.09	-3.31438	1.02181	1.01234	0.968251
sREDLSALTk	F1S7Q6	N-Term(iTRAQ8plex); S1(Phospho); K10(iTRAQ8plex)	S(1): 100.0; S(6): 0.0; T(9): 0.0	250.648	15.95	3	1807.97	-2.34049	1.11398	1.09067	1.12576
nQSEEQsEAssEQLDQFTQSAEk	F1S2J5	N-Term(iTRAQ8plex); S7(Phospho); S10(Phospho); S11(Phospho); K23(iTRAQ8plex)	S(3): 0.0; S(7): 100.0; S(10): 100.0; S(11): 100.0; T(18): 0.0; S(20): 0.0	250.629	58.4	3	3448.43	-1.6724	0.997333	1.05464	0.999599
vEmYsAsDDDDDFNk	I3L8K4	N-Term(iTRAQ8plex); M3(Oxidation); S5(Phospho); S7(Phospho); K15(iTRAQ8plex)	Y(4): 2.1; S(5): 97.9; S(7): 100.0	250.595	53.77	3	2535.01	-0.678316	1.05967	1.14391	0.924841
lTFDTTFsPNTGk	Q9MZ15	N-Term(iTRAQ8plex); S8(Phospho); K13(iTRAQ8plex)	T(2): 0.0; T(5): 0.0; T(6): 0.0; S(8): 100.0; T(11): 0.0	250.533	46.64	3	2117.07	-2.06226	1.09302	1.0106	0.943426
fGsADNIPNLk	I3LAS3	N-Term(iTRAQ8plex); S3(Phospho); K11(iTRAQ8plex)	S(3): 100.0	250.441	19.02	3	1863.98	-1.3335	1.43939	1.20471	1.1644
rsPPPsPTTQR	I3LVK7	N-Term(iTRAQ8plex); S2(Phospho); S6(Phospho)	S(2): 100.0; S(6): 99.9; T(8): 0.0; T(9): 0.0	250.437	22.75	3	1687.78	-1.68706	0.987044	1.02721	0.957096
tSPPsSPTNLSR	F1SQV8	N-Term(iTRAQ8plex); S5(Phospho)	T(1): 0.0; S(2): 0.0; S(5): 50.0; S(6): 50.0; T(8): 0.0; S(11): 0.0	250.368	30.8	2	1627.79	-4.99753	1.04506	1.10679	0.963911
lYADsDsGDDSDkR	F1RFY6	N-Term(iTRAQ8plex); S5(Phospho); S7(Phospho); K13(iTRAQ8plex)	Y(2): 0.0; S(5): 100.0; S(7): 100.0; S(11): 0.0	250.352	14.99	3	2311.99	-3.22919	1.0721	0.997813	0.879185
kLtsDEEGEPSGk	F1RZB7	N-Term(iTRAQ8plex); K1(iTRAQ8plex); T3(Phospho); S4(Phospho); K13(iTRAQ8plex)	T(3): 100.0; S(4): 100.0; S(11): 0.0	250.312	15.29	3	2449.2	-2.76632	1.0729	1.1249	0.911703
aAsPEEPGSAVQLEEQMk	F1SBP3	N-Term(iTRAQ8plex); S3(Phospho); K18(iTRAQ8plex)	S(3): 100.0; S(9): 0.0	250.309	31.34	3	2589.27	-1.35986	1.02569	0.961569	1.09047
sRsPPPASk	Q06A98	N-Term(iTRAQ8plex); S3(Phospho); K9(iTRAQ8plex)	S(1): 0.0; S(3): 100.0; S(8): 0.0	250.199	25.13	3	1614.88	-3.15057	1.06512	0.959536	0.707678
tRsPsPTLGESLAPR	I3LLN4	N-Term(iTRAQ8plex); S3(Phospho); S5(Phospho)	T(1): 3.3; S(3): 96.7; S(5): 100.0; T(7): 0.0; S(11): 0.0	250.101	16.36	3	2032.98	-0.833891	0.992737	1.00463	1.08537
tSLITEEEDsTsEVLDEELk	F1S2J5	N-Term(iTRAQ8plex); S10(Phospho); S12(Phospho); K20(iTRAQ8plex)	T(1): 0.0; S(2): 0.0; T(5): 0.0; S(10): 99.9; T(11): 0.2; S(12): 99.9	250.034	73.3	3	3035.39	-4.96804	0.950291	0.995426	1.0143
aPPtPPEGVVTEAEVLSSQER	F1S7W0	N-Term(iTRAQ8plex); T4(Phospho)	T(4): 100.0; T(11): 0.0; S(17): 0.0; S(18): 0.0	249.927	51.82	3	2577.27	-1.34664	0.913031	0.868958	1.02357
sSVIIEELSLVASPtLSPR	F1S4D4	N-Term(iTRAQ8plex); T15(Phospho)	S(1): 0.0; S(2): 0.0; S(9): 0.0; S(13): 0.0; T(15): 50.0; S(17): 50.0	249.818	34.62	3	2382.3	5.25642	1.07166	0.97438	1.09595
rQsLGGFFk	A5GFR8	N-Term(iTRAQ8plex); S3(Phospho); K9(iTRAQ8plex)	S(3): 100.0	249.796	17.92	3	1727.94	-0.867769	1.28675	1.1258	1.01257
lPGsPQHVsPAR	I3LK45	N-Term(iTRAQ8plex); S4(Phospho); S9(Phospho)	S(4): 100.0; S(9): 100.0	249.728	16.11	2	1709.81	-1.65047	1.05784	1.16318	1.30726
eMDESLANLsEDEYYsEEER	A8WC97	N-Term(iTRAQ8plex); S10(Phospho); S16(Phospho)	S(5): 0.0; S(10): 100.0; Y(14): 1.0; Y(15): 49.5; S(16): 49.5	249.708	41.49	2	2902.12	-0.369018	1.08572	1.04824	1.15782
eGsPIPHDPDFGSk	F1RI50	N-Term(iTRAQ8plex); S3(Phospho); K14(iTRAQ8plex)	S(3): 100.0; S(13): 0.0	249.697	14.96	3	2171.06	-0.697682	0.745754	0.760364	0.993773
dREDsPER	F1RQF6	N-Term(iTRAQ8plex); S5(Phospho)	S(5): 100.0	249.594	18.74	2	1387.61	-2.7445	0.938583	0.86783	0.537333
aAsEsSVSPASSQLQLDEk	I3LE55	N-Term(iTRAQ8plex); S3(Phospho); S5(Phospho); K19(iTRAQ8plex)	S(3): 100.0; S(5): 50.0; S(6): 50.0; S(8): 0.1; S(11): 0.0; S(12): 0.0	249.426	28.89	3	2702.27	-3.25944	0.945723	0.952088	1.02438
rSsDPALIGLSTSVSDSNFSEEPSR	F1RUR8	N-Term(iTRAQ8plex); S3(Phospho)	S(2): 3.4; S(3): 96.6; S(11): 0.0; T(12): 0.0; S(13): 0.0; S(15): 0.0; S(17): 0.0; S(20): 0.0; S(24): 0.0	249.426	27.43	3	3022.41	-6.46908	0.80902	1.36415	1.41183
vPAsPLPGLER	F1RPY5	N-Term(iTRAQ8plex); S4(Phospho)	S(4): 100.0	249.358	25.34	2	1519.82	-1.82702	0.837112	0.789418	0.97685
vTNDIsPESSPGVGR	F1SES7	N-Term(iTRAQ8plex); S6(Phospho)	T(2): 0.0; S(6): 100.0; S(9): 0.0; S(10): 0.0	249.22	23.63	2	1898.91	-1.34204	1.03182	1.08992	0.999637
sSPNVANQPPsPGGk	F1SBY5	N-Term(iTRAQ8plex); S11(Phospho); K15(iTRAQ8plex)	S(1): 0.0; S(2): 0.0; S(11): 100.0	248.797	17.29	3	2125.08	-3.51029	1.08154	1.02536	0.900991
aNLPSENsPsPPVHR	I3LG23	N-Term(iTRAQ8plex); S8(Phospho); S10(Phospho)	S(5): 0.0; S(8): 100.0; S(10): 100.0	248.61	23.99	3	2065.94	-2.51027	1.01291	1.06782	1.01355
eLEIstEEEkDTGDTk	I3LNK9	N-Term(iTRAQ8plex); S5(Phospho); T6(Phospho); K10(iTRAQ8plex); K16(iTRAQ8plex)	S(5): 100.0; T(6): 100.0; T(12): 0.0; T(15): 0.0	248.6	39.43	4	2896.38	-2.03027	1.09283	1.10416	0.939528
ePALPVETDSGGNTsPGVTANGEAR	B2DCZ9	N-Term(iTRAQ8plex); S15(Phospho)	T(8): 0.0; S(10): 3.3; T(14): 3.3; S(15): 93.3; T(19): 0.0	248.583	49.5	3	2810.32	0.184844	1.02204	0.977368	0.900485
aDIDVsGPk	I3L5D5	N-Term(iTRAQ8plex); S6(Phospho); K9(iTRAQ8plex)	S(6): 100.0	248.548	7.91	2	1589.83	-4.37348	0.952701	0.996253	0.844793
kPSLVSDLPWEGAAPQSPSFSGSEDSGsPk	I3LDU9	N-Term(iTRAQ8plex); K1(iTRAQ8plex); S28(Phospho); K30(iTRAQ8plex)	S(3): 0.0; S(6): 0.0; S(17): 0.0; S(19): 0.0; S(21): 0.0; S(23): 0.0; S(26): 0.2; S(28): 99.8	248.471	37.84	4	4037.03	-1.03001	1.15244	1.07513	1.08458
eGPPGWSPDGSLGSVLPEsPSSPR	F1SNZ3	N-Term(iTRAQ8plex); S19(Phospho)	S(7): 0.0; S(11): 0.0; S(14): 0.0; S(19): 1.5; S(21): 49.2; S(22): 49.2	248.415	16.01	3	2776.32	0.603063	0.999385	1.105	1.22043
vAILtDDEEEQk	A1DWM3	N-Term(iTRAQ8plex); T5(Phospho); K12(iTRAQ8plex)	T(5): 100.0	248.412	25.96	3	2078.05	0.168764	0.953481	0.991625	0.941796
eLEIstEEEk	I3LNK9	N-Term(iTRAQ8plex); S5(Phospho); T6(Phospho); K10(iTRAQ8plex)	S(5): 100.0; T(6): 100.0	248.203	36.61	3	1974.91	-2.07924	1.00201	0.926467	0.886336
qEkPAEkPAETPVATsPTSTDSTSGDSSR	F1SP32	N-Term(iTRAQ8plex); K3(iTRAQ8plex); K7(iTRAQ8plex); S16(Phospho)	T(11): 0.0; T(15): 0.2; S(16): 99.8; T(18): 0.0; S(19): 0.0; T(20): 0.0; S(22): 0.0; T(23): 0.0; S(24): 0.0; S(27): 0.0; S(28): 0.0	248.118	23.53	4	3953.98	1.91555	1.42011	1.50581	1.03335
mGPsGGEGLEPER	M3VJZ7	N-Term(iTRAQ8plex); S4(Phospho)	S(4): 100.0	248.105	19.39	2	1699.76	-4.13311	0.720596	0.992375	0.99695
hDtPDPsPPRR	F1SJV0	N-Term(iTRAQ8plex); T3(Phospho); S7(Phospho)	T(3): 100.0; S(7): 100.0	248.092	20.29	3	1738.76	-2.56908	1.09353	1.11775	1.02359
tIsNPEVVMk	F1SBY5	N-Term(iTRAQ8plex); S3(Phospho); K10(iTRAQ8plex)	T(1): 0.0; S(3): 100.0	248.063	28.71	3	1805.97	-1.66149	0.910842	0.876393	0.98751
qAGsHSNsFR	F1S8A4	N-Term(iTRAQ8plex); S4(Phospho); S8(Phospho)	S(4): 100.0; S(6): 0.0; S(8): 100.0	247.959	19.55	2	1554.64	-2.08966	1.10656	1.02886	1.0486
ssPEILPSGVTDENEVVTATVNEk	F1S6G0	N-Term(iTRAQ8plex); S2(Phospho); K24(iTRAQ8plex)	S(1): 2.5; S(2): 97.5; S(8): 0.0; T(11): 0.0; T(18): 0.0; T(20): 0.0	247.955	39.22	3	3203.63	3.15789	1.04434	1.02456	1.04933
lEIsPDssPER	F1SGD2	N-Term(iTRAQ8plex); S4(Phospho); S7(Phospho); S8(Phospho)	S(4): 100.0; S(7): 100.0; S(8): 100.0	247.867	20.71	2	1773.71	0.214074	0.894548	0.930653	1.03966
eGPLPAGAPAtPEPASEPk	M3VHA5	N-Term(iTRAQ8plex); T11(Phospho); K19(iTRAQ8plex)	T(11): 100.0; S(16): 0.0	247.528	29.78	3	2504.28	-4.00483	0.974254	0.95782	1.00054
eNETQAAAEtPEVk	F1SRL9	N-Term(iTRAQ8plex); T10(Phospho); K14(iTRAQ8plex)	T(4): 0.0; T(10): 100.0	247.452	47.14	3	2205.09	-1.57205	0.937112	1.03902	1.1274
dAGkssGEEEEEEALDPLGImR	I3LBF5	N-Term(iTRAQ8plex); K4(iTRAQ8plex); S5(Phospho); S6(Phospho); M21(Oxidation)	S(5): 100.0; S(6): 100.0	247.446	24.16	3	3146.41	0.493845	0.953898	0.944974	0.976056
eAANEAGDssQDEAEEDVk	F1RPE7	N-Term(iTRAQ8plex); S9(Phospho); S10(Phospho); K19(iTRAQ8plex)	S(9): 100.0; S(10): 100.0	247.392	68.26	3	2762.15	-2.56994	1.12493	1.02186	0.975903
aLDIDsDEESEPkEEk	I3LS68	N-Term(iTRAQ8plex); S6(Phospho); K13(iTRAQ8plex); K16(iTRAQ8plex)	S(6): 100.0; S(10): 0.0	247.385	21.7	4	2826.39	-4.74506	0.939892	1.02487	1.01097
sPVGGSGPGDPADTSSPDSLTQALQLAAASEPTFFLYAEQLAR	F1SML0	N-Term(iTRAQ8plex); S1(Phospho)	S(1): 100.0; S(6): 0.0; T(14): 0.0; S(15): 0.0; S(16): 0.0; S(19): 0.0; T(21): 0.0; S(30): 0.0; T(33): 0.0; Y(37): 0.0	247.263	36.5	3	4704.29	4.99197	0.636724	0.705805	1.10311
rVEEDTMSDQALEALSASLGsR	B5L0Y3	N-Term(iTRAQ8plex); S21(Phospho)	T(6): 0.0; S(8): 0.0; S(16): 0.0; S(18): 0.1; S(21): 99.9	247.254	23.66	3	2749.29	-5.64629	0.923891	0.943552	0.953226
qkEDVDVVGGsDGEGAIGLSSDPk	I3LE80	N-Term(iTRAQ8plex); K2(iTRAQ8plex); S11(Phospho); K24(iTRAQ8plex)	S(11): 100.0; S(20): 0.0; S(21): 0.0	247.11	48.06	4	3351.69	-4.54824	1.10797	0.901562	0.903802
qsPPDSLEDTPPATQNFIIPk	F1RR44	N-Term(iTRAQ8plex); S2(Phospho); K21(iTRAQ8plex)	S(2): 100.0; S(6): 0.0; T(10): 0.0; T(14): 0.0	247.096	19.48	3	2983.53	0.479795	0.909278	0.888538	0.938831
eIEVDSSPSVLEILDTAGTEQFAsMR	F2Z519	N-Term(iTRAQ8plex); S24(Phospho)	S(6): 0.0; S(7): 0.0; S(9): 0.0; T(16): 0.0; T(19): 50.0; S(24): 50.0	246.986	34.25	3	3208.53	2.02536	1.14477	0.934051	0.973287
rANEDTTSGsPPk	F1SHH7	N-Term(iTRAQ8plex); S10(Phospho); K13(iTRAQ8plex)	T(6): 0.0; T(7): 0.0; S(8): 0.0; S(10): 100.0	246.743	15.42	3	2048.02	-1.63941	1.13775	1.0597	0.906616
aQGsDEDkLQNsDDDEk	F1RZB7	N-Term(iTRAQ8plex); S4(Phospho); K8(iTRAQ8plex); S12(Phospho); K17(iTRAQ8plex)	S(4): 100.0; S(12): 100.0	246.694	16.32	3	2966.33	-3.80232	1.23257	1.2708	0.951284
eEssEDENEVSNILR	F1RS50	N-Term(iTRAQ8plex); S3(Phospho); S4(Phospho)	S(3): 100.0; S(4): 100.0; S(11): 0.0	246.693	23.07	2	2213.91	-4.35158	0.943586	0.941717	1.10581
aPsIHGGSGGR	F1S0J8	N-Term(iTRAQ8plex); S3(Phospho)	S(3): 100.0; S(8): 0.0	246.664	29.1	2	1379.67	-2.79707	1.0838	0.982242	1.25376
sVDLDSFTVR	M3VH74	N-Term(iTRAQ8plex); S1(Phospho)	S(1): 100.0; S(6): 0.0; T(8): 0.0	246.557	26.03	2	1522.74	-1.42276	1.04695	0.989027	1.00626
kGNAEGssDEEGk	A0A0B8RSU5	N-Term(iTRAQ8plex); K1(iTRAQ8plex); S7(Phospho); S8(Phospho); K13(iTRAQ8plex)	S(7): 100.0; S(8): 100.0	246.529	19.34	3	2380.11	-3.6705	1.20105	0.976674	0.577448
dGASsSPESASR	I3L7N7	N-Term(iTRAQ8plex); S5(Phospho)	S(4): 0.7; S(5): 49.7; S(6): 49.7; S(9): 0.0; S(11): 0.0	246.479	28	2	1534.67	-2.44069	0.884364	0.868044	0.766049
sVGGSGGGsFGDNLVTR	F1RLQ2	N-Term(iTRAQ8plex); S9(Phospho)	S(1): 0.0; S(5): 0.0; S(9): 100.0; T(16): 0.0	246.313	26.83	2	1950.91	-5.65261	0.887346	1.00982	1.11544
asGDYDNDcTNPITPLcTQPDQVIk	F2Z5V5	N-Term(iTRAQ8plex); S2(Phospho); C9(Carbamidomethyl); C17(Carbamidomethyl); K25(iTRAQ8plex)	S(2): 100.0; Y(5): 0.0; T(10): 0.0; T(14): 0.0; T(18): 0.0	246.297	24.74	3	3510.65	2.60851	1.0322	1.02488	0.923833
sAEDVSTVPSQPDNQFSHPDk	F1STT2	N-Term(iTRAQ8plex); S1(Phospho); K21(iTRAQ8plex)	S(1): 100.0; S(6): 0.0; T(7): 0.0; S(10): 0.0; S(17): 0.0	246.218	26.91	3	2973.39	-5.7734	1.0064	0.881912	0.988056
eETkPSVEEAEAAGVGVETEVAQGATEksPEDk	I3LRP1	N-Term(iTRAQ8plex); K4(iTRAQ8plex); K28(iTRAQ8plex); S29(Phospho); K33(iTRAQ8plex)	T(3): 0.0; S(6): 0.0; T(19): 0.0; T(26): 5.0; S(29): 95.0	246.125	53.06	5	4698.38	-4.27885	1.29546	1.06497	0.740058
eNSFGsPSEFR	I3LCW3	N-Term(iTRAQ8plex); S6(Phospho)	S(3): 0.0; S(6): 100.0; S(8): 0.0	245.992	32.43	2	1640.72	-1.23589	1.00559	1.04652	1.16967
tALGESTAsLDsTLR	F1SM87	N-Term(iTRAQ8plex); S9(Phospho); S12(Phospho)	T(1): 0.0; S(6): 0.1; T(7): 0.0; S(9): 99.9; S(12): 97.2; T(13): 2.8	245.975	27.96	2	1985.9	-6.6192	0.945394	1.03631	1.07171
vFVGGLsPDTSEEQIk	F1RVD1	N-Term(iTRAQ8plex); S7(Phospho); K16(iTRAQ8plex)	S(7): 100.0; T(10): 0.0; S(11): 0.0	245.854	58.7	3	2394.23	-3.26894	1.06172	1.00874	1.05348
lDQPVSAPPsPR	F1RG04	N-Term(iTRAQ8plex); S10(Phospho)	S(6): 0.0; S(10): 100.0	245.836	37.87	3	1647.84	0.804673	0.980146	1.08955	1.08941
tAsFGNILDVPEIVISGNGQSR	B0LXP5	N-Term(iTRAQ8plex); S3(Phospho)	T(1): 3.2; S(3): 96.8; S(16): 0.0; S(21): 0.0	245.827	28.61	3	2658.35	2.73979	1.04315	1.08751	1.19165
tASGSsVTSLEGAR	A0A0B8RSJ1	N-Term(iTRAQ8plex); S6(Phospho)	T(1): 0.0; S(3): 0.0; S(5): 0.0; S(6): 97.8; T(8): 2.1; S(9): 0.0	245.737	30.29	2	1706.82	-3.54003	0.888732	1.09854	1.14911
tkEPSSPGTDDVFTPAPSDsPSSQR	F1STQ3	N-Term(iTRAQ8plex); K2(iTRAQ8plex); S20(Phospho)	T(1): 0.0; S(5): 0.0; S(6): 0.0; T(9): 0.0; T(14): 0.0; S(18): 0.1; S(20): 96.2; S(22): 3.5; S(23): 0.1	245.712	13.84	3	3278.58	2.89369	0.897211	1.0356	0.869859
aAsVLLLPVPR	I3LR64	N-Term(iTRAQ8plex); S3(Phospho)	S(3): 100.0	245.598	39.38	2	1519.89	-0.873736	0.86799	0.851144	0.969062
vFIDQNLsPGk	F1RN38	N-Term(iTRAQ8plex); S8(Phospho); K11(iTRAQ8plex)	S(8): 100.0	245.569	42.18	3	1906.02	-2.8805	0.965641	0.877594	0.881225
gSLAsLDsLRk	F1SJY6	N-Term(iTRAQ8plex); S5(Phospho); S8(Phospho); K11(iTRAQ8plex)	S(2): 0.0; S(5): 100.0; S(8): 100.0	245.519	23.5	3	1914.99	-2.40624	1.01997	0.975753	0.920515
nNAAAEtEDDEsDGEDR	A0A0B8S043	N-Term(iTRAQ8plex); T7(Phospho); S12(Phospho)	T(7): 100.0; S(12): 100.0	245.398	80.85	2	2301.83	0.300984	0.986367	1.3549	0.987398
lLSSNEDDANILSsPTDR	F1RXA9	N-Term(iTRAQ8plex); S14(Phospho)	S(3): 0.0; S(4): 0.0; S(13): 2.5; S(14): 95.1; T(16): 2.5	245.39	41.83	3	2331.1	-2.02916	0.77756	0.90453	1.08237
mSPNETLFLEsTNk	F1S0C8	N-Term(iTRAQ8plex); S11(Phospho); K14(iTRAQ8plex)	S(2): 0.0; T(6): 0.0; S(11): 98.1; T(12): 1.9	245.346	37.94	3	2299.14	-3.07582	1.13362	1.01723	1.07764
nALPDIQGsPTTGGTSELPLk	I3LG56	N-Term(iTRAQ8plex); S9(Phospho); K21(iTRAQ8plex)	S(9): 100.0; T(11): 0.0; T(12): 0.0; T(15): 0.0; S(16): 0.0	245.334	36.28	3	2784.45	-3.68141	1.52885	1.30047	1.2101
lLDLSDSTsVASFPSADETDGNLPESR	I3LFH3	N-Term(iTRAQ8plex); S9(Phospho)	S(5): 0.0; S(7): 0.1; T(8): 49.1; S(9): 49.1; S(12): 1.7; S(15): 0.0; T(19): 0.0; S(26): 0.0	245.334	31.51	3	3207.5	2.17123	0.869216	1.29226	1.23406
aAsDDGsLk	F1RN91	N-Term(iTRAQ8plex); S3(Phospho); S7(Phospho); K9(iTRAQ8plex)	S(3): 100.0; S(7): 100.0	245.315	34.47	2	1631.75	-4.02712	1.02657	0.992758	0.747972
lsEcNQAAEEEEDQETPSR	F1S9D1	N-Term(iTRAQ8plex); S2(Phospho); C4(Carbamidomethyl)	S(2): 100.0; T(16): 0.0; S(18): 0.0	245.285	27.34	2	2606.1	5.60211	1.18363	1.14773	1.30196
fGsADNIAHLk	F1SQP3	N-Term(iTRAQ8plex); S3(Phospho); K11(iTRAQ8plex)	S(3): 100.0	245.213	20.95	3	1860.98	-2.30011	1.06826	0.895434	0.937677
lAIQGPEDsPSR	I3LB34	N-Term(iTRAQ8plex); S9(Phospho)	S(9): 98.2; S(11): 1.8	245.166	20.87	2	1653.81	-1.55078	0.897002	0.945684	0.985208
lAAGVPNtPTR	K7GP66	N-Term(iTRAQ8plex); T8(Phospho)	T(8): 98.5; T(10): 1.5	245.14	35.6	3	1480.78	-0.305313	0.997207	1.07095	0.993842
kHsPsPPPPTPTESR	I3LJ29	K1(iTRAQ8plex); N-Term(iTRAQ8plex); S3(Phospho); S5(Phospho)	S(3): 100.0; S(5): 100.0; T(10): 0.0; T(12): 0.0; S(14): 0.0	245.095	33	3	2383.16	-3.45289	1.19714	1.07134	0.824361
wLDEsDAEmELR	I3L5Y7	N-Term(iTRAQ8plex); S5(Phospho); M9(Oxidation)	S(5): 100.0	245.073	14.04	2	1893.82	-2.18567	0.916219	0.903258	1.07749
gYYSPYSVSGSGStAGsR	K9IVQ6	N-Term(iTRAQ8plex); T14(Phospho); S17(Phospho)	Y(2): 0.0; Y(3): 0.0; S(4): 0.0; Y(6): 0.0; S(7): 0.0; S(9): 0.0; S(11): 0.0; S(13): 99.9; T(14): 0.1; S(17): 100.0	244.935	19.91	2	2246.92	-4.25426	0.924489	1.05195	0.997401
eAEEEEsDHN	F8TEL5	N-Term(iTRAQ8plex); S7(Phospho)	S(7): 100.0	244.934	30.95	2	1572.6	-2.76954	1.02989	1.03838	0.792431
aPVVLQPEQTVsEEEtPPPLLTk	F1S9D1	N-Term(iTRAQ8plex); S12(Phospho); T16(Phospho); K23(iTRAQ8plex)	T(10): 50.0; S(12): 50.0; T(16): 100.0; T(22): 0.0	244.882	40.83	3	3270.67	-1.73032	1.23057	1.03619	1.08127
hQsFGAAMLSk	I3LKZ2	N-Term(iTRAQ8plex); S3(Phospho); K11(iTRAQ8plex)	S(3): 100.0; S(10): 0.0	244.865	32	3	1864.96	-0.193758	1.01526	0.975863	0.978711
nDsYTEEEPEWFSAGPTSQSETIELTGFDDk	F1RLV6	N-Term(iTRAQ8plex); S3(Phospho); K31(iTRAQ8plex)	S(3): 93.0; Y(4): 3.5; T(5): 3.5; S(13): 0.0; T(17): 0.0; S(18): 0.0; S(20): 0.0; T(22): 0.0; T(26): 0.0	244.802	32.2	4	4197.93	11.3167	1.1284	1.09986	1.235
sPEWEASGSGGk	F1RUA7	N-Term(iTRAQ8plex); S1(Phospho); K12(iTRAQ8plex)	S(1): 100.0; S(7): 0.0; S(9): 0.0	244.764	21.67	3	1879.9	-2.70224	1.22111	1.09115	0.789681
aSLALAGsPTPk	I3LTF7	N-Term(iTRAQ8plex); S8(Phospho); K12(iTRAQ8plex)	S(2): 0.0; S(8): 100.0; T(10): 0.0	244.705	34.23	3	1801	-4.85816	1.16836	0.983027	1.07448
ssLETLEDIEENAPLR	F1SBB7	N-Term(iTRAQ8plex); S2(Phospho)	S(1): 2.2; S(2): 97.8; T(5): 0.0	244.674	29.5	2	2200.06	-2.3063	0.998433	0.955834	1.08266
dRsPEPPkETPIER	F1S6R3	N-Term(iTRAQ8plex); S3(Phospho); K8(iTRAQ8plex)	S(3): 100.0; T(10): 0.0	244.639	8.42	3	2339.22	-1.53878	1.01156	1.13129	1.09594
tNsPVESPQLQR	F1S7Q6	N-Term(iTRAQ8plex); S3(Phospho)	T(1): 0.0; S(3): 100.0; S(7): 0.0	244.62	30.25	3	1739.86	-0.163909	1.01016	0.987105	0.998374
vDsPLPLDk	F1SJ20	N-Term(iTRAQ8plex); S3(Phospho); K9(iTRAQ8plex)	S(3): 100.0	244.507	10.01	2	1671.91	-5.03668	1.15456	1.11806	1.13994
iQQQLGEEAsPR	I3LFZ9	N-Term(iTRAQ8plex); S10(Phospho)	S(10): 100.0	244.495	24.69	2	1739.86	-2.40708	0.906793	0.947187	1.05135
sTSAPQmsPGSSDNQSSSPQPAQQk	I3LQ83	N-Term(iTRAQ8plex); M7(Oxidation); S8(Phospho); K25(iTRAQ8plex)	S(1): 0.0; T(2): 0.0; S(3): 0.1; S(8): 99.8; S(11): 0.1; S(12): 0.1; S(16): 0.0; S(17): 0.0; S(18): 0.0	244.431	30.37	3	3236.5	1.54179	1.23837	1.17063	0.997518
aAsADsTTEGTPADGFTVLSTk	I3LIN8	N-Term(iTRAQ8plex); S3(Phospho); S6(Phospho); K22(iTRAQ8plex)	S(3): 100.0; S(6): 95.7; T(7): 4.3; T(8): 0.0; T(11): 0.0; T(17): 0.0; S(20): 0.0; T(21): 0.0	244.387	35.25	3	2895.36	1.89196	0.935842	0.99812	0.975581
sEGFELYNNSAQNGSPEsPPLPWAEYSEPk	F1SBY5	N-Term(iTRAQ8plex); S18(Phospho); K30(iTRAQ8plex)	S(1): 0.0; Y(7): 0.0; S(10): 1.5; S(15): 49.2; S(18): 49.2; Y(26): 0.0; S(27): 0.0	244.386	53.37	3	4012.85	-6.31132	0.982653	0.993879	1.10689
sPQTLTPALEDIVk	F1RM40	N-Term(iTRAQ8plex); S1(Phospho); K14(iTRAQ8plex)	S(1): 100.0; T(4): 0.0; T(6): 0.0	244.378	30.29	3	2200.21	-1.42386	0.982922	1.10585	0.929442
aRPEEQPAsPASEPR	I3LGT3	N-Term(iTRAQ8plex); S9(Phospho)	S(9): 100.0; S(12): 0.0	244.283	31	3	2005.96	-1.34802	1.29233	1.17949	1.10962
mLPHAPGVQmQAIPEDAVHEDsGDEDGEDPDkR	F1RZK8	N-Term(iTRAQ8plex); M10(Oxidation); S22(Phospho); K32(iTRAQ8plex)	S(22): 100.0	244.246	24.08	5	4289.93	-6.36095	0.78159	0.94646	1.20622
tESGYGsESsLRR	I3LGX5	N-Term(iTRAQ8plex); S7(Phospho); S10(Phospho)	T(1): 0.0; S(3): 0.0; Y(5): 50.0; S(7): 50.0; S(9): 0.1; S(10): 99.9	244.203	22.46	2	1892.8	-2.48214	0.913729	0.944577	0.94719
sPQPPAEEDEDDFDDTLVAIDTYNcDLHFk	I3LU51	N-Term(iTRAQ8plex); S1(Phospho); C25(Carbamidomethyl); K30(iTRAQ8plex)	S(1): 100.0; T(16): 0.0; T(22): 0.0; Y(23): 0.0	243.897	60.82	3	4184.89	2.34087	0.987452	1.09127	1.11885
vTDALPEPEPPGAmAAsEDEEEEEALEAMQSR	F1SVC7	N-Term(iTRAQ8plex); M14(Oxidation); S17(Phospho)	T(2): 0.0; S(17): 100.0; S(31): 0.0	243.756	43.45	4	3828.66	-0.345745	0.958996	1.03126	0.933786
fESPATGILsPR	F1SU29	N-Term(iTRAQ8plex); S10(Phospho)	S(3): 0.0; T(6): 0.0; S(10): 100.0	243.592	26.48	2	1658.85	1.29223	0.992193	0.980679	1.07637
vMTIPYQPmPASsPVIcAGGQDR	I3LEC2	N-Term(iTRAQ8plex); M9(Oxidation); S13(Phospho); C17(Carbamidomethyl)	T(3): 0.0; Y(6): 0.0; S(12): 0.1; S(13): 99.9	243.586	48.16	3	2875.36	2.04204	0.946969	0.890323	1.11809
gRLtPsPDIIVLsDNEASSPR	F1RFW9	N-Term(iTRAQ8plex); T4(Phospho); S6(Phospho); S13(Phospho)	T(4): 100.0; S(6): 100.0; S(13): 100.0; S(18): 0.0; S(19): 0.0	243.476	30.74	3	2768.27	4.12311	0.876988	0.963722	1.07799
fPEFcSSPsPPVEVk	F1SFW4	N-Term(iTRAQ8plex); C5(Carbamidomethyl); S9(Phospho); K15(iTRAQ8plex)	S(6): 0.0; S(7): 0.0; S(9): 100.0	243.47	31.98	3	2395.19	-0.487803	0.9772	1.09101	0.963775
rNsLPQIPTLNTEPR	K7GLY6	N-Term(iTRAQ8plex); S3(Phospho)	S(3): 100.0; T(9): 0.0; T(12): 0.0	243.47	15.78	3	2120.11	-2.78728	1.14281	0.987882	1.00851
eVGENAPVLsDDELVSMSVR	F1RIV2	N-Term(iTRAQ8plex); S10(Phospho)	S(10): 100.0; S(16): 0.0; S(18): 0.0	243.464	51.99	3	2530.19	-5.74163	0.918283	0.684115	1.12361
dTsDVDLPEEVQR	F1SID1	N-Term(iTRAQ8plex); S3(Phospho)	T(2): 0.1; S(3): 99.9	243.376	40.74	2	1886.86	-3.34948	0.866998	0.944626	1.14572
sPTGPGNSFLANMGGTVAHk	F1RUL1	N-Term(iTRAQ8plex); S1(Phospho); K20(iTRAQ8plex)	S(1): 97.1; T(3): 2.9; S(8): 0.0; T(16): 0.0	243.282	23.49	3	2631.31	-3.47259	1.25991	0.968825	1.19041
dYSTLTsLsSQNSR	K7GP66	N-Term(iTRAQ8plex); S7(Phospho); S9(Phospho)	Y(2): 0.0; S(3): 0.0; T(4): 0.0; T(6): 0.1; S(7): 99.9; S(9): 2.4; S(10): 97.5; S(13): 0.1	243.248	29.32	2	2022.87	0.759151	1.01433	0.938292	1.02689
gAEETSWsGEER	F1RHW5	N-Term(iTRAQ8plex); S8(Phospho)	T(5): 0.0; S(6): 0.0; S(8): 100.0	243.202	33.52	2	1721.73	-0.110997	0.940597	0.983932	0.984354
vSsESHQGPGtPESk	A0A0B8RSH5	N-Term(iTRAQ8plex); S3(Phospho); T11(Phospho); K15(iTRAQ8plex)	S(2): 49.2; S(3): 49.2; S(5): 1.6; T(11): 100.0; S(14): 0.0	243.179	15.53	3	2295.04	-3.73867	1.29492	1.20839	1.22531
nEEPVRsPER	I3LJ29	N-Term(iTRAQ8plex); S7(Phospho)	S(7): 100.0	243.009	16.53	2	1596.77	-1.84233	1.07811	1.07718	0.915952
gsTsDEEPGAHWNGk	F1ST04	N-Term(iTRAQ8plex); S2(Phospho); S4(Phospho); K15(iTRAQ8plex)	S(2): 97.2; T(3): 5.7; S(4): 97.2	242.963	20.57	3	2340.01	-2.35015	1.09054	1.16868	1.09783
gVEDSSTcWETcNEEEPQEASNsPPR	F1SMZ0	N-Term(iTRAQ8plex); C8(Carbamidomethyl); C12(Carbamidomethyl); S23(Phospho)	S(5): 0.0; S(6): 0.0; T(7): 0.0; T(11): 0.0; S(21): 3.0; S(23): 97.0	242.93	35.93	3	3379.37	0.0989705	0.973675	1.16622	1.04552
rDsSDDWEIPDGQITVGQR	F1SRQ1	N-Term(iTRAQ8plex); S3(Phospho)	S(3): 97.4; S(4): 2.6; T(15): 0.0	242.773	18.96	3	2558.18	-2.10386	0.863459	0.962712	1.06777
eGVLLGEAsDAEDTEEVR	I3LNP8	N-Term(iTRAQ8plex); S9(Phospho)	S(9): 100.0; T(14): 0.0	242.771	23.16	2	2303.05	-5.53347	0.91336	0.861979	1.00988
kDELsDWsLAGEDDR	F1SGB0	K1(iTRAQ8plex); N-Term(iTRAQ8plex); S5(Phospho); S8(Phospho)	S(5): 100.0; S(8): 100.0	242.716	28.14	3	2504.12	-1.20543	1.02683	0.950357	0.909655
qPGsPYEDk	I3LCW3	N-Term(iTRAQ8plex); S4(Phospho); K9(iTRAQ8plex)	S(4): 100.0; Y(6): 0.0	242.706	42.45	3	1708.83	-3.42075	1.07946	1.00226	0.77654
gYADAPEYLWSGtL	I3L7M0	N-Term(iTRAQ8plex); T13(Phospho)	Y(2): 0.0; Y(8): 0.0; S(11): 1.4; T(13): 98.6	242.62	55.05	2	1926.88	-1.8913	1.10388	1.10636	1.17545
tQYNQVPsEDFER	F1SK55	N-Term(iTRAQ8plex); S8(Phospho)	T(1): 0.0; Y(3): 0.0; S(8): 100.0	242.567	17.02	2	1996.9	0.317224	1.1813	1.07886	0.932116
qEEGEDYGDVDtDQEsVDk	F1SH97	N-Term(iTRAQ8plex); T12(Phospho); S16(Phospho); K19(iTRAQ8plex)	Y(7): 0.0; T(12): 100.0; S(16): 100.0	242.513	55.8	3	2926.19	-2.49793	1.13191	1.13453	0.98607
rkEEQLPDLALVNPLAQGSsPESR	M3VHA5	N-Term(iTRAQ8plex); K2(iTRAQ8plex); S20(Phospho)	S(19): 50.0; S(20): 50.0; S(23): 0.1	242.464	18.26	4	3322.74	-5.40432	1.12759	1.0672	1.10279
nAVEEssDEEEQQR	I3LLM7	N-Term(iTRAQ8plex); S6(Phospho); S7(Phospho)	S(6): 100.0; S(7): 100.0	242.387	54.57	2	2113.82	-1.57701	1.06645	1.0208	1.05403
gPVsPTVSFQPLAR	A0ZVR1	N-Term(iTRAQ8plex); S4(Phospho)	S(4): 100.0; T(6): 0.0; S(8): 0.0	242.293	54.73	3	1839.97	0.0635928	1.32342	1.31073	1.43695
sSsMAAGLER	F1RZB0	N-Term(iTRAQ8plex); S3(Phospho)	S(1): 0.0; S(2): 0.0; S(3): 100.0	242.046	18.08	2	1392.65	-3.00791	0.91754	0.997136	0.946013
dAVLPEQsPGEFDFNEFFNLDk	F1RLV6	N-Term(iTRAQ8plex); S8(Phospho); K22(iTRAQ8plex)	S(8): 100.0	242.031	50.12	3	3246.54	-1.37294	1.40358	1.26441	1.30645
qDsVESQLk	F1S577	N-Term(iTRAQ8plex); S3(Phospho); K9(iTRAQ8plex)	S(3): 100.0; S(6): 0.0	241.901	30.28	3	1721.88	-5.25874	1.14352	0.985415	1.09788
nTFTAWsDEDSDYEIDDR	F1RQC5	N-Term(iTRAQ8plex); S7(Phospho)	T(2): 0.0; T(4): 0.0; S(7): 100.0; S(11): 0.0; Y(13): 0.0	241.878	31.14	2	2563.03	-6.2824	1.02778	0.993501	1.09762
vGSGsLDsLGR	I3LJ57	N-Term(iTRAQ8plex); S5(Phospho); S8(Phospho)	S(3): 0.1; S(5): 99.9; S(8): 100.0	241.775	18.7	2	1511.68	-2.44735	0.955078	0.899243	0.940345
vVAGQLFLESEEsEVESPIQEEEDSLR	F1SDZ8	N-Term(iTRAQ8plex); S13(Phospho)	S(10): 50.0; S(13): 50.0; S(17): 0.0; S(25): 0.0	241.746	49.33	3	3432.61	-4.24037	0.99528	0.978248	1.31459
sQsLPTTLLSPVR	M3V801	N-Term(iTRAQ8plex); S3(Phospho)	S(1): 0.0; S(3): 100.0; T(6): 0.0; T(7): 0.0; S(10): 0.0	241.716	34.76	2	1782.97	-0.346713	0.958249	1.02919	1.09609
vPsSDEEVVEEPQNR	I3LGJ5	N-Term(iTRAQ8plex); S3(Phospho)	S(3): 1.9; S(4): 98.1	241.629	39.23	2	2097.97	1.17837	0.975244	1.0412	1.00125
nLsFEIk	K9J4T9	N-Term(iTRAQ8plex); S3(Phospho); K7(iTRAQ8plex)	S(3): 100.0	241.615	16.05	2	1538.84	-4.16567	1.06249	1.00727	0.937271
sFsEDSLSESLAQTEPLR	F1SCM8	N-Term(iTRAQ8plex); S3(Phospho)	S(1): 0.1; S(3): 99.8; S(6): 0.1; S(8): 0.0; S(10): 0.0; T(14): 0.0	241.605	27.45	3	2380.12	-1.73692	0.926895	0.95031	0.998266
tETGGLFGPSsPQSQDGALGQR	I3LGJ5	N-Term(iTRAQ8plex); S11(Phospho)	T(1): 0.0; T(3): 0.0; S(10): 0.1; S(11): 99.9; S(14): 0.0	241.509	47.24	3	2574.21	-1.6834	1.08705	1.18882	1.0861
lVEDERsDREEtEssEGEEAAAGGGAk	F1SS96	N-Term(iTRAQ8plex); S7(Phospho); T12(Phospho); S14(Phospho); S15(Phospho); K27(iTRAQ8plex)	S(7): 100.0; T(12): 100.0; S(14): 100.0; S(15): 100.0	241.473	50.07	3	3736.51	-2.83227	1.42195	1.19032	1.01822
sGGGGGGGGGGIGSAGGGTGsGk	I3LJA8	N-Term(iTRAQ8plex); S21(Phospho); K23(iTRAQ8plex)	S(1): 0.0; S(14): 0.0; T(19): 3.0; S(21): 97.0	241.238	28.4	3	2294.09	-2.70525	1.16735	1.13119	1.02299
iGGDAATTVNNsTPDFGFGGQk	F1SBT6	N-Term(iTRAQ8plex); S12(Phospho); K22(iTRAQ8plex)	T(7): 0.0; T(8): 0.1; S(12): 97.2; T(13): 2.7	241.134	55.82	3	2842.38	-3.85297	0.931045	1.07493	1.10783
ssSQDSLDELSMEDYWIELENIk	F1S306	N-Term(iTRAQ8plex); S2(Phospho); K23(iTRAQ8plex)	S(1): 1.4; S(2): 49.3; S(3): 49.3; S(6): 0.0; S(11): 0.0; Y(15): 0.0	241.097	38.06	3	3419.64	9.54102	0.996209	1.07809	1.077
eLELQALPPGLMVIEEIISsDDEk	I3LA93	N-Term(iTRAQ8plex); S20(Phospho); K24(iTRAQ8plex)	S(19): 0.1; S(20): 99.9	241.069	35.25	3	3356.73	-3.12817	0.956186	0.96522	1.17285
gGsEGPPEGSVASSSVAPPPQGGSGR	I3L804	N-Term(iTRAQ8plex); S3(Phospho)	S(3): 100.0; S(10): 0.0; S(13): 0.0; S(14): 0.0; S(15): 0.0; S(24): 0.0	241.054	27.51	3	2692.24	-2.84429	0.896936	0.99886	0.903047
qVQDLEPDPGSAGsPR	F1SV59	N-Term(iTRAQ8plex); S14(Phospho)	S(11): 50.0; S(14): 50.0	240.962	18.94	2	2036.95	-3.39438	0.699374	0.905907	1.20597
lNQSGASVGTDEDsDVTQEEER	F1SU29	N-Term(iTRAQ8plex); S14(Phospho)	S(4): 0.0; S(7): 0.0; T(10): 0.0; S(14): 100.0; T(17): 0.0	240.858	47.64	3	2750.18	-4.43178	0.970745	0.908298	1.24583
dYSTLTSLSsQNSR	K7GP66	N-Term(iTRAQ8plex); S10(Phospho)	Y(2): 0.0; S(3): 0.0; T(4): 0.0; T(6): 1.0; S(7): 49.0; S(9): 1.0; S(10): 49.0; S(13): 0.0	240.716	31.19	2	1942.89	-6.29776	0.98598	0.999486	1.19555
dSGIPDsDHsHS	K7GQG6	N-Term(iTRAQ8plex); S7(Phospho); S10(Phospho)	S(2): 0.0; S(7): 100.0; S(10): 99.9; S(12): 0.1	240.539	17.27	2	1717.64	-2.0881	1.08847	1.02581	0.865188
gRLsPVPVPR	F1S4Y9	N-Term(iTRAQ8plex); S4(Phospho)	S(4): 100.0	240.263	11.93	2	1461.82	-1.90819	0.91814	0.934384	0.896436
gFSVVADtPELQR	M3VJZ7	N-Term(iTRAQ8plex); T8(Phospho)	S(3): 0.0; T(8): 100.0	240.257	21.31	2	1802.9	0.628905	0.988754	0.886825	1.03052
nDsWGSFDLR	F1RN89	N-Term(iTRAQ8plex); S3(Phospho)	S(3): 100.0; S(6): 0.0	240.177	13.66	2	1580.71	0.42363	1.20893	1.21675	1.15588
gGGAGGNsDSDNLDSTDcNSESSSGGk	F1RGE8	N-Term(iTRAQ8plex); S8(Phospho); C18(Carbamidomethyl); K27(iTRAQ8plex)	S(8): 99.9; S(10): 0.1; S(15): 0.0; T(16): 0.0; S(20): 0.0; S(22): 0.0; S(23): 0.0; S(24): 0.0	240.148	84.38	3	3220.34	-0.860515	1.03346	0.974745	0.882375
eLEEEEENsDEDELDSHTmVk	F1S0N6	N-Term(iTRAQ8plex); S9(Phospho); M19(Oxidation); K21(iTRAQ8plex)	S(9): 100.0; S(16): 0.0; T(18): 0.0	240.044	14.22	3	3211.38	-4.67528	1.04578	1.05091	1.07471
vVLGFSsDEsDVEASPR	F1SH78	N-Term(iTRAQ8plex); S7(Phospho); S10(Phospho)	S(6): 50.0; S(7): 50.0; S(10): 100.0; S(15): 0.0	239.978	58.03	2	2257.99	-0.153136	0.989167	1.03443	1.09465
kVMDsDEDDDY	F1RNX2	N-Term(iTRAQ8plex); K1(iTRAQ8plex); S5(Phospho)	S(5): 100.0; Y(11): 0.0	239.971	31.83	2	2019.87	-1.5588	1.02387	0.926138	0.887759
mLNTQDTAASLsPEk	B0FTP7	N-Term(iTRAQ8plex); S12(Phospho); K15(iTRAQ8plex)	T(4): 0.0; T(7): 0.0; S(10): 1.7; S(12): 98.3	239.919	30.87	2	2294.15	-1.9953	1.01254	1.01897	1.17796
eTQsPEQVk	F1S684	N-Term(iTRAQ8plex); S4(Phospho); K9(iTRAQ8plex)	T(2): 0.0; S(4): 100.0	239.842	29.07	3	1733.89	-3.32146	1.1141	1.03551	0.796441
eQsQEGPAkPPAEcPGEPskTPEER	I3LGJ5	N-Term(iTRAQ8plex); S3(Phospho); K9(iTRAQ8plex); C14(Carbamidomethyl); S19(Phospho); K20(iTRAQ8plex)	S(3): 100.0; S(19): 98.4; T(21): 1.6	239.818	14.8	3	3807.79	-4.86851	1.47078	1.42564	1.35398
lLEPSGGsLFGDDEEDDLFSSAk	F1SDV2	N-Term(iTRAQ8plex); S8(Phospho); K23(iTRAQ8plex)	S(5): 0.1; S(8): 99.9; S(20): 0.0; S(21): 0.0	239.681	57.1	3	3116.48	1.19109	1.04604	1.04741	1.12097
eVPAsPDR	I3LGJ5	N-Term(iTRAQ8plex); S5(Phospho)	S(5): 100.0	239.677	20.5	2	1254.6	-2.13515	1.42204	1.37385	1.21868
ksSQDsETPAQASPPEEk	F1RR27	N-Term(iTRAQ8plex); K1(iTRAQ8plex); S2(Phospho); S6(Phospho); K18(iTRAQ8plex)	S(2): 100.0; S(3): 49.4; S(6): 49.4; T(8): 1.2; S(13): 0.0	239.566	25.61	3	2988.43	-1.50519	0.965751	1.14238	1.01824
aAGGIILtASHcPGGPGGEFGVk	F1SJE6	N-Term(iTRAQ8plex); T8(Phospho); C12(Carbamidomethyl); K23(iTRAQ8plex)	T(8): 50.0; S(10): 50.0	239.552	23.31	3	2841.45	-1.69531	0.967279	0.994832	1.00576
rIsGLIYEETR	P62802	N-Term(iTRAQ8plex); S3(Phospho)	S(3): 100.0; Y(7): 0.0; T(10): 0.0	239.434	26.33	3	1720.89	-2.78529	0.95161	0.998563	0.998165
eQIsDIDDAVR	I3LQI3	N-Term(iTRAQ8plex); S4(Phospho)	S(4): 100.0	239.434	16.52	2	1644.77	-3.3546	1.01872	0.934262	1.08427
aSIsPMDEPVPDSEsPIEk	F1SK12	N-Term(iTRAQ8plex); S4(Phospho); S15(Phospho); K19(iTRAQ8plex)	S(2): 96.4; S(4): 3.6; S(13): 0.0; S(15): 100.0	239.41	10.77	3	2796.28	-2.9393	0.870397	0.9988	1.07045
qkEFDPTIADASSsPPSR	I3L7S4	N-Term(iTRAQ8plex); K2(iTRAQ8plex); S14(Phospho)	T(7): 0.0; S(12): 0.0; S(13): 0.1; S(14): 99.9; S(17): 0.1	239.256	27.76	4	2621.31	0.792874	0.829216	0.837683	1.05502
lGLPIAEGAQPSLPTPGsPPDR	F1SHR1	N-Term(iTRAQ8plex); S18(Phospho)	S(12): 0.0; T(15): 50.0; S(18): 50.0	239.227	31.13	3	2554.32	-1.75085	0.85965	0.889299	0.918477
sVAsNQsEmEFSSLQDMPk	F1RMA3	N-Term(iTRAQ8plex); S1(Phospho); S4(Phospho); S7(Phospho); M9(Oxidation); K19(iTRAQ8plex)	S(1): 100.0; S(4): 100.0; S(7): 100.0; S(12): 0.0; S(13): 0.0	238.947	27.16	3	2979.25	1.98118	0.883618	1.05517	1.09025
dDsHsAEDsEDEkEDHk	I3L9K5	N-Term(iTRAQ8plex); S3(Phospho); S5(Phospho); S9(Phospho); K13(iTRAQ8plex); K17(iTRAQ8plex)	S(3): 100.0; S(5): 100.0; S(9): 100.0	238.942	22.3	3	3125.28	-1.21353	1.29749	1.1017	0.718934
eEADsDVGEGsSEEPEAENSRPR	I3LQP8	N-Term(iTRAQ8plex); S5(Phospho); S11(Phospho)	S(5): 100.0; S(11): 95.8; S(12): 4.2; S(20): 0.0	238.86	16.91	3	2940.17	-1.09882	0.864913	1.07644	0.928764
dQtPDENDQVVVk	A0A0B8RZH0	N-Term(iTRAQ8plex); T3(Phospho); K13(iTRAQ8plex)	T(3): 100.0	238.846	26.15	3	2175.07	-4.39485	0.939593	1.05869	1.10671
rLsPsAsPPR	Q95294	N-Term(iTRAQ8plex); S3(Phospho); S5(Phospho); S7(Phospho)	S(3): 100.0; S(5): 100.0; S(7): 100.0	238.783	11.99	2	1611.7	-1.53064	0.998148	1.06585	0.975469
vsPSSASTSk	B5L0Y3	N-Term(iTRAQ8plex); S2(Phospho); K10(iTRAQ8plex)	S(2): 98.4; S(4): 1.6; S(5): 0.0; S(7): 0.0; T(8): 0.0; S(9): 0.0	238.768	31.68	3	1638.85	-2.4648	1.1193	1.03184	0.917183
sSSLESLQTAVAEVR	F1SHE2	N-Term(iTRAQ8plex); S1(Phospho)	S(1): 98.2; S(2): 1.8; S(3): 0.0; S(6): 0.0; T(9): 0.0	238.525	30.65	3	1960.99	-0.299635	0.923797	0.996732	1.09133
eEPEDGGLAPGEAsQGsDSEGGAQGLASAGR	I3L6C1	N-Term(iTRAQ8plex); S14(Phospho); S17(Phospho)	S(14): 100.0; S(17): 95.0; S(19): 5.0; S(28): 0.0	238.515	72.48	3	3350.43	9.48435	0.954128	0.970577	0.897545
aPIDTsDVEEk	F1S1T6	N-Term(iTRAQ8plex); S6(Phospho); K11(iTRAQ8plex)	T(5): 0.0; S(6): 100.0	238.474	33.05	2	1891.95	-2.04083	1.02069	1.05149	0.918625
qDHADScVVssDDEELSR	F1S8Q2	N-Term(iTRAQ8plex); C7(Carbamidomethyl); S10(Phospho); S11(Phospho)	S(6): 0.2; S(10): 99.8; S(11): 100.0; S(17): 0.0	238.465	32.64	3	2512.98	-1.67198	0.883052	1.13862	1.11692
sAFSSIsLSGGAGR	I3LQN8	N-Term(iTRAQ8plex); S7(Phospho)	S(1): 0.0; S(4): 0.0; S(5): 0.0; S(7): 100.0; S(9): 0.0	238.45	23.11	2	1680.82	-1.54712	0.980796	0.976375	1.0751
vsGGFPEETSk	F1S3P8	N-Term(iTRAQ8plex); S2(Phospho); K11(iTRAQ8plex)	S(2): 100.0; T(9): 0.0; S(10): 0.0	238.441	21.75	3	1825.92	-1.34071	0.896648	1.01369	0.994919
lFEDsDER	I3LC46	N-Term(iTRAQ8plex); S5(Phospho)	S(5): 100.0	238.412	21.96	2	1394.61	-3.56499	0.890685	0.995715	0.858634
lTPtSPGSSSTEDk	F1S445	N-Term(iTRAQ8plex); T4(Phospho); K14(iTRAQ8plex)	T(2): 50.0; T(4): 50.0; S(5): 0.0; S(8): 0.0; S(9): 0.0; S(10): 0.0; T(11): 0.0	238.34	17.71	3	2095.03	-4.01665	0.98379	1.14235	0.976518
rStQGVTLTDLQEAEk	I3LVP5;Q9TV77	N-Term(iTRAQ8plex); T3(Phospho); K16(iTRAQ8plex)	S(2): 2.1; T(3): 97.9; T(7): 0.0; T(9): 0.0	238.33	37.84	3	2464.28	-3.27417	1.03907	1.05946	0.982505
dksDSETEGLVFSR	F1S485	N-Term(iTRAQ8plex); K2(iTRAQ8plex); S3(Phospho)	S(3): 100.0; S(5): 0.0; T(7): 0.0; S(13): 0.0	238.203	18.07	3	2258.12	-0.21057	0.983128	1.01102	1.03136
kSEVEQcsSPDSEAALLDQk	I3LJR5	N-Term(iTRAQ8plex); K1(iTRAQ8plex); C7(Carbamidomethyl); S8(Phospho); K20(iTRAQ8plex)	S(2): 0.0; S(8): 50.0; S(9): 50.0; S(12): 0.0	238.184	30.62	3	3213.61	-1.89087	1.01036	1.11458	1.01901
aAAYDIsEDEED	F1SQV8	N-Term(iTRAQ8plex); S7(Phospho)	Y(4): 0.0; S(7): 100.0	238.175	80.79	2	1711.68	-2.89466	0.988601	0.988899	1.01884
qGsPDQISPVSDTTSTGLFQDk	F1SK12	N-Term(iTRAQ8plex); S3(Phospho); K22(iTRAQ8plex)	S(3): 100.0; S(8): 0.0; S(11): 0.0; T(13): 0.0; T(14): 0.0; S(15): 0.0; T(16): 0.0	238.09	46.53	3	2996.47	-1.13026	1.02121	1.23621	1.06192
imVGsTDDPSLFSLPDSk	K7GKW0	N-Term(iTRAQ8plex); M2(Oxidation); S5(Phospho); K18(iTRAQ8plex)	S(5): 97.3; T(6): 2.7; S(10): 0.0; S(13): 0.0; S(17): 0.0	237.979	15.67	3	2613.29	-1.51028	1.06828	0.975163	1.0236
sDAGDDsEWEDVDDEk	F1S718	N-Term(iTRAQ8plex); S7(Phospho); K16(iTRAQ8plex)	S(1): 0.0; S(7): 100.0	237.917	32.99	3	2500.04	-4.04247	0.934099	0.942482	0.918088
gLSLsPsPER	I3LBZ5	N-Term(iTRAQ8plex); S5(Phospho); S7(Phospho)	S(3): 100.0; S(5): 0.0; S(7): 100.0	237.74	16.95	2	1506.69	-1.76901	0.889132	0.971236	0.950224
sWGQQAQEcQEQk	F1RTQ8	N-Term(iTRAQ8plex); S1(Phospho); C9(Carbamidomethyl); K13(iTRAQ8plex)	S(1): 100.0	237.631	21.94	3	2295.06	-5.86846	0.934225	1.05477	0.951678
eAEALLQSMGLTPEsPIVPPPMSPSsk	F1S087	N-Term(iTRAQ8plex); S15(Phospho); S26(Phospho); K27(iTRAQ8plex)	S(8): 0.0; T(12): 2.9; S(15): 97.1; S(23): 1.5; S(25): 49.3; S(26): 49.3	237.608	27.73	4	3561.75	1.1654	1.22574	1.12407	1.44798
lGFVDVQNcMsR	F1RZR0	N-Term(iTRAQ8plex); C9(Carbamidomethyl); S11(Phospho)	S(11): 100.0	237.588	22.23	2	1809.82	-6.49768	1.00663	0.993372	1.02893
aEANGDsDAEDPGAPPEAEGASLR	F1S3I2	N-Term(iTRAQ8plex); S7(Phospho)	S(7): 100.0; S(22): 0.0	237.567	27.97	3	2710.18	-1.20224	0.969684	1.04915	1.11715
gDPLALGPEsPEGEPR	F1SN89	N-Term(iTRAQ8plex); S10(Phospho)	S(10): 100.0	237.556	22.43	2	2004.96	2.12854	0.909182	1.04087	0.954517
eAEkGEDLDFWLSTtPPVAAPAPEEPR	A5A768	N-Term(iTRAQ8plex); K4(iTRAQ8plex); T15(Phospho)	S(13): 3.5; T(14): 0.1; T(15): 96.3	237.53	33.58	3	3640.81	0.85678	0.962178	0.964591	1.12147
nksNEDQSMGNWQIk	F1RLQ2	N-Term(iTRAQ8plex); K2(iTRAQ8plex); S3(Phospho); K15(iTRAQ8plex)	S(3): 100.0; S(8): 0.0	237.483	18.87	3	2771.38	-4.13952	0.907394	0.975788	0.927083
eGPPGWSPDGSLGSVLPEsPSsPR	F1SNZ3	N-Term(iTRAQ8plex); S19(Phospho); S22(Phospho)	S(7): 0.0; S(11): 0.0; S(14): 0.0; S(19): 99.8; S(21): 4.8; S(22): 95.4	237.449	19.58	3	2856.28	-0.0413587	1.02506	0.981494	1.06875
iPEISIQDMTAQVTsPSGk	A0A0B8RSX6	N-Term(iTRAQ8plex); S15(Phospho); K19(iTRAQ8plex)	S(5): 0.0; T(10): 0.0; T(14): 0.1; S(15): 99.8; S(17): 0.1	237.388	54.99	3	2690.39	0.567665	0.945109	0.948064	0.939865
sAPASNYV	C3VML0	N-Term(iTRAQ8plex); S1(Phospho)	S(1): 100.0; S(5): 0.0; Y(7): 0.0	237.362	37.07	2	1192.55	-3.52128	0.971913	1.00229	0.979122
sWsPPPEIIR	B8XY19	N-Term(iTRAQ8plex); S3(Phospho)	S(1): 0.0; S(3): 100.0	237.302	16.68	2	1565.8	-2.84246	0.905943	0.945497	0.980968
eEVGNIsILQENDFGDFGMDDR	F1S1K1	N-Term(iTRAQ8plex); S7(Phospho)	S(7): 100.0	237.202	33.27	3	2884.22	-14.9376	0.973543	0.935604	1.02176
sPAVSPEAPPAEQDPNk	A0A0B8RVJ1	N-Term(iTRAQ8plex); S1(Phospho); K17(iTRAQ8plex)	S(1): 100.0; S(5): 0.0	237.14	28.65	3	2422.22	2.79842	1.21378	1.00144	1.02897
fSTYSQsPPDTPSLR	F1S2J1	N-Term(iTRAQ8plex); S7(Phospho)	S(2): 0.0; T(3): 0.0; Y(4): 0.0; S(5): 2.1; S(7): 97.8; T(11): 0.0; S(13): 0.0	237.09	28.42	2	2066.97	-0.521754	1.06871	1.01673	1.11292
aHsPASTLPNsPGSTFER	I3LJA8	N-Term(iTRAQ8plex); S3(Phospho); S11(Phospho)	S(3): 100.0; S(6): 0.0; T(7): 0.0; S(11): 99.9; S(14): 0.1; T(15): 0.0	237.044	30.63	3	2320.02	-2.92324	1.07159	1.02439	1.0414
lssGFDDMDLPSAVk	I3LFN8	N-Term(iTRAQ8plex); S2(Phospho); S3(Phospho); K15(iTRAQ8plex)	S(2): 100.0; S(3): 100.0; S(12): 0.0	236.987	22.52	3	2350.09	-2.09234	1.18102	1.17868	1.13261
tAGLGIsDsEDDV	F1RFL5	N-Term(iTRAQ8plex); S7(Phospho); S9(Phospho)	T(1): 0.0; S(7): 100.0; S(9): 100.0	236.799	61.53	2	1742.71	-1.39181	0.972831	0.883826	1.12577
eYVSNDAAQsDDEEkLQSQQTDTDGGR	M3TYU5	N-Term(iTRAQ8plex); S10(Phospho); K15(iTRAQ8plex)	Y(2): 0.0; S(4): 0.0; S(10): 100.0; S(18): 0.0; T(21): 0.0; T(23): 0.0	236.65	29.74	3	3674.65	-0.956767	0.991697	1.02582	1.18996
eVSSRPstPGLSVVSGISATSEDIPNkIEDLR	F1RS34	N-Term(iTRAQ8plex); S7(Phospho); T8(Phospho); K27(iTRAQ8plex)	S(3): 91.6; S(4): 91.6; S(7): 8.4; T(8): 8.4; S(12): 0.0; S(15): 0.0; S(18): 0.0; T(20): 0.0; S(21): 0.0	236.634	11.73	4	4109.07	-0.0156419	0.969295	1.09145	1.16525
eVEEFsEDDDEDDsDDsEAEk	A0A0B8RS58	N-Term(iTRAQ8plex); S6(Phospho); S14(Phospho); S17(Phospho); K21(iTRAQ8plex)	S(6): 100.0; S(14): 100.0; S(17): 100.0	236.579	57.26	3	3282.18	-0.783413	1.01796	0.966052	1.00103
sVsRsPVPEk	F1S4B2	N-Term(iTRAQ8plex); S3(Phospho); S5(Phospho); K10(iTRAQ8plex)	S(1): 0.0; S(3): 100.0; S(5): 100.0	236.491	11.56	2	1853.93	-3.01869	1.11906	1.04137	0.806081
kEPDDSkDEDEEEDDssEEDsEDEEPPPk	F1SU06	N-Term(iTRAQ8plex); K1(iTRAQ8plex); K7(iTRAQ8plex); S16(Phospho); S17(Phospho); S21(Phospho); K29(iTRAQ8plex)	S(6): 0.0; S(16): 100.0; S(17): 100.0; S(21): 100.0	236.372	35.15	4	4807	-1.71335	1.19515	1.3306	0.905851
aTVTPsPVk	I3L9K5	N-Term(iTRAQ8plex); S6(Phospho); K9(iTRAQ8plex)	T(2): 0.0; T(4): 0.0; S(6): 100.0	236.369	23.96	2	1587.89	-3.98254	1.08277	0.938181	0.794868
aLsIESLSPTDSGGAVNWR	F1RSR5	N-Term(iTRAQ8plex); S3(Phospho)	S(3): 100.0; S(6): 0.0; S(8): 0.0; T(10): 0.0; S(12): 0.0	236.299	43.52	3	2344.14	-2.2108	1.05167	1.19087	1.22364
gSLAsLDsLR	F1SJY6	N-Term(iTRAQ8plex); S5(Phospho); S8(Phospho)	S(2): 0.0; S(5): 100.0; S(8): 100.0	236.152	29.5	2	1482.69	-1.87998	0.953591	0.921554	1.0382
aTLDEEDLVDSLsEGDVYPNHLQVNFR	F1SU04	N-Term(iTRAQ8plex); S13(Phospho)	T(2): 0.0; S(11): 2.9; S(13): 97.0; Y(18): 0.1	236.047	29.57	3	3459.64	2.8133	0.954294	0.895201	1.01772
lEQLcEEFsEEER	F1S1C1	N-Term(iTRAQ8plex); C5(Carbamidomethyl); S9(Phospho)	S(9): 100.0	236.001	30.64	2	2081.89	-5.50008	0.895556	0.934678	1.04138
kLDDALDQLSDsLGQR	B5L0Y3	N-Term(iTRAQ8plex); K1(iTRAQ8plex); S12(Phospho)	S(10): 0.1; S(12): 99.9	235.708	18.87	3	2462.27	-2.52711	0.919359	1.06902	0.993769
kVsSAEGAAk	Q7M2Y3	N-Term(iTRAQ8plex); K1(iTRAQ8plex); S3(Phospho); K10(iTRAQ8plex)	S(3): 100.0; S(4): 0.0	235.686	8.32	3	1940.09	-4.11334	3.15564	1.75487	1.29013
dDFEsEEEDVk	F1RFD8	N-Term(iTRAQ8plex); S5(Phospho); K11(iTRAQ8plex)	S(5): 100.0	235.646	34.26	3	2029.9	-4.61817	0.905216	0.977481	1.00237
gPLSEETEASDDVDGGHDsVILDPER	F1RMD0	N-Term(iTRAQ8plex); S19(Phospho)	S(4): 0.0; T(7): 0.0; S(10): 0.0; S(19): 100.0	235.559	32.2	3	3123.38	-3.93963	0.818922	0.932273	1.04817
sPEEPGYSYEISEk	F1SK12	N-Term(iTRAQ8plex); S1(Phospho); K14(iTRAQ8plex)	S(1): 100.0; Y(7): 0.0; S(8): 0.0; Y(9): 0.0; S(12): 0.0	235.287	15.68	3	2303.09	-2.19223	1.05695	1.08173	0.97684
aDGYEPPVQEsV	Q6QAS8	N-Term(iTRAQ8plex); S11(Phospho)	Y(4): 0.0; S(11): 100.0	235.254	50.91	2	1674.75	-1.49657	1.04683	1.06045	1.05997
dAEEsLPIQESDQTLAVALsPk	A0A0B8RZ40	N-Term(iTRAQ8plex); S5(Phospho); S20(Phospho); K22(iTRAQ8plex)	S(5): 100.0; S(11): 0.0; T(14): 0.0; S(20): 100.0	235.223	35.19	3	3109.53	3.55165	1.04303	0.912956	1.21495
aLDVTGsDDEMAR	I3LFX8	N-Term(iTRAQ8plex); S7(Phospho)	T(5): 0.0; S(7): 100.0	235.096	32.79	2	1763.78	-2.07288	0.846869	0.950712	1.02538
gDsVSDNGSEGLR	F1S5L7	N-Term(iTRAQ8plex); S3(Phospho)	S(3): 100.0; S(5): 0.0; S(9): 0.0	235.096	28.73	2	1676.74	-2.68337	0.9634	1.01859	0.93029
sPSLGSDLTFATR	I3LDU9	N-Term(iTRAQ8plex); S1(Phospho)	S(1): 100.0; S(3): 0.0; S(6): 0.0; T(9): 0.0; T(12): 0.0	235.096	23.28	2	1735.85	-3.79232	1.19904	1.16741	1.27208
dEMGsPEGsLk	I3LUL2	N-Term(iTRAQ8plex); S5(Phospho); S9(Phospho); K11(iTRAQ8plex)	S(5): 100.0; S(9): 100.0	234.999	28.28	2	1917.84	-8.77044	0.928817	0.954254	0.888959
vDIVTEEmPENALPsDEDDkDPNDPYR	A5A768	N-Term(iTRAQ8plex); M8(Oxidation); S15(Phospho); K20(iTRAQ8plex)	T(5): 0.0; S(15): 100.0; Y(26): 0.0	234.859	28.79	3	3807.73	-2.14624	1.008	0.935366	0.940064
vNGDAsPAAAEPGAk	I3LG67	N-Term(iTRAQ8plex); S6(Phospho); K15(iTRAQ8plex)	S(6): 100.0	234.806	18.33	3	2043.03	-4.0796	1.12114	1.19392	1.05886
vDENsDkEMEVEESPEk	I3LP51	N-Term(iTRAQ8plex); S5(Phospho); K7(iTRAQ8plex); K17(iTRAQ8plex)	S(5): 100.0; S(14): 0.0	234.79	1.23	4	2986.43	-3.63922	0.949377	1.07981	0.962009
dELADEIANSsGk	K9IVP5	N-Term(iTRAQ8plex); S11(Phospho); K13(iTRAQ8plex)	S(10): 2.1; S(11): 97.9	234.674	47.37	3	2036.99	-4.50054	0.991298	0.99655	1.01781
sLPVSVPVWAFk	F1RHU2	N-Term(iTRAQ8plex); S1(Phospho); K12(iTRAQ8plex)	S(1): 100.0; S(5): 0.0	234.66	30.22	3	2018.12	-5.78256	1.14567	1.03423	1.08134
gQGAsPVAMQk	P26234	N-Term(iTRAQ8plex); S5(Phospho); K11(iTRAQ8plex)	S(5): 100.0	234.595	37.14	3	1761.91	-5.63546	0.951971	0.906406	0.892457
wDsDNDEENEDLPLSmk	K9J4T1	N-Term(iTRAQ8plex); S3(Phospho); M16(Oxidation); K17(iTRAQ8plex)	S(3): 100.0; S(15): 0.0	234.503	11.45	3	2741.21	-0.955463	1.02229	1.02729	1.0136
eDQGIEsDDEk	I3LUT4	N-Term(iTRAQ8plex); S7(Phospho); K11(iTRAQ8plex)	S(7): 100.0	234.337	5.54	2	1952.89	-4.16824	0.516359	0.508461	0.429429
aSGsENEGDYNPGR	F1RS45	N-Term(iTRAQ8plex); S4(Phospho)	S(2): 0.0; S(4): 100.0; Y(10): 0.0	234.327	46.9	2	1836.77	-2.47589	0.990519	0.906079	0.799032
sPPPsPTTQR	I3LVK7	N-Term(iTRAQ8plex); S5(Phospho)	S(1): 0.0; S(5): 100.0; T(7): 0.0; T(8): 0.0	234.104	16.91	2	1451.72	-2.66195	0.906147	1.01048	0.853315
ekPDsDDDMDTVSLVTAk	I3LNF8	N-Term(iTRAQ8plex); K2(iTRAQ8plex); S5(Phospho); K18(iTRAQ8plex)	S(5): 100.0; T(11): 0.0; S(13): 0.0; T(16): 0.0	233.951	17.82	4	2958.48	-0.608815	1.06247	1.00363	1.10915
aEGGAFQEEENAEGsDAEESLDk	F1RT88	N-Term(iTRAQ8plex); S15(Phospho); K23(iTRAQ8plex)	S(15): 96.4; S(20): 3.6	233.877	21	3	3100.39	4.48384	1.1075	1.03511	1.03858
qDDsPPRPIIGPALPPGFIk	F1RJZ4	N-Term(iTRAQ8plex); S4(Phospho); K20(iTRAQ8plex)	S(4): 100.0	233.789	12.75	3	2803.54	1.14174	1.01583	0.982787	0.940233
tPLSQsMSVLPTSk	F1RZJ0	N-Term(iTRAQ8plex); S6(Phospho); K14(iTRAQ8plex)	T(1): 0.0; S(4): 0.0; S(6): 99.9; S(8): 0.1; T(12): 0.0; S(13): 0.0	233.764	22.72	3	2164.15	-0.624235	1.00041	0.891567	0.873216
yVIsDEEEEDDD	F1RZB7	N-Term(iTRAQ8plex); S4(Phospho)	Y(1): 0.0; S(4): 100.0	233.706	66.49	2	1841.71	-2.02676	0.981539	1.04032	1.11076
lQAALDDEEAGGRPAMEPGNGsLDLGGDSAER	F1S8L9	N-Term(iTRAQ8plex); S22(Phospho)	S(22): 100.0; S(29): 0.0	233.672	36.78	4	3582.63	-1.99282	1.00449	0.916026	1.22481
aTVtPsPVk	I3L9K5	N-Term(iTRAQ8plex); T4(Phospho); S6(Phospho); K9(iTRAQ8plex)	T(2): 0.0; T(4): 100.0; S(6): 100.0	233.646	14.02	2	1667.86	-2.78037	0.908278	0.9285	0.806705
gAPVNIsSSDLTGR	M3TYE1	N-Term(iTRAQ8plex); S7(Phospho)	S(7): 99.9; S(8): 0.1; S(9): 0.1; T(12): 0.0	233.645	24.66	2	1757.87	-2.35391	0.875695	0.939581	1.02997
lSDSYSNtLPVR	F1RZB0	N-Term(iTRAQ8plex); T8(Phospho)	S(2): 0.0; S(4): 0.0; Y(5): 0.0; S(6): 0.0; T(8): 100.0	233.64	12.98	2	1735.85	-2.79628	1.08268	1.052	1.06163
vLsDsEEEEkEDADVPGTSTR	I3LCA5	N-Term(iTRAQ8plex); S3(Phospho); S5(Phospho); K10(iTRAQ8plex)	S(3): 100.0; S(5): 100.0; T(18): 0.0; S(19): 0.0; T(20): 0.0	233.635	15.68	3	3061.38	0.368271	0.827373	0.997826	0.904578
rssLALEDGk	I3L5H9	N-Term(iTRAQ8plex); S2(Phospho); S3(Phospho); K10(iTRAQ8plex)	S(2): 100.0; S(3): 100.0	233.603	31.51	3	1843.91	-5.37137	0.994918	0.922581	0.897691
aGEEPQGcsS	I3LBJ3	N-Term(iTRAQ8plex); C8(Carbamidomethyl); S9(Phospho)	S(9): 50.0; S(10): 50.0	233.556	47.3	2	1405.56	-1.74955	0.987021	0.911531	1.00561
iLQSQDFSLDSsAEEEGLR	F1S577	N-Term(iTRAQ8plex); S12(Phospho)	S(4): 0.0; S(8): 96.4; S(11): 1.8; S(12): 1.8	233.523	44.62	3	2508.17	-2.71747	0.975883	0.993484	0.924239
aLVHQLsNESR	F1ST95	N-Term(iTRAQ8plex); S7(Phospho)	S(7): 100.0; S(10): 0.0	233.399	27.55	2	1637.83	-0.785537	1.10263	1.1171	1.1563
vDVktPDVEVQGADWSLk	I3L5D5	N-Term(iTRAQ8plex); K4(iTRAQ8plex); T5(Phospho); K18(iTRAQ8plex)	T(5): 100.0; S(16): 0.0	233.302	37.82	3	2978.6	-1.38882	1.96038	1.58643	1.5127
eTIAAEsGSESSSQEATPEk	F1SBU0	N-Term(iTRAQ8plex); S7(Phospho); K20(iTRAQ8plex)	T(2): 2.9; S(7): 97.1; S(9): 0.0; S(11): 0.0; S(12): 0.0; S(13): 0.0; T(17): 0.0	233.218	56	3	2726.29	-0.010303	1.02847	1.03358	1.21239
nkDNEFsDEDNLLNSTk	F1S537	N-Term(iTRAQ8plex); K2(iTRAQ8plex); S7(Phospho); K17(iTRAQ8plex)	S(7): 100.0; S(15): 0.0; T(16): 0.0	233.198	29.9	4	2975.47	-2.88702	1.05794	1.01079	1.05297
eDTAFsDWsDEDVPDR	F1RK00	N-Term(iTRAQ8plex); S6(Phospho); S9(Phospho)	T(3): 0.0; S(6): 100.0; S(9): 100.0	233.153	37.97	2	2347.89	-3.9089	0.947784	1.05095	0.977063
gDsLILEHQWELEk	F1RIF9	N-Term(iTRAQ8plex); S3(Phospho); K14(iTRAQ8plex)	S(3): 100.0	232.94	32.06	3	2385.22	-4.51539	1.05375	1.09478	1.12897
cEtSPPAsPR	I3LJ57	N-Term(iTRAQ8plex); C1(Carbamidomethyl); T3(Phospho); S8(Phospho)	T(3): 50.0; S(4): 50.0; S(8): 100.0	232.897	16.63	2	1565.63	-1.96876	1.05188	1.00516	0.961021
aLGVISNFQSsPk	I3LAS3	N-Term(iTRAQ8plex); S11(Phospho); K13(iTRAQ8plex)	S(6): 0.0; S(10): 0.0; S(11): 100.0	232.803	44.86	3	2036.09	-4.83035	1.01542	0.99296	0.982444
iSFPETAEEELEEITSENSDSIYSStPEVk	I3LEQ7	N-Term(iTRAQ8plex); T26(Phospho); K30(iTRAQ8plex)	S(2): 0.0; T(6): 0.0; T(15): 0.5; S(16): 0.5; S(19): 0.5; S(21): 0.5; Y(23): 0.5; S(24): 32.5; S(25): 32.5; T(26): 32.5	232.71	62.66	3	4048.9	-3.61101	1.12913	0.965749	1.03091
dFDLSEQMEssDEESQR	I3L6W6	N-Term(iTRAQ8plex); S10(Phospho); S11(Phospho)	S(5): 0.0; S(10): 100.0; S(11): 100.0; S(15): 0.0	232.474	27.37	2	2495.96	3.94363	0.901678	0.958083	0.995138
dPDEEEEGtDEEDVEADDDLLAELNEVLGEEQk	F1SD63	N-Term(iTRAQ8plex); T9(Phospho); K33(iTRAQ8plex)	T(9): 100.0	232.407	35.05	4	4406.94	0.0507384	1.03864	0.71008	0.999507
mFQDDDsNEk	I3LC46	N-Term(iTRAQ8plex); M1(Oxidation); S7(Phospho); K10(iTRAQ8plex)	S(7): 100.0	232.35	20.23	2	1932.84	-3.24876	1.09629	1.01905	0.912506
rADLNQGIGEPQsPSR	F1SUW3	N-Term(iTRAQ8plex); S13(Phospho)	S(13): 97.8; S(15): 2.2	232.341	19.45	3	2109.04	-0.112714	0.847693	0.955375	0.904804
hQDPVtYISEtDEEDDFVck	F1S4I7	N-Term(iTRAQ8plex); T6(Phospho); T11(Phospho); C19(Carbamidomethyl); K20(iTRAQ8plex)	T(6): 3.0; Y(7): 0.1; S(9): 97.1; T(11): 99.8	232.31	64.55	3	3195.38	2.07185	0.920762	1.09058	1.07491
iQGDPStPPVGDSPGPLTASEFQAEEELEEGLEEVk	A0ZVR1	N-Term(iTRAQ8plex); T7(Phospho); K36(iTRAQ8plex)	S(6): 4.5; T(7): 95.4; S(13): 0.0; T(18): 0.0; S(20): 0.0	232.308	37.73	4	4470.17	2.65552	1.2522	1.12798	1.14693
aQsPGAVEEILDR	F1RGD1	N-Term(iTRAQ8plex); S3(Phospho)	S(3): 100.0	232.197	12.11	2	1768.88	-1.51072	0.991424	1.05596	0.981975
nsPVtkTPPR	Q9BG57	N-Term(iTRAQ8plex); S2(Phospho); T5(Phospho); K6(iTRAQ8plex)	S(2): 100.0; T(5): 1.7; T(7): 98.3	232.141	9.11	2	1864.95	-1.94756	1.21499	0.977542	1.06988
vAVGAPDVsIEGPEGk	I3L5D5	N-Term(iTRAQ8plex); S9(Phospho); K16(iTRAQ8plex)	S(9): 100.0	232.107	52.13	3	2213.16	-3.13789	0.882683	1.02395	1.06152
lSsTDDGYIDLQFk	I3L7U7	N-Term(iTRAQ8plex); S3(Phospho); K14(iTRAQ8plex)	S(2): 2.1; S(3): 95.7; T(4): 2.1; Y(8): 0.0	232.105	12.13	3	2290.15	0.215477	1.34571	1.34772	1.6351
rRssDEDATGEPk	F1SDD7	N-Term(iTRAQ8plex); S3(Phospho); S4(Phospho); K13(iTRAQ8plex)	S(3): 100.0; S(4): 98.3; T(9): 1.7	232.086	17.26	3	2216.02	-2.10692	1.55711	1.39891	1.19101
dVQEELTLQSPDLsDGR	I3LK21	N-Term(iTRAQ8plex); S14(Phospho)	T(7): 0.0; S(10): 0.0; S(14): 100.0	232.084	30.36	3	2286.08	0.269693	0.99639	0.929172	1.06284
qPLEQNQTIsPLSTYEESk	F1SQ61	N-Term(iTRAQ8plex); S10(Phospho); K19(iTRAQ8plex)	T(8): 0.1; S(10): 99.9; S(13): 0.0; T(14): 0.0; Y(15): 0.0; S(18): 0.0	231.882	32.05	3	2880.44	-2.63675	1.04039	1.07449	1.14486
rPSsEGEVLLGk	F1RTA1	N-Term(iTRAQ8plex); S4(Phospho); K12(iTRAQ8plex)	S(3): 1.6; S(4): 98.4	231.843	23.37	3	1960.07	-2.28818	1.04149	1.12208	1.16369
lATGAQsIPNDsPAR	F1RJ61	N-Term(iTRAQ8plex); S7(Phospho); S12(Phospho)	T(3): 0.0; S(7): 100.0; S(12): 100.0	231.783	19.77	2	1961.9	0.145248	0.891088	0.991418	0.942988
eAGsPPTAPPPQELVEEEPSVPPTLLEEGAEGGGDk	F1RFT3	N-Term(iTRAQ8plex); S4(Phospho); K36(iTRAQ8plex)	S(4): 94.7; T(7): 5.3; S(20): 0.0; T(24): 0.0	231.739	29.97	4	4299.12	4.1072	1.10195	1.03025	1.01365
aQsLIDQTSEAAGLESVAk	F1SE89	N-Term(iTRAQ8plex); S3(Phospho); K19(iTRAQ8plex)	S(3): 100.0; T(8): 0.0; S(9): 0.0; S(16): 0.0	231.665	22.21	3	2606.35	-0.317307	1.03385	0.904822	1.0501
dRsPEPPk	F1S6R3	N-Term(iTRAQ8plex); S3(Phospho); K8(iTRAQ8plex)	S(3): 100.0	231.596	9.13	3	1613.85	-1.32869	1.0698	0.968529	0.740229
aLmGsPQLVAAVVR	Q8WNW3	N-Term(iTRAQ8plex); M3(Oxidation); S5(Phospho)	S(5): 100.0	231.571	34.13	3	1811.98	0.574744	1.00354	0.994905	1.10504
gPPGsDSEVEEAAR	I3LPL4	N-Term(iTRAQ8plex); S5(Phospho)	S(5): 100.0; S(7): 0.0	231.571	24.8	2	1784.79	-5.89181	0.945755	1.01475	1.0831
nEDDsETEDEGEk	I3L7E5	N-Term(iTRAQ8plex); S5(Phospho); K13(iTRAQ8plex)	S(5): 100.0; T(7): 0.0	231.523	34.57	3	2184.92	-2.28732	1.19188	1.09326	0.784682
sSsQDsLDELSMEDYWIELENIk	F1S306	N-Term(iTRAQ8plex); S3(Phospho); S6(Phospho); K23(iTRAQ8plex)	S(1): 2.1; S(2): 50.0; S(3): 50.0; S(6): 97.9; S(11): 0.0; Y(15): 0.0	231.198	44.13	3	3499.56	-2.22909	1.3865	1.06466	1.2515
nEPEQEAEEsLSSPQSQR	F1RQC8	N-Term(iTRAQ8plex); S10(Phospho)	S(10): 94.3; S(12): 2.9; S(13): 2.9; S(16): 0.0	231.153	13.42	3	2429.08	-0.0208908	0.923452	0.967872	0.897913
sRsPIIHsPk	F1STU9	N-Term(iTRAQ8plex); S3(Phospho); S8(Phospho); K10(iTRAQ8plex)	S(1): 0.0; S(3): 100.0; S(8): 100.0	231.132	11.11	4	1889.99	0.188113	1.13633	0.911228	0.862082
tVDsSSEEIEVEVPVVDR	F1S2J5	N-Term(iTRAQ8plex); S4(Phospho)	T(1): 0.0; S(4): 100.0; S(5): 0.0; S(6): 0.0	230.902	21.11	2	2373.14	0.0339682	0.858003	1.01502	1.07755
dDRPGsPEsPVLDAPFSR	F1RYS7	N-Term(iTRAQ8plex); S6(Phospho); S9(Phospho)	S(6): 100.0; S(9): 100.0; S(17): 0.0	230.834	19.58	3	2406.06	-3.55677	0.924408	0.970111	0.975843
sLsPGGAALGYR	F1S620	N-Term(iTRAQ8plex); S3(Phospho)	S(1): 0.0; S(3): 100.0; Y(11): 0.0	230.732	36.11	3	1532.78	0.0592246	0.898415	1.25942	1.29167
tGsDPVLLk	F1SCM8	N-Term(iTRAQ8plex); S3(Phospho); K9(iTRAQ8plex)	T(1): 0.0; S(3): 100.0	230.701	19.33	3	1617.9	-2.30156	0.911899	0.982831	0.868641
eTESAPGsPR	F1RQC5	N-Term(iTRAQ8plex); S8(Phospho)	T(2): 0.0; S(4): 0.0; S(8): 100.0	230.664	20.67	2	1414.65	-4.27303	1.18441	1.02987	0.947743
qAsPLVsPLLNDQAGPR	I3LEG0	N-Term(iTRAQ8plex); S3(Phospho); S7(Phospho)	S(3): 100.0; S(7): 100.0	230.469	33.72	3	2227.09	1.04299	1.09747	1.14718	1.12618
qYHEsEEEsEEEEAA	F1RU32	N-Term(iTRAQ8plex); S5(Phospho); S9(Phospho)	Y(2): 2.7; S(5): 97.3; S(9): 100.0	230.413	53.39	2	2259.81	-1.9676	1.14521	0.974693	0.927156
eTsFQMLPISNEPISk	K7GQG6	N-Term(iTRAQ8plex); S3(Phospho); K16(iTRAQ8plex)	T(2): 50.0; S(3): 50.0; S(10): 0.0; S(15): 0.0	230.297	35.79	3	2509.28	-2.4044	1.08276	1.05103	1.0809
vMDsDEDDDY	F1RNX2	N-Term(iTRAQ8plex); S4(Phospho)	S(4): 100.0; Y(10): 0.0	230.054	72.61	2	1587.57	-0.652785	0.833676	0.843815	0.930642
fGAEEAGDGAsDLDEDEDLQIQVA	I3LHY5	N-Term(iTRAQ8plex); S11(Phospho)	S(11): 100.0	230.047	106.97	2	2878.24	-1.8366	1.05398	1.05808	1.22387
qGAEGAPsPNYDDDDDER	F1SAH0	N-Term(iTRAQ8plex); S8(Phospho)	S(8): 100.0; Y(11): 0.0	230.003	34.72	2	2334.92	-5.21044	0.954905	1.02086	0.935911
aALSEEEDsGVEVYYR	F1S842	N-Term(iTRAQ8plex); S9(Phospho)	S(4): 0.0; S(9): 100.0; Y(14): 0.0; Y(15): 0.0	229.883	27.21	2	2201	1.81412	0.931295	0.926754	1.09961
sAQGTGFELGQLQSIR	F1SJX9	N-Term(iTRAQ8plex); S1(Phospho)	S(1): 100.0; T(5): 0.0; S(14): 0.0	229.883	15	2	2076.04	-1.58664	0.867396	0.900068	1.00579
sEtPPHWR	F1S1V5	N-Term(iTRAQ8plex); S1(Phospho); T3(Phospho)	S(1): 100.0; T(3): 100.0	229.87	31.08	3	1473.62	-2.03819	0.95145	0.94344	0.909772
lSMEDSksPPPk	F2Z5H3	N-Term(iTRAQ8plex); K7(iTRAQ8plex); S8(Phospho); K12(iTRAQ8plex)	S(2): 0.0; S(6): 1.4; S(8): 98.6	229.674	24.43	4	2308.23	-1.92297	0.902123	1.02378	1.03857
tGQVYYNtDDER	F1S0Q6	N-Term(iTRAQ8plex); T8(Phospho)	T(1): 0.0; Y(5): 0.0; Y(6): 0.0; T(8): 100.0	229.605	22.58	2	1844.8	-1.90136	0.943316	1.00544	0.941263
yFQISQDEDGsESED	I3LP62	N-Term(iTRAQ8plex); S11(Phospho)	Y(1): 0.0; S(5): 0.0; S(11): 100.0; S(13): 0.0	229.587	90.89	2	2132.85	-1.27409	1.00994	1.01807	1.1312
vSEELEDQLsEGGNsPEk	F1RRM3	N-Term(iTRAQ8plex); S10(Phospho); S15(Phospho); K18(iTRAQ8plex)	S(2): 0.0; S(10): 100.0; S(15): 100.0	229.585	41.05	3	2715.21	-4.41582	0.934798	0.870945	1.03062
rsEtPPHWR	F1S1V5	N-Term(iTRAQ8plex); S2(Phospho); T4(Phospho)	S(2): 100.0; T(4): 100.0	229.525	20.85	3	1629.72	-1.81488	0.913798	0.939639	0.987047
vTNDIsPESsPGVGR	F1SES7	N-Term(iTRAQ8plex); S6(Phospho); S10(Phospho)	T(2): 0.0; S(6): 100.0; S(9): 3.4; S(10): 96.6	229.357	19.56	2	1978.89	3.32735	0.931735	0.822762	0.994182
sLQSEGEEINtDEEQESk	F1S5C5	N-Term(iTRAQ8plex); T11(Phospho); K18(iTRAQ8plex)	S(1): 0.0; S(4): 0.0; T(11): 100.0; S(17): 0.0	229.255	45.45	3	2740.26	-2.17514	1.01104	1.03797	1.02796
qTLINIPsLNDSDSEVEDISEIESNR	F1SJE2	N-Term(iTRAQ8plex); S8(Phospho)	T(2): 0.0; S(8): 49.1; S(12): 49.1; S(14): 1.8; S(20): 0.0; S(24): 0.0	229.199	53.42	3	3301.56	0.40821	0.911476	0.952831	1.10209
gRDsPGEASR	I3LGJ5	N-Term(iTRAQ8plex); S4(Phospho)	S(4): 100.0; S(9): 0.0	229.156	21.8	2	1415.65	-2.30104	1.02224	1.04351	0.842136
lIDLEsPTPESQk	F1S3L7	N-Term(iTRAQ8plex); S6(Phospho); K13(iTRAQ8plex)	S(6): 100.0; T(8): 0.0; S(11): 0.0	228.935	25.53	3	2145.13	-1.329	0.911894	1.005	0.939031
aADPPAENSsAPEAEQGGAE	I3LFV4	N-Term(iTRAQ8plex); S10(Phospho)	S(9): 0.1; S(10): 99.9	228.897	24.29	2	2281.97	-0.666609	1.05287	1.02782	0.90656
iEQNLQsPTQYQTAR	F1RFR1	N-Term(iTRAQ8plex); S7(Phospho)	S(7): 100.0; T(9): 0.0; Y(11): 0.0; T(13): 0.0	228.859	41.35	2	2161.05	-2.3116	0.971609	1.01582	1.13037
lASDDRPsPPR	F1RWX6	N-Term(iTRAQ8plex); S8(Phospho)	S(3): 0.0; S(8): 100.0	228.616	18.84	3	1594.78	-2.84062	0.902042	0.907379	1.00593
ekEIsDDEAEEEkGDk	F1RQU2	N-Term(iTRAQ8plex); K2(iTRAQ8plex); S5(Phospho); K13(iTRAQ8plex); K16(iTRAQ8plex)	S(5): 100.0	228.587	17.49	5	3147.58	-5.98247	1.23097	1.11591	0.749815
yVDEENsDGETSDQR	F1S3M3	N-Term(iTRAQ8plex); S7(Phospho)	Y(1): 0.0; S(7): 100.0; T(11): 0.0; S(12): 0.0	228.531	31.97	2	2127.86	-3.32359	1.1476	1.16266	0.92684
eNkEEETsIDAAEkPk	B0LY43	N-Term(iTRAQ8plex); K3(iTRAQ8plex); S8(Phospho); K14(iTRAQ8plex); K16(iTRAQ8plex)	T(7): 50.0; S(8): 50.0	228.502	20.98	5	3114.66	-0.607629	1.09245	1.11902	0.837892
sHNNFVAILDLPEGEHQYk	P80387	N-Term(iTRAQ8plex); S1(Phospho); K19(iTRAQ8plex)	S(1): 100.0; Y(18): 0.0	228.445	10.03	3	2899.46	-1.12851	1.06166	1.0149	1.07236
dVEDmELsDVEDDGSk	I3LG94	N-Term(iTRAQ8plex); M5(Oxidation); S8(Phospho); K16(iTRAQ8plex)	S(8): 100.0; S(15): 0.0	228.305	31.14	3	2487.08	-3.89993	0.932903	0.892258	1.06321
aMGsPPEGLAGVDISSGR	F1S2C9	N-Term(iTRAQ8plex); S4(Phospho)	S(4): 100.0; S(15): 0.0; S(16): 0.0	228.287	21.08	2	2085	0.730734	1.15789	0.998592	1.15738
eEELDEDDVTsDPESR	F1S4F9	N-Term(iTRAQ8plex); S11(Phospho)	T(10): 50.0; S(11): 50.0; S(15): 0.0	228.198	24.36	2	2248.92	-5.29179	1.09911	1.00849	1.006
vNsGDTEVGSSLLR	F1RP77	N-Term(iTRAQ8plex); S3(Phospho)	S(3): 100.0; T(6): 0.0; S(10): 0.0; S(11): 0.0	228.178	18.44	2	1817.89	-3.15565	0.902479	0.953085	1.10714
lTGsTSsLNk	I3LC63	N-Term(iTRAQ8plex); S4(Phospho); S7(Phospho); K10(iTRAQ8plex)	T(2): 0.0; S(4): 98.3; T(5): 1.7; S(6): 0.1; S(7): 100.0	228.132	16.4	2	1775.88	-2.41076	0.965135	1.04455	0.976339
tGSVLQEDVTASsPRPGDk	I3LCW3	N-Term(iTRAQ8plex); S13(Phospho); K19(iTRAQ8plex)	T(1): 0.0; S(3): 0.0; T(10): 0.1; S(12): 3.1; S(13): 96.8	228.051	26.35	3	2632.34	-2.59463	0.975301	1.07541	1.01906
hsDNPsEEGEVkDDGLEk	I3LQZ8	N-Term(iTRAQ8plex); S2(Phospho); S6(Phospho); K12(iTRAQ8plex); K18(iTRAQ8plex)	S(2): 100.0; S(6): 100.0	228.04	15.65	4	3057.43	1.72414	0.91207	1.00123	1.05644
asPSPQPSSQPLQIHR	F1S4U9	N-Term(iTRAQ8plex); S2(Phospho)	S(2): 100.0; S(4): 0.0; S(8): 0.0; S(9): 0.0	227.978	21.26	3	2114.06	-5.35345	1.02829	1.07243	1.10374
gPGGMAsEAHLAR	F1SC82	N-Term(iTRAQ8plex); S7(Phospho)	S(7): 100.0	227.794	45.4	3	1637.77	-2.89795	0.888085	0.846658	0.902261
dLsSSPPGPYGQEMYVFR	K7GKW0	N-Term(iTRAQ8plex); S3(Phospho)	S(3): 33.3; S(4): 33.3; S(5): 33.3; Y(10): 0.0; Y(15): 0.0	227.685	42.13	3	2414.1	0.323634	0.872321	0.959722	1.01012
vAVGGGGGsEDEGDDAVFk	F1S2B5	N-Term(iTRAQ8plex); S9(Phospho); K19(iTRAQ8plex)	S(9): 100.0	227.651	48.88	3	2454.16	-2.94948	0.911888	0.956258	1.17591
tLsPTPsAEGYQDGR	F1S4V5	N-Term(iTRAQ8plex); S3(Phospho); S7(Phospho)	T(1): 0.0; S(3): 99.9; T(5): 3.2; S(7): 96.9; Y(11): 0.0	227.51	61.04	2	2042.88	0.401491	0.886109	1.04527	0.990652
iEDVGsDEEDDSGkDkk	F1RQU2	N-Term(iTRAQ8plex); S6(Phospho); K14(iTRAQ8plex); K16(iTRAQ8plex); K17(iTRAQ8plex)	S(6): 100.0; S(12): 0.0	227.455	12.08	3	3162.61	-0.321544	1.2442	1.17278	0.874954
kALQGDQtsDEEkDF	I3LKV0	N-Term(iTRAQ8plex); K1(iTRAQ8plex); T8(Phospho); S9(Phospho); K13(iTRAQ8plex)	T(8): 100.0; S(9): 100.0	227.295	6.2	3	2783.33	1.32156	0.981929	1.05167	1.02956
aPSDTGsLsPPWEQDR	I3LSY2	N-Term(iTRAQ8plex); S7(Phospho); S9(Phospho)	S(3): 0.0; T(5): 2.8; S(7): 97.2; S(9): 100.0	227.283	27.11	2	2206.93	-2.56274	0.895159	1.02724	1.03393
hIkEELLsEEEPcTSTAIASPEk	A0A0B8RSI3	N-Term(iTRAQ8plex); K3(iTRAQ8plex); S8(Phospho); C13(Carbamidomethyl); K23(iTRAQ8plex)	S(8): 100.0; T(14): 0.0; S(15): 0.0; T(16): 0.0; S(20): 0.0	227.193	26.3	4	3590.83	-3.52158	0.95397	0.965109	1.36258
sVDsMENQALPSTHR	F1ST75	N-Term(iTRAQ8plex); S4(Phospho)	S(1): 2.4; S(4): 97.6; S(12): 0.0; T(13): 0.0	227.178	26.22	3	2055.94	-2.71786	0.886651	1.05172	1.04258
tSsISTQEAQEALPWEEGATk	F1RUU7	N-Term(iTRAQ8plex); S3(Phospho); K21(iTRAQ8plex)	T(1): 0.1; S(2): 3.1; S(3): 96.7; S(5): 0.1; T(6): 0.0; T(20): 0.0	227.153	21.93	3	2951.42	-11.3717	0.92944	1.05413	1.06222
ePGTQAETLDSDsDGEDDVPEEVESVIGQLLVGLk	F1RZZ1	N-Term(iTRAQ8plex); S13(Phospho); K35(iTRAQ8plex)	T(4): 0.0; T(8): 0.0; S(11): 2.9; S(13): 97.1; S(25): 0.0	227.066	47.16	3	4359.09	-4.30544	1.11813	0.926906	1.136
gLVSPQsPQk	I3LM87	N-Term(iTRAQ8plex); S7(Phospho); K10(iTRAQ8plex)	S(4): 0.0; S(7): 100.0	227.045	31.21	3	1728.95	-2.18098	0.885133	0.960212	0.865065
sLsTPNcFGPPPGGPFAAPGcPEMR	I3LCV0	N-Term(iTRAQ8plex); S3(Phospho); C7(Carbamidomethyl); C21(Carbamidomethyl)	S(1): 0.1; S(3): 96.3; T(4): 3.5	226.999	24.65	3	2985.33	-4.22114	0.930412	1.05151	1.05581
sPsWDPFR	Q5S1U1	N-Term(iTRAQ8plex); S3(Phospho)	S(1): 0.0; S(3): 100.0	226.97	20.03	2	1375.63	-2.1348	3.35565	2.86919	2.92773
ncEEVGLFNELAsPFENEFk	F1RZI1	N-Term(iTRAQ8plex); C2(Carbamidomethyl); S13(Phospho); K20(iTRAQ8plex)	S(13): 100.0	226.878	30.05	3	3061.45	0.447628	1.51725	1.30224	1.3313
hELsPPQk	A0A0B8S002	N-Term(iTRAQ8plex); S4(Phospho); K8(iTRAQ8plex)	S(4): 100.0	226.818	13.27	3	1623.87	-3.85669	0.978388	0.917503	0.892564
eEGPPQsPDR	F1SH51	N-Term(iTRAQ8plex); S7(Phospho)	S(7): 100.0	226.798	20.85	2	1495.67	-2.88932	1.11655	0.917607	0.801679
tNELGDAGVHLVLQGLQsPTck	P10775	N-Term(iTRAQ8plex); S18(Phospho); C21(Carbamidomethyl); K22(iTRAQ8plex)	T(1): 0.0; S(18): 96.8; T(20): 3.2	226.773	27.71	3	3025.55	-3.63097	1.19099	1.01983	1.05515
eSsPIPsPTSDR	K9IWG6	N-Term(iTRAQ8plex); S3(Phospho); S7(Phospho)	S(2): 2.7; S(3): 97.3; S(7): 49.3; T(9): 49.3; S(10): 1.4	226.762	24.63	2	1736.74	-2.1298	0.934823	0.963224	0.754842
dEIEGLssDEEH	F1SJJ1	N-Term(iTRAQ8plex); S7(Phospho); S8(Phospho)	S(7): 100.0; S(8): 100.0	226.762	21.58	2	1823.69	1.10021	1.15392	0.98755	0.903325
lATGAQSIPNDsPAR	F1RJ61	N-Term(iTRAQ8plex); S12(Phospho)	T(3): 0.0; S(7): 0.0; S(12): 100.0	226.727	22.28	2	1881.93	-1.91233	0.878147	0.884335	0.953507
sEPDDELLFDFLNSSQk	F1SD67	N-Term(iTRAQ8plex); S1(Phospho); K17(iTRAQ8plex)	S(1): 100.0; S(14): 0.0; S(15): 0.0	226.653	38.39	3	2672.29	-1.28281	0.993911	1.05744	0.952389
gGIDNPAITsDQELDDk	I3LD06	N-Term(iTRAQ8plex); S10(Phospho); K17(iTRAQ8plex)	T(9): 50.0; S(10): 50.0	226.653	28.63	3	2476.2	-3.28079	0.926816	0.882607	0.910294
qESQEAMEVETSVISIDsPQk	A0A0B8RZZ3	N-Term(iTRAQ8plex); S18(Phospho); K21(iTRAQ8plex)	S(3): 0.0; T(11): 0.0; S(12): 0.0; S(15): 0.1; S(18): 99.9	226.609	36.37	3	3023.47	-1.34164	0.865115	0.912045	1.10665
vESSNQsPGRsPR	F1SHS4	N-Term(iTRAQ8plex); S7(Phospho); S11(Phospho)	S(3): 0.1; S(4): 2.4; S(7): 97.5; S(11): 100.0	226.568	23.97	2	1864.82	-1.45733	0.877198	0.682325	0.777762
lIGLNPPsPPVsPIQSPLR	I3LM69	N-Term(iTRAQ8plex); S8(Phospho); S12(Phospho)	S(8): 100.0; S(12): 100.0; S(16): 0.0	226.463	17.86	3	2446.28	-2.36048	1.02611	1.09656	1.02446
ePEAEGPGGEPEPEAAADGGGDsEREsEDR	I3LC46	N-Term(iTRAQ8plex); S23(Phospho); S27(Phospho)	S(23): 100.0; S(27): 100.0	226.451	13.16	3	3490.37	-2.74636	0.890466	1.09284	0.858571
tIsDGTISASk	F1S535	N-Term(iTRAQ8plex); S3(Phospho); K11(iTRAQ8plex)	T(1): 0.0; S(3): 100.0; T(6): 0.0; S(8): 0.0; S(10): 0.0	226.408	20.06	2	1767.93	-2.35222	1.02439	0.929331	1.01761
aVsPPHLDGPLsPksPTk	F1SID1	N-Term(iTRAQ8plex); S3(Phospho); S12(Phospho); K14(iTRAQ8plex); S15(Phospho); K18(iTRAQ8plex)	S(3): 100.0; S(12): 100.0; S(15): 96.0; T(17): 4.0	226.394	11.22	3	2980.51	-0.729004	1.13101	1.11998	1.00613
eDEEEVsDk	F1RT28	N-Term(iTRAQ8plex); S7(Phospho); K9(iTRAQ8plex)	S(7): 100.0	226.306	22.38	2	1767.81	-2.27277	0.956372	0.992228	0.667034
gILSLPHQAsPVSR	I3LJA1	N-Term(iTRAQ8plex); S10(Phospho)	S(4): 0.0; S(10): 97.6; S(13): 2.4	226.232	40.82	3	1845.98	-3.70613	1.06528	1.0118	1.00667
sEPVLEEAAPEDVQk	F1RQB6	N-Term(iTRAQ8plex); S1(Phospho); K15(iTRAQ8plex)	S(1): 100.0	226.124	25.26	3	2329.17	-3.64732	0.885531	0.89969	0.983885
gGSYTQAAGSDSDQGsDVsLTk	D3GIN1	N-Term(iTRAQ8plex); S16(Phospho); S19(Phospho); K22(iTRAQ8plex)	S(3): 0.0; Y(4): 0.0; T(5): 0.0; S(10): 0.0; S(12): 0.1; S(16): 99.9; S(19): 99.9; T(21): 0.1	225.985	31.2	3	2899.29	1.23321	0.912073	0.996142	1.06634
vDGPRsPsYGR	Q3YLA6	N-Term(iTRAQ8plex); S6(Phospho); S8(Phospho)	S(6): 100.0; S(8): 100.0; Y(9): 0.0	225.962	19.76	2	1654.73	-1.49817	1.01499	0.98106	1.22468
eTVQTTQsPPPVEk	F1SB23	N-Term(iTRAQ8plex); S8(Phospho); K14(iTRAQ8plex)	T(2): 0.6; T(5): 33.1; T(6): 33.1; S(8): 33.1	225.786	17.85	3	2229.17	1.94687	0.904239	0.946117	0.914937
vNLFPGLsPSALk	I3LGJ5	N-Term(iTRAQ8plex); S8(Phospho); K13(iTRAQ8plex)	S(8): 100.0; S(10): 0.0	225.644	50.2	3	2031.15	-0.0471673	0.814811	0.827561	0.740007
sLDSPTssPGSGTR	F1S7C3	N-Term(iTRAQ8plex); S7(Phospho); S8(Phospho)	S(1): 3.2; S(4): 93.7; T(6): 3.2; S(7): 6.1; S(8): 93.8; S(11): 0.0; T(13): 0.0	225.624	41.03	2	1812.77	-2.07264	1.05421	1.04633	1.03364
sTDsPAQScSGSFSFcPGVk	I3LCW3	N-Term(iTRAQ8plex); S4(Phospho); C9(Carbamidomethyl); C16(Carbamidomethyl); K20(iTRAQ8plex)	S(1): 0.1; T(2): 0.1; S(4): 99.8; S(8): 0.0; S(10): 0.0; S(12): 0.0; S(14): 0.0	225.517	29.48	3	2794.27	2.29668	0.905284	0.988115	1.16528
tPTPSTPGDTQPNtPAPAPPAEDGIk	F1SLR5	N-Term(iTRAQ8plex); T1(Phospho); T14(Phospho); K26(iTRAQ8plex)	T(1): 0.1; T(3): 1.9; S(5): 48.1; T(6): 48.1; T(10): 1.9; T(14): 100.0	225.349	27.48	3	3325.58	-2.49156	1.13402	1.08168	1.10329
sIEDLHR	I3LNJ2	N-Term(iTRAQ8plex); S1(Phospho)	S(1): 100.0	225.345	28.51	3	1253.62	-2.03604	1.05679	1.05006	0.973006
ksPDFsDEDsDLDFDIGk	F1SNQ9	K1(iTRAQ8plex); N-Term(iTRAQ8plex); S2(Phospho); S6(Phospho); S10(Phospho); K18(iTRAQ8plex)	S(2): 100.0; S(6): 100.0; S(10): 100.0	225.341	19.35	3	3182.41	2.025	1.24642	1.05061	1.27504
lAsTSDMEEk	Q9TV77	N-Term(iTRAQ8plex); S3(Phospho); K10(iTRAQ8plex)	S(3): 98.6; T(4): 1.4; S(5): 0.0	225.298	27.98	3	1798.86	-6.67356	1.2927	1.17725	1.0485
gsPHYFsPFRPY	F1RJJ0	N-Term(iTRAQ8plex); S2(Phospho); S7(Phospho)	S(2): 100.0; Y(5): 0.1; S(7): 99.9; Y(12): 0.1	225.287	30.89	3	1918.82	-0.985024	1.0444	0.93953	1.07501
dGALTLLLDEFENMsVTR	I3LF79	N-Term(iTRAQ8plex); S15(Phospho)	T(5): 0.0; S(15): 97.5; T(17): 2.5	225.121	39.76	3	2408.18	1.6192	0.956125	0.742453	0.991586
dEGsEVEsEMDEELDDSSEPQAk	I3LM55	N-Term(iTRAQ8plex); S4(Phospho); S8(Phospho); K23(iTRAQ8plex)	S(4): 100.0; S(8): 100.0; S(17): 0.0; S(18): 0.0	225.121	42	3	3323.36	2.31444	1.06363	1.14386	1.11033
eGRLsPDIVAEQk	F1S395	N-Term(iTRAQ8plex); S5(Phospho); K13(iTRAQ8plex)	S(5): 100.0	225.115	10.05	3	2130.13	-3.68009	0.892936	0.958816	0.976394
dVFAFGAAVENPEyLAPR	K7GS43	N-Term(iTRAQ8plex); Y14(Phospho)	Y(14): 100.0	225.097	24.97	3	2350.14	-1.83763	1.06105	1.042	0.970899
hEEEEWtDDDLVDSL	C9K506	N-Term(iTRAQ8plex); T7(Phospho)	T(7): 100.0; S(14): 0.0	225.043	50.77	2	2215.92	-0.910992	0.92531	1.05029	1.12356
aDASsAENILYk	F1SG21	N-Term(iTRAQ8plex); S5(Phospho); K12(iTRAQ8plex)	S(4): 1.7; S(5): 98.3; Y(11): 0.0	224.916	36.78	3	1970	-4.57109	0.944861	1.03724	0.948827
yDSLGsLELDQR	K7GNW4	N-Term(iTRAQ8plex); S6(Phospho)	Y(1): 0.0; S(3): 0.0; S(6): 100.0	224.916	26.45	2	1779.84	-1.81973	1.03326	0.966562	1.03866
qAPGVGAVGGGsPER	I3L773	N-Term(iTRAQ8plex); S12(Phospho)	S(12): 100.0	224.847	5.08	2	1722.84	-1.77505	1.03157	1.13739	0.925687
eVsDIEAEGsPk	I3LLM7	N-Term(iTRAQ8plex); S3(Phospho); S10(Phospho); K12(iTRAQ8plex)	S(3): 100.0; S(10): 100.0	224.801	20.52	2	2028.94	0.0182717	0.983743	0.915529	0.818722
tSASPPPEksGDEGsEDEAQsGED	I3L9K5	N-Term(iTRAQ8plex); T1(Phospho); K9(iTRAQ8plex); S10(Phospho); S15(Phospho); S21(Phospho)	T(1): 0.3; S(2): 0.3; S(4): 99.4; S(10): 100.0; S(15): 100.0; S(21): 100.0	224.693	32.75	3	3334.24	-1.50359	1.16469	1.18193	0.838664
lPEGPVDsEDEEEEDEEIDR	F1RKI0	N-Term(iTRAQ8plex); S8(Phospho)	S(8): 100.0	224.645	28.62	2	2715.12	-3.79098	1.02357	0.96659	1.13192
aLAAEASEDEVPsDIDLNDPYFAEEAk	F1SBJ2	N-Term(iTRAQ8plex); S13(Phospho); K27(iTRAQ8plex)	S(7): 0.1; S(13): 99.9; Y(21): 0.0	224.549	58.65	3	3597.7	0.0153084	0.912567	0.992587	1.01789
aPsVATVGSIcDLNLk	F1SGJ3	N-Term(iTRAQ8plex); S3(Phospho); C11(Carbamidomethyl); K16(iTRAQ8plex)	S(3): 100.0; T(6): 0.0; S(9): 0.0	224.466	32.89	3	2333.23	-4.92139	1.01791	1.00763	0.930269
lRLsPsPTSQR	F1RLQ2	N-Term(iTRAQ8plex); S4(Phospho); S6(Phospho)	S(4): 100.0; S(6): 100.0; T(8): 0.0; S(9): 0.0	224.395	26.11	3	1705.83	-1.82052	1.07979	1.01871	1.0101
eEsPAIPsPGGEESGPR	I3L7T0	N-Term(iTRAQ8plex); S3(Phospho); S8(Phospho)	S(3): 100.0; S(8): 100.0; S(14): 0.0	224.376	35.42	3	2159.92	-0.854302	0.790186	0.863874	0.929693
sEGSEYEEIPk	A5D9N2	N-Term(iTRAQ8plex); S1(Phospho); K11(iTRAQ8plex)	S(1): 100.0; S(4): 0.0; Y(6): 0.0	224.223	26.21	3	1955.94	-4.21028	0.893476	0.957592	0.954205
hcAPsPDRsPELSSSR	F1S620	N-Term(iTRAQ8plex); C2(Carbamidomethyl); S5(Phospho); S9(Phospho)	S(5): 100.0; S(9): 100.0; S(13): 0.0; S(14): 0.0; S(15): 0.0	224.198	12.09	3	2246.95	-1.84045	0.987836	1.06882	1.07705
fRVPsEPEk	F1S6R3	N-Term(iTRAQ8plex); S5(Phospho); K9(iTRAQ8plex)	S(5): 100.0	224.159	5.9	3	1776.94	-5.5282	1.17025	1.12414	1.07932
iQSSLsVNsDISk	F1SJC4	N-Term(iTRAQ8plex); S6(Phospho); S9(Phospho); K13(iTRAQ8plex)	S(3): 0.0; S(4): 0.0; S(6): 100.0; S(9): 100.0; S(12): 0.0	224.011	32.13	2	2146.05	-7.37409	1.01754	0.96557	1.10638
aLPATHVPAPPQEGsPR	F1RNP1	N-Term(iTRAQ8plex); S15(Phospho)	T(5): 0.0; S(15): 100.0	224.004	20.56	3	2109.07	-2.77737	1.03673	1.20523	1.00483
vVLASsPSDIPVQSPR	K9J6K2	N-Term(iTRAQ8plex); S6(Phospho)	S(5): 50.0; S(6): 50.0; S(8): 0.0; S(14): 0.0	223.894	30.73	3	2036.07	-0.918495	1.01049	0.983808	1.06258
aSMSEFLEsEDGEVEQQR	F1RKV6	N-Term(iTRAQ8plex); S9(Phospho)	S(2): 0.0; S(4): 0.0; S(9): 100.0	223.855	54.79	3	2455.06	-1.05899	0.930952	1.05675	1.1001
fPLVPEsPR	F1SMR6	N-Term(iTRAQ8plex); S7(Phospho)	S(7): 100.0	223.824	16.27	2	1425.74	-1.50457	1.05031	0.919643	0.960269
aVVSGVDFDsPTTSk	I3LS68	N-Term(iTRAQ8plex); S10(Phospho); K15(iTRAQ8plex)	S(4): 0.0; S(10): 100.0; T(12): 0.0; T(13): 0.0; S(14): 0.0	223.773	41.51	3	2198.11	-2.71157	0.787765	0.888562	0.941653
rHsDENDGGQPHk	I3LJD7	N-Term(iTRAQ8plex); S3(Phospho); K13(iTRAQ8plex)	S(3): 100.0	223.714	22.85	3	2165.03	-3.00366	1.57895	1.35752	1.02098
dDDLVEFsDLEsEDDERPR	F1S8J5	N-Term(iTRAQ8plex); S8(Phospho); S12(Phospho)	S(8): 100.0; S(12): 100.0	223.607	11.98	3	2745.11	-0.659606	0.952362	0.908908	0.997016
qSsPASAAPAPPFFk	F1SU29	N-Term(iTRAQ8plex); S3(Phospho); K15(iTRAQ8plex)	S(2): 2.5; S(3): 97.5; S(6): 0.0	223.51	21.33	3	2191.14	-0.514636	0.979932	0.99777	0.932662
fDDMSsPGLELPScELSR	F1SD90	N-Term(iTRAQ8plex); S6(Phospho); C14(Carbamidomethyl)	S(5): 2.9; S(6): 97.1; S(13): 0.0; S(17): 0.0	223.363	21.94	3	2424.07	-1.49917	0.892658	1.01212	1.70524
kGAGDcsDEEVDGkADGAEAk	K9IVP5	N-Term(iTRAQ8plex); K1(iTRAQ8plex); C6(Carbamidomethyl); S7(Phospho); K14(iTRAQ8plex); K21(iTRAQ8plex)	S(7): 100.0	223.349	5.95	5	3405.68	-2.12964	1.22386	1.12424	0.947305
iAQEIASLsk	F1SMA1	N-Term(iTRAQ8plex); S9(Phospho); K10(iTRAQ8plex)	S(7): 0.0; S(9): 100.0	223.188	41.8	3	1747.97	-7.02522	0.893823	0.976134	0.676851
mSQPGsPSPk	F1SLR5	N-Term(iTRAQ8plex); S6(Phospho); K10(iTRAQ8plex)	S(2): 0.0; S(6): 100.0; S(8): 0.0	223.188	24.2	3	1703.86	-4.71146	1.07458	1.0135	0.917675
vVPEGDsPVR	F1RL99	N-Term(iTRAQ8plex); S7(Phospho)	S(7): 100.0	223.188	18.82	2	1438.72	-1.16519	1.07711	1.13087	1.00876
tGSSsPPGGPPkPGSQLDSMLGSLQSDLNk	M3UZB4	N-Term(iTRAQ8plex); S5(Phospho); K12(iTRAQ8plex); K30(iTRAQ8plex)	T(1): 0.0; S(3): 0.2; S(4): 4.5; S(5): 95.3; S(15): 0.0; S(19): 0.0; S(23): 0.0; S(26): 0.0	223.058	36.06	4	3932.02	-0.554679	1.04096	1.05994	0.952893
dYGEADGLsER	F1S485	N-Term(iTRAQ8plex); S9(Phospho)	Y(2): 0.0; S(9): 100.0	223	9.94	2	1595.69	-0.596783	0.892544	0.982121	0.923267
eDYDsVEQDGDEPGPQR	I3LI59	N-Term(iTRAQ8plex); S5(Phospho)	Y(3): 0.0; S(5): 100.0	222.92	28.03	2	2319.95	-3.70406	1.07823	0.89072	0.997125
eGDTTEDDFPPsPGSGNk	F1SB61	N-Term(iTRAQ8plex); S12(Phospho); K18(iTRAQ8plex)	T(4): 0.0; T(5): 0.0; S(12): 100.0; S(15): 0.0	222.888	25.9	3	2538.14	-3.97375	0.987263	0.989271	1.00821
scPSsPASSEGNR	F1RUN9	N-Term(iTRAQ8plex); C2(Carbamidomethyl); S5(Phospho)	S(1): 0.0; S(4): 1.8; S(5): 98.2; S(8): 0.0; S(9): 0.0	222.752	21.92	2	1719.74	6.74931	1.19234	1.09279	0.976844
dkAEPDALPEAGFEQQQDGALsADEEDAR	F1RN27	N-Term(iTRAQ8plex); K2(iTRAQ8plex); S22(Phospho)	S(22): 100.0	222.744	19.13	3	3790.78	5.56652	0.656499	0.754135	0.79356
eDSPPEPPAAPHtPPStPVk	F1S8P9	N-Term(iTRAQ8plex); T13(Phospho); T17(Phospho); K20(iTRAQ8plex)	S(3): 0.0; T(13): 96.1; S(16): 7.9; T(17): 96.1	222.689	37.02	3	2819.34	-4.31474	0.931321	1.02677	0.989829
qSFEDNDsEELEDk	I3L8K4	N-Term(iTRAQ8plex); S8(Phospho); K14(iTRAQ8plex)	S(2): 0.0; S(8): 100.0	222.662	57.3	3	2373.06	0.362153	0.965822	0.924234	0.84361
gNDsDGEGESDDPEkk	F1SMW4	N-Term(iTRAQ8plex); S4(Phospho); K15(iTRAQ8plex); K16(iTRAQ8plex)	S(4): 100.0; S(10): 0.0	222.581	18.72	3	2671.24	-3.94883	1.26932	1.07523	0.784952
tTsVEQSQQVDNVSPEETDPk	F1RQC8	N-Term(iTRAQ8plex); S3(Phospho); K21(iTRAQ8plex)	T(1): 1.3; T(2): 49.3; S(3): 49.3; S(7): 0.0; S(14): 0.0; T(18): 0.0	222.575	12.83	3	3006.44	0.790547	1.01997	1.04355	0.897734
yYsDsDDELTVEQR	F1S5F9	N-Term(iTRAQ8plex); S3(Phospho); S5(Phospho)	Y(1): 0.0; Y(2): 2.6; S(3): 97.4; S(5): 100.0; T(10): 0.0	222.517	37.26	2	2183.88	2.06853	0.936323	0.950118	0.968818
dGsLGEGLTLk	F1S5M5	N-Term(iTRAQ8plex); S3(Phospho); K11(iTRAQ8plex)	S(3): 100.0; T(9): 0.0	222.494	23.58	3	1777.95	-2.58573	1.1022	0.972137	0.902459
dGDSYDPYDFsDTEEEMPQVHTPk	I3L7E5	N-Term(iTRAQ8plex); S11(Phospho); K24(iTRAQ8plex)	S(4): 0.0; Y(5): 0.0; Y(8): 0.0; S(11): 96.5; T(13): 3.3; T(22): 0.1	222.463	48.55	3	3490.51	-2.18192	1.02242	1.00819	1.04279
yEDDGIsDDEIEGk	I3LLP0	N-Term(iTRAQ8plex); S7(Phospho); K14(iTRAQ8plex)	Y(1): 0.0; S(7): 100.0	222.41	59.8	3	2273.02	-5.07406	0.969447	1.02537	0.968949
tPSASNDDQQE	F1S8G6	N-Term(iTRAQ8plex); T1(Phospho)	T(1): 98.5; S(3): 1.5; S(5): 0.0	222.359	42.81	2	1575.64	-2.55638	1.42923	1.18654	1.15993
gsGDTSSLIDPDTSLSELR	I3LEP9	N-Term(iTRAQ8plex); S2(Phospho)	S(2): 96.7; T(5): 3.3; S(6): 0.0; S(7): 0.0; T(13): 0.0; S(14): 0.0; S(16): 0.0	222.346	20.88	3	2334.11	1.48809	1.00729	1.03144	0.939798
gFGFVDFNsEEDAk	I3LRH2	N-Term(iTRAQ8plex); S9(Phospho); K14(iTRAQ8plex)	S(9): 100.0	222.331	35.33	3	2250.06	-0.167627	1.02622	1.0143	0.930218
gSAPHSESDLPEQEEEILGsDDDEQEDPNDYck	B7UCT2	N-Term(iTRAQ8plex); S20(Phospho); C32(Carbamidomethyl); K33(iTRAQ8plex)	S(2): 0.0; S(6): 0.0; S(8): 0.0; S(20): 100.0; Y(31): 0.0	222.331	40.02	4	4422.85	-6.83254	1.01942	0.959401	1.14042
sFHFDPLSSGsR	F1SJX9	N-Term(iTRAQ8plex); S11(Phospho)	S(1): 0.0; S(8): 0.9; S(9): 49.5; S(11): 49.5	222.276	18.86	3	1720.8	-1.42138	0.797859	1.01661	0.899907
eVALESQLQsLEVTDA	F1S5Z3	N-Term(iTRAQ8plex); S10(Phospho)	S(6): 0.0; S(10): 100.0; T(14): 0.0	222.227	81.3	2	2116.03	-2.44547	0.823404	0.873752	1.06852
dVLDIEQFstVk	F1S417	N-Term(iTRAQ8plex); S9(Phospho); T10(Phospho); K12(iTRAQ8plex)	S(9): 100.0; T(10): 100.0	222.201	28.75	2	2162.06	-3.3333	1.12839	1.02711	1.10438
nLsPcQAEADLEAR	F1RLR7	N-Term(iTRAQ8plex); S3(Phospho); C5(Carbamidomethyl)	S(3): 100.0	222.075	43.61	3	1957.9	-1.09169	0.966274	0.83913	0.893215
sQsLSLQMPTQQDWk	I3LCG9	N-Term(iTRAQ8plex); S3(Phospho); K15(iTRAQ8plex)	S(1): 0.1; S(3): 99.9; S(5): 0.1; T(10): 0.0	221.784	30.89	3	2465.23	-3.83855	1.11846	1.13135	1.12603
vNGDDHHEEDMDMsD	Q19QT0	N-Term(iTRAQ8plex); S14(Phospho)	S(14): 100.0	221.784	24.37	2	2129.77	-2.59492	0.973663	0.983196	0.971358
skPIPIMPAsPQk	I3LLD7	N-Term(iTRAQ8plex); K2(iTRAQ8plex); S10(Phospho); K13(iTRAQ8plex)	S(1): 0.0; S(10): 100.0	221.77	23.28	4	2386.36	-4.45985	1.48949	1.38197	1.08676
tVDsssEEIEVEVPVVDR	F1S2J5	N-Term(iTRAQ8plex); S4(Phospho); S5(Phospho); S6(Phospho)	T(1): 0.2; S(4): 99.8; S(5): 100.0; S(6): 100.0	221.762	42.09	2	2533.07	0.110514	0.919672	0.967806	1.1357
sNFESsPEIEGR	I3LCW3	N-Term(iTRAQ8plex); S6(Phospho)	S(1): 0.0; S(5): 1.8; S(6): 98.2	221.759	29.62	2	1735.78	-3.85354	1.00158	1.13693	1.00669
rNEDDsEtEDEGEk	I3L7E5	N-Term(iTRAQ8plex); S6(Phospho); T8(Phospho); K14(iTRAQ8plex)	S(6): 100.0; T(8): 100.0	221.718	25.02	3	2420.99	-2.97483	1.10407	0.904684	0.757567
sPsQGDEDSALILTQDNLk	F1SET5	N-Term(iTRAQ8plex); S3(Phospho); K19(iTRAQ8plex)	S(1): 50.0; S(3): 50.0; S(9): 0.0; T(14): 0.0	221.712	26.33	3	2719.35	-4.02939	1.03646	0.854561	0.913251
eEHGGLIRsPR	I3W8V7	N-Term(iTRAQ8plex); S9(Phospho)	S(9): 100.0	221.692	20.76	3	1634.83	-0.934624	0.980171	0.978737	1.05131
gPGVGSGPGGSATsPQVEWTAR	I3LI90	N-Term(iTRAQ8plex); S14(Phospho)	S(6): 0.0; S(11): 0.0; T(13): 50.0; S(14): 50.0; T(20): 0.0	221.671	41.18	3	2439.16	0.645864	1.09964	1.20885	1.32841
sSLGPsAsETEEDSVSVSk	F1RU38	N-Term(iTRAQ8plex); S6(Phospho); S8(Phospho); K19(iTRAQ8plex)	S(1): 0.0; S(2): 0.0; S(6): 100.0; S(8): 100.0; T(10): 0.0; S(14): 0.0; S(16): 0.0; S(18): 0.0	221.525	22.95	3	2664.21	-1.36752	1.04231	1.09612	1.08482
iPVLEIPcVEDDsDDEEFFDAPcSPLEEPVQFPASVk	F1SIL5	N-Term(iTRAQ8plex); C8(Carbamidomethyl); S13(Phospho); C23(Carbamidomethyl); K37(iTRAQ8plex)	S(13): 99.7; S(24): 0.3; S(35): 0.0	221.52	45.77	4	4908.31	1.11844	1.01048	1.0807	1.06915
sLYTSsPGGVYATR	P02543	N-Term(iTRAQ8plex); S6(Phospho)	S(1): 0.0; Y(3): 0.0; T(4): 0.0; S(5): 0.1; S(6): 99.9; Y(11): 0.0; T(13): 0.0	221.476	29.39	3	1842.9	0.802902	0.910514	0.904771	1.09687
aALPEQHPEsPEPLGsQGGGR	K7GND6	N-Term(iTRAQ8plex); S10(Phospho); S16(Phospho)	S(10): 100.0; S(16): 100.0	221.369	24.73	3	2578.16	-2.38081	0.887424	0.911544	0.990866
hsSPHQsEDEEEPR	Q4VK70	N-Term(iTRAQ8plex); S2(Phospho); S7(Phospho)	S(2): 99.9; S(3): 0.1; S(7): 100.0	221.289	37.77	3	2127.83	-2.75027	1.06994	0.990763	0.931783
sGLsLEELR	F1RIF9	N-Term(iTRAQ8plex); S4(Phospho)	S(1): 0.0; S(4): 100.0	221.287	17.36	2	1387.71	-3.37419	0.935884	0.979095	0.998307
iLLQAQQsLEPEPk	I3LJ91	N-Term(iTRAQ8plex); S8(Phospho); K14(iTRAQ8plex)	S(8): 100.0	221.173	31.85	3	2282.26	-1.55961	1.14752	0.954789	1.0889
aAMYDIISsPSk	A0A0B8S043	N-Term(iTRAQ8plex); S9(Phospho); K12(iTRAQ8plex)	Y(4): 0.0; S(8): 0.0; S(9): 100.0; S(11): 0.0	221.123	34.04	3	1971	-4.82943	1.11461	1.14851	1.03455
dLSPtGsITDSPAk	F1RLR7	N-Term(iTRAQ8plex); T5(Phospho); S7(Phospho); K14(iTRAQ8plex)	S(3): 99.9; T(5): 100.0; S(7): 0.1; T(9): 0.0; S(11): 0.0	221.073	17.46	3	2157.03	-1.51206	1.02831	1.087	1.10793
sESsDFEVVPk	A0A0B8S026	N-Term(iTRAQ8plex); S1(Phospho); S4(Phospho); K11(iTRAQ8plex)	S(1): 99.9; S(3): 2.3; S(4): 97.8	221.019	16.9	2	1991.92	-2.2325	0.897625	1.01144	0.993865
tStFcGTPEFLAPEVLTETSYTR	F1S4D4	N-Term(iTRAQ8plex); T3(Phospho); C5(Carbamidomethyl)	T(1): 1.5; S(2): 49.2; T(3): 49.2; T(7): 0.1; T(17): 0.0; T(19): 0.0; S(20): 0.0; Y(21): 0.0; T(22): 0.0	220.811	25.8	3	2991.4	-0.441089	1.00233	0.927865	0.954143
dDGDEEGLLtHsEEELEHSQDtDAEDGALQ	F1S4Y9	N-Term(iTRAQ8plex); T10(Phospho); S12(Phospho); T22(Phospho)	T(10): 100.0; S(12): 100.0; S(19): 5.9; T(22): 94.1	220.773	60.13	3	3828.43	-5.62098	1.08955	0.943447	1.03384
gLGsPEPGPTAPYLGR	F1SJX9	N-Term(iTRAQ8plex); S4(Phospho)	S(4): 100.0; T(10): 0.0; Y(13): 0.0	220.598	26.1	3	1952.97	-2.41338	1.27257	1.18683	1.25021
dSENSGDSGYPsEk	A0A0B8RZL6	N-Term(iTRAQ8plex); S12(Phospho); K14(iTRAQ8plex)	S(2): 0.0; S(5): 0.0; S(8): 0.0; Y(10): 0.0; S(12): 100.0	220.564	32.05	3	2159.95	-2.32813	1.10678	1.00374	0.843761
lDNTPAsPTRsPADPNDIPLAk	K7GQ88	N-Term(iTRAQ8plex); S7(Phospho); S11(Phospho); K22(iTRAQ8plex)	T(4): 0.4; S(7): 99.6; T(9): 95.8; S(11): 4.2	220.551	9.48	3	3058.51	-0.507373	1.08602	1.19289	1.08008
iLQSQDFsLDSsAEEEGLR	F1S577	N-Term(iTRAQ8plex); S8(Phospho); S12(Phospho)	S(4): 0.1; S(8): 99.9; S(11): 2.4; S(12): 97.7	220.47	40.39	2	2588.15	2.92852	1.06294	0.936084	1.08048
sPEEAAVDQEsEDDLSAsR	I3LEG0	N-Term(iTRAQ8plex); S11(Phospho); S18(Phospho)	S(1): 0.0; S(11): 100.0; S(16): 50.0; S(18): 50.0	220.47	29.59	2	2499.01	-1.57556	0.936562	0.89055	0.95122
qLAAAEEETSTsPR	M3TYQ2	N-Term(iTRAQ8plex); S12(Phospho)	T(9): 33.0; S(10): 0.9; T(11): 33.0; S(12): 33.0	220.437	29.46	3	1873.88	-1.54987	0.810377	0.840369	0.945543
ktSsDDEsEEDEDDLLQR	F1RSH4	K1(iTRAQ8plex); N-Term(iTRAQ8plex); T2(Phospho); S4(Phospho); S8(Phospho)	T(2): 96.3; S(3): 7.4; S(4): 96.3; S(8): 100.0	220.414	42.29	3	2959.19	-2.71257	0.983434	1.00076	1.10613
lSFLsWSTNk	I3LHE7	N-Term(iTRAQ8plex); S5(Phospho); K10(iTRAQ8plex)	S(2): 0.0; S(5): 100.0; S(7): 0.0; T(8): 0.0	220.391	14.38	2	1870.99	-1.21989	1.26866	1.00792	0.949568
dQsPPPsPPPSYHPPPPPTk	I3L804	N-Term(iTRAQ8plex); S3(Phospho); S7(Phospho); K20(iTRAQ8plex)	S(3): 100.0; S(7): 99.7; S(11): 0.1; Y(12): 0.1; T(19): 0.0	220.376	18.24	3	2888.38	-4.30232	0.793918	0.950653	1.04167
rEsDEFGVk	F1S7Q6	N-Term(iTRAQ8plex); S3(Phospho); K9(iTRAQ8plex)	S(3): 100.0	220.141	14.38	3	1754.88	-5.67232	1.05509	0.993375	0.874405
fDsNEEDSAsVFSPSFGLk	F1RS45	N-Term(iTRAQ8plex); S3(Phospho); S10(Phospho); K19(iTRAQ8plex)	S(3): 100.0; S(8): 0.1; S(10): 99.9; S(13): 0.0; S(15): 0.0	220.139	21	3	2831.26	-1.91618	0.981807	1.00157	0.925133
sPTLFSSDFVNLEGR	D4P3C2	N-Term(iTRAQ8plex); S1(Phospho)	S(1): 100.0; T(3): 0.0; S(6): 0.0; S(7): 0.0	220.107	41.22	2	2052.99	-0.529226	0.949348	0.935898	1.11713
aVNSFHDDsDEDLLHI	F1SB77	N-Term(iTRAQ8plex); S9(Phospho)	S(4): 0.0; S(9): 100.0	219.952	28.42	3	2210.99	-1.86468	1.01934	0.960465	1.39824
nFDFEGSLsPVIAPk	F1SU85	N-Term(iTRAQ8plex); S9(Phospho); K15(iTRAQ8plex)	S(7): 0.0; S(9): 100.0	219.847	30.73	3	2309.19	-4.00877	1.20381	1.15102	0.985411
gAGLGGPDPAPTPGAPAPPGAPAPPGsPDAR	I3L8X2	N-Term(iTRAQ8plex); S27(Phospho)	T(12): 0.0; S(27): 100.0	219.713	35.24	4	3054.48	-6.15786	1.05312	1.07834	1.28045
rsPGsGsEANGLALVSGFk	F1S7Q6	N-Term(iTRAQ8plex); S2(Phospho); S5(Phospho); S7(Phospho); K19(iTRAQ8plex)	S(2): 100.0; S(5): 100.0; S(7): 100.0; S(16): 0.0	219.708	16.82	3	2682.25	-0.865888	0.935681	1.01434	1.13391
sMsAEDLLER	F1RYS7	N-Term(iTRAQ8plex); S3(Phospho)	S(1): 0.0; S(3): 100.0	219.619	12.1	2	1534.71	0.126313	0.934728	0.864622	0.928739
aIEQADLLQEEDEsPR	I3LVB8	N-Term(iTRAQ8plex); S14(Phospho)	S(14): 100.0	219.614	44.63	2	2227.04	-1.6901	0.880237	0.967616	1.00014
gPGQVLTAASALSLELQEmEPLGLPQAsPTR	F1S2J4	N-Term(iTRAQ8plex); M19(Oxidation); S28(Phospho)	T(7): 0.0; S(10): 0.0; S(13): 0.0; S(28): 97.9; T(30): 2.1	219.539	14.87	4	3561.83	4.77065	1.14246	1.48713	1.47746
eQSDVSVsPR	F1REW7	N-Term(iTRAQ8plex); S8(Phospho)	S(3): 0.0; S(6): 0.0; S(8): 100.0	219.483	35	2	1487.7	-2.02909	0.995244	0.945347	0.900019
aGsSPAQGTQNEAPR	M3TYV9	N-Term(iTRAQ8plex); S3(Phospho)	S(3): 50.0; S(4): 50.0; T(9): 0.0	219.275	32.13	3	1854.86	-2.14963	0.951424	1.13357	0.887918
tEESsLVENNDNIDEEAR	I3LRP1	N-Term(iTRAQ8plex); S5(Phospho)	T(1): 0.0; S(4): 0.0; S(5): 100.0	219.226	47.38	2	2448.05	-8.75053	0.969523	1.01116	0.916833
vGsTENIk	F1SLI3	N-Term(iTRAQ8plex); S3(Phospho); K8(iTRAQ8plex)	S(3): 98.8; T(4): 1.2	219.22	15.63	2	1535.82	-3.91754	1.01708	0.803887	0.853181
aSLPAGPVGTDPEsPSEPR	F1SD57	N-Term(iTRAQ8plex); S14(Phospho)	S(2): 0.0; T(10): 0.0; S(14): 97.3; S(16): 2.7	219.198	18.68	2	2248.08	0.775064	1.15438	1.02528	1.09031
lNHsPPQSSSR	F1RP70	N-Term(iTRAQ8plex); S4(Phospho)	S(4): 100.0; S(8): 0.0; S(9): 0.0; S(10): 0.0	219.145	15.19	3	1593.77	-1.70408	0.926465	0.938697	0.999178
mNVPETMNEVLDMsDDEVR	K7GLA8	N-Term(iTRAQ8plex); S14(Phospho)	T(6): 0.0; S(14): 100.0	219.096	34.22	3	2608.12	-3.93927	0.706762	0.937874	0.89574
vQSLEGEkLsPk	F1SK12	N-Term(iTRAQ8plex); K8(iTRAQ8plex); S10(Phospho); K12(iTRAQ8plex)	S(3): 0.0; S(10): 100.0	218.822	21.73	4	2307.3	-1.7345	1.27848	1.12889	0.774304
tRDEDFVPsDTsPQk	O46374	N-Term(iTRAQ8plex); S9(Phospho); S12(Phospho); K15(iTRAQ8plex)	T(1): 0.0; S(9): 0.0; T(11): 100.0; S(12): 100.0	218.817	18.74	3	2490.13	-4.26322	1.00486	0.905054	0.886874
fVAFSGEGQsLR	F1RK61	N-Term(iTRAQ8plex); S10(Phospho)	S(5): 0.0; S(10): 100.0	218.782	32.59	3	1681.82	-2.1363	1.0108	1.37595	2.91646
gsPQQIDHAk	F1SBT6	N-Term(iTRAQ8plex); S2(Phospho); K10(iTRAQ8plex)	S(2): 100.0	218.766	18.83	3	1768.91	-4.53141	1.05927	1.11148	0.824713
eVIEIEDAsPTk	K7GSF7	N-Term(iTRAQ8plex); S9(Phospho); K12(iTRAQ8plex)	S(9): 100.0; T(11): 0.0	218.633	45.4	3	2019.05	-1.94358	1.11734	0.974016	0.933394
nsSEANSGDFLELk	F1RVX2	N-Term(iTRAQ8plex); S2(Phospho); K14(iTRAQ8plex)	S(2): 98.4; S(3): 1.6; S(7): 0.0	218.63	46.26	2	2199.07	-2.75873	1.06753	1.02048	0.923575
tSAsPPPEk	I3L9K5	N-Term(iTRAQ8plex); S4(Phospho); K9(iTRAQ8plex)	T(1): 0.0; S(2): 0.0; S(4): 100.0	218.468	19.27	2	1601.83	-4.33447	1.04303	0.932045	0.654224
gLsSEsSGDR	F1RU38	N-Term(iTRAQ8plex); S3(Phospho); S6(Phospho)	S(3): 100.0; S(4): 0.0; S(6): 100.0; S(7): 0.0	218.452	33.22	2	1458.58	-2.30953	2.02979	1.66835	1.54399
sMVEGLGAPLGPAEDEGEAENDVDsPGSLR	I3LS68	N-Term(iTRAQ8plex); S25(Phospho)	S(1): 0.0; S(25): 96.5; S(28): 3.5	218.421	41.21	3	3382.51	-4.46547	0.930611	0.978513	1.03205
sLAsIEAk	M3V801	N-Term(iTRAQ8plex); S4(Phospho); K8(iTRAQ8plex)	S(1): 0.0; S(4): 100.0	218.328	21.6	2	1506.83	-4.28531	1.28984	1.16991	1.06788
yPIFSIPHsPR	F1S6R3	N-Term(iTRAQ8plex); S9(Phospho)	Y(1): 0.0; S(5): 0.0; S(9): 100.0	218.316	33.07	3	1697.87	1.61	1.39036	1.1128	1.42654
lsPQEPWGGEDQPPR	I3LU11	N-Term(iTRAQ8plex); S2(Phospho)	S(2): 100.0	218.299	9.63	3	2076.96	-2.58978	0.934181	0.959001	0.981904
qQGHEPVsPR	I3LEF7	N-Term(iTRAQ8plex); S8(Phospho)	S(8): 100.0	218.292	36.5	3	1518.73	-2.46682	1.0299	1.00847	0.819693
qSGESLAPEsPSPDSSATSTR	F1RG88	N-Term(iTRAQ8plex); S10(Phospho)	S(2): 0.0; S(5): 0.0; S(10): 99.9; S(12): 0.1; S(15): 0.0; S(16): 0.0; T(18): 0.0; S(19): 0.0; T(20): 0.0	218.242	23.37	3	2475.11	-4.68112	1.04116	1.13171	0.918483
aGtPDsDVTEk	F1RWW3	N-Term(iTRAQ8plex); T3(Phospho); S6(Phospho); K11(iTRAQ8plex)	T(3): 100.0; S(6): 100.0; T(9): 0.0	218.168	47.35	2	1887.85	-6.37625	1.13784	1.04022	0.884101
gSDsDSEGDNPEk	I3LL27	N-Term(iTRAQ8plex); S4(Phospho); K13(iTRAQ8plex)	S(2): 1.3; S(4): 98.7; S(6): 0.0	218.037	57.13	2	2024.88	-4.14471	1.09472	0.930619	0.661218
qLVYVEQAGSsPk	I3LBE5	N-Term(iTRAQ8plex); S11(Phospho); K13(iTRAQ8plex)	Y(4): 0.0; S(10): 0.1; S(11): 99.9	217.987	33.94	3	2094.11	-1.21708	0.868132	0.900193	0.937934
lSHsMSLDAQDGH	I3LHJ6	N-Term(iTRAQ8plex); S4(Phospho)	S(2): 0.0; S(4): 50.0; S(6): 50.0	217.884	27.61	2	1781.78	-3.37028	1.09603	1.07782	1.07991
gNVVPsPLPTR	I3LCU9	N-Term(iTRAQ8plex); S6(Phospho)	S(6): 100.0; T(10): 0.0	217.811	30	2	1520.81	-1.58551	0.907209	0.939035	0.980851
dsGsDEDFLmEDDDDsDYGSSk	I3L9K5	N-Term(iTRAQ8plex); S2(Phospho); S4(Phospho); M10(Oxidation); S16(Phospho); K22(iTRAQ8plex)	S(2): 100.0; S(4): 100.0; S(16): 95.6; Y(18): 4.4; S(20): 0.0; S(21): 0.0	217.727	33.8	3	3293.17	-2.4999	1.12329	1.1863	1.19983
nELQEPcEsPk	F1STU9	N-Term(iTRAQ8plex); C7(Carbamidomethyl); S9(Phospho); K11(iTRAQ8plex)	S(9): 100.0	217.723	26.14	2	2018.97	-0.052118	0.991565	1.0968	1.11209
sHSEssPDPEVk	I3LCW3	N-Term(iTRAQ8plex); S5(Phospho); S6(Phospho); K12(iTRAQ8plex)	S(1): 0.0; S(3): 0.1; S(5): 99.9; S(6): 100.0	217.627	10.6	3	2066.92	-2.58788	1.00593	1.06343	1.03554
eNYSDsEEEDDDDVASSR	F1SH78	N-Term(iTRAQ8plex); S6(Phospho)	Y(3): 0.0; S(4): 0.0; S(6): 100.0; S(16): 0.0; S(17): 0.0	217.522	57.18	2	2445.92	-5.03894	0.741277	1.79091	0.9903
fIHQQPQAPsPVYGSSAk	M3UZB4	N-Term(iTRAQ8plex); S10(Phospho); K18(iTRAQ8plex)	S(10): 2.5; Y(13): 95.0; S(15): 2.5; S(16): 0.0	217.453	24.36	3	2630.35	-3.24572	0.870609	0.904694	0.93859
sVsTTNIAGHFNDESPLGLR	B2DCZ9	N-Term(iTRAQ8plex); S3(Phospho)	S(1): 2.9; S(3): 91.2; T(4): 2.9; T(5): 2.9; S(15): 0.0	217.388	23.16	3	2499.2	-8.67235	0.899723	1.00543	1.17143
sPEEAAVDQEsEDDLsAsRTSLER	I3LEG0	N-Term(iTRAQ8plex); S11(Phospho); S16(Phospho); S18(Phospho)	S(1): 0.0; S(11): 100.0; S(16): 92.4; S(18): 4.1; T(20): 7.6; S(21): 95.9	217.32	27.96	3	3165.29	1.57777	0.900832	0.951586	1.01889
eGsPANWk	F1SGC8	N-Term(iTRAQ8plex); S3(Phospho); K8(iTRAQ8plex)	S(3): 100.0	216.918	26.94	3	1576.79	-2.45986	1.04013	0.908848	0.880718
sDsPEsDAER	F1RQH2	N-Term(iTRAQ8plex); S3(Phospho); S6(Phospho)	S(1): 0.0; S(3): 100.0; S(6): 100.0	216.764	18.74	2	1556.58	-3.1269	0.98027	0.905123	0.840138
ksEPELDLSSIk	B5L0Y3	N-Term(iTRAQ8plex); K1(iTRAQ8plex); S2(Phospho); K12(iTRAQ8plex)	S(2): 100.0; S(9): 0.0; S(10): 0.0	216.528	17.12	3	2338.3	-1.05839	1.22397	1.105	0.88515
qNsDDEERPQMsDEEk	F1RZB7	N-Term(iTRAQ8plex); S3(Phospho); S12(Phospho); K16(iTRAQ8plex)	S(3): 100.0; S(12): 100.0	216.437	14.09	3	2705.12	-2.62972	1.10129	1.07702	0.910463
yNLDAsEEEDSNkk	Q19QU3	N-Term(iTRAQ8plex); S6(Phospho); K13(iTRAQ8plex); K14(iTRAQ8plex)	Y(1): 0.0; S(6): 100.0; S(11): 0.0	216.238	20.61	4	2634.29	-5.20028	1.04828	1.0321	0.915274
tWcGSPPYAAPELFEGk	I3LSF0	N-Term(iTRAQ8plex); T1(Phospho); C3(Carbamidomethyl); K17(iTRAQ8plex)	T(1): 100.0; S(5): 0.0; Y(8): 0.0	216.158	32.19	3	2598.25	-4.1932	1.05342	0.955519	0.914566
gDLsPAQPVDLLR	M3V801	N-Term(iTRAQ8plex); S4(Phospho)	S(4): 100.0	216.156	7.27	2	1764.92	-2.67071	0.912531	1.066	1.10797
aAsPGQTNGESSmEVLATR	F1RMA7	N-Term(iTRAQ8plex); S3(Phospho); M13(Oxidation)	S(3): 100.0; T(7): 0.0; S(11): 0.0; S(12): 0.0; T(18): 0.0	216.126	52.04	3	2306.06	-3.34895	0.941272	1.01388	0.934989
aSGDPGASGAsPR	F1SIZ8	N-Term(iTRAQ8plex); S11(Phospho)	S(2): 0.0; S(8): 0.1; S(11): 99.9	216.051	13.93	2	1513.69	-1.29586	0.98665	0.947404	0.845785
sFLEQDsLDEAQPQI	I3LMK3	N-Term(iTRAQ8plex); S7(Phospho)	S(1): 0.0; S(7): 100.0	215.966	29.66	2	2103.97	-4.59437	0.913824	0.914687	1.05842
lPsQENELPENPSVVLSTNSPAALk	I3LS68	N-Term(iTRAQ8plex); S3(Phospho); K25(iTRAQ8plex)	S(3): 100.0; S(13): 0.0; S(17): 0.0; T(18): 0.0; S(20): 0.0	215.85	20.03	3	3322.75	2.48572	1.16374	1.09939	1.26789
lTGsTSSLNk	I3LC63	N-Term(iTRAQ8plex); S4(Phospho); K10(iTRAQ8plex)	T(2): 49.7; S(4): 49.7; T(5): 0.7; S(6): 0.0; S(7): 0.0	215.725	23.41	3	1695.91	-2.26722	0.991435	1.07058	0.932809
aLQDEGWAAAAAAAPsPGSAR	F1RV35	N-Term(iTRAQ8plex); S16(Phospho)	S(16): 50.0; S(19): 50.0	215.624	24.42	3	2352.11	-6.03506	0.841973	1.07256	0.858766
fEsPATGILsPR	F1SU29	N-Term(iTRAQ8plex); S3(Phospho); S10(Phospho)	S(3): 100.0; T(6): 0.0; S(10): 100.0	215.619	16.04	2	1738.81	-2.00943	0.90318	0.901056	1.03268
fEDEGAGFEESsETGDYEEk	F1SK12	N-Term(iTRAQ8plex); S12(Phospho); K20(iTRAQ8plex)	S(11): 3.1; S(12): 93.9; T(14): 3.1; Y(17): 0.0	215.615	40.34	3	2943.25	-2.11081	1.16815	0.977141	1.03312
sGLsPEQVR	I3LCW3	N-Term(iTRAQ8plex); S4(Phospho)	S(1): 0.0; S(4): 100.0	215.511	11.68	2	1356.68	-1.94818	0.974639	1.00404	0.932376
gLPSPYNVSsAPGsR	F1RW75	N-Term(iTRAQ8plex); S10(Phospho); S14(Phospho)	S(4): 0.0; Y(6): 0.0; S(9): 50.0; S(10): 50.0; S(14): 100.0	215.505	13.47	2	1952.88	0.0186633	0.872661	1.03783	1.1004
vLIEDtDDEANT	F1S680	N-Term(iTRAQ8plex); T6(Phospho)	T(6): 100.0; T(12): 0.0	215.451	74.3	2	1718.76	-2.15897	0.77448	0.936928	1.26652
aGMSSNQSVSsPVLDAVPR	I3LCW3	N-Term(iTRAQ8plex); S11(Phospho)	S(4): 0.0; S(5): 0.0; S(8): 0.0; S(10): 50.0; S(11): 50.0	215.41	18.7	2	2286.09	-8.41185	0.999822	0.877297	1.0952
lSSETGGMGSs	F1SFQ4	N-Term(iTRAQ8plex); S11(Phospho)	S(2): 0.0; S(3): 0.0; T(5): 0.0; S(10): 50.0; S(11): 50.0	215.381	53.55	2	1396.59	-2.14281	0.973667	1.01476	0.961914
sHELDPDENPDsDVDHSGSLLGFk	F1RT52	N-Term(iTRAQ8plex); S12(Phospho); K24(iTRAQ8plex)	S(1): 0.0; S(12): 95.8; S(17): 2.1; S(19): 2.1	215.081	9.81	3	3298.55	2.89133	0.865391	1.01905	1.13647
dYDDMsPR	I3LQS0	N-Term(iTRAQ8plex); S6(Phospho)	Y(2): 0.0; S(6): 100.0	214.907	31.45	2	1382.56	-2.57215	0.981161	0.994895	0.900715
gTPTQsPVVGR	F1SNM7	N-Term(iTRAQ8plex); S6(Phospho)	T(2): 0.0; T(4): 0.0; S(6): 100.0	214.828	17.29	2	1482.76	-2.01217	0.95688	1.03626	0.96183
sSsPEPVTHLk	F1SIA4	N-Term(iTRAQ8plex); S3(Phospho); K11(iTRAQ8plex)	S(1): 0.8; S(2): 49.6; S(3): 49.6; T(8): 0.0	214.828	14.68	3	1869.99	-2.36881	1.5017	1.34608	1.2497
ekQssEEEEkEAGASR	Q29175	N-Term(iTRAQ8plex); K2(iTRAQ8plex); S4(Phospho); S5(Phospho); K10(iTRAQ8plex)	S(4): 100.0; S(5): 100.0; S(15): 0.0	214.782	10.17	3	2866.36	-0.661051	1.13189	1.10314	1.07499
eGtPPPPPPPPR	Q19LF0	N-Term(iTRAQ8plex); T3(Phospho)	T(3): 100.0	214.684	23.72	3	1622.82	-2.59773	1.14664	1.00582	0.790321
iPVPsSPVPIATIDLVQQQTEDVMPR	A1DWM3	N-Term(iTRAQ8plex); S5(Phospho)	S(5): 50.0; S(6): 50.0; T(12): 0.0; T(20): 0.0	214.433	62.18	3	3214.67	-0.741122	1.17555	1.44576	1.36494
vSSAPAPSPPsPAPPAVPSsPk	A0A0B8RTW8	N-Term(iTRAQ8plex); S11(Phospho); S20(Phospho); K22(iTRAQ8plex)	S(2): 0.2; S(3): 0.2; S(8): 4.1; S(11): 95.6; S(19): 4.1; S(20): 95.9	214.391	12.32	3	2793.4	-3.85266	1.38094	1.65738	1.24731
asPsPPSHAEHGAALAR	F1RFR1	N-Term(iTRAQ8plex); S2(Phospho); S4(Phospho)	S(2): 100.0; S(4): 100.0; S(7): 0.0	214.297	13.78	3	2119.96	-2.19683	1.02642	1.26574	1.09742
eGPEsPQASR	F1RL66	N-Term(iTRAQ8plex); S5(Phospho)	S(5): 100.0; S(9): 0.0	214.281	31.83	2	1441.66	-2.27026	1.18204	1.02731	0.960837
eFVEDDEVDEsDIsDFEDmDk	F1RX78	N-Term(iTRAQ8plex); S11(Phospho); S14(Phospho); M19(Oxidation); K21(iTRAQ8plex)	S(11): 100.0; S(14): 100.0	214.219	38.22	3	3292.32	1.43638	1.08688	0.861665	0.969477
rSsSELsPDAVEk	I3LCW3	N-Term(iTRAQ8plex); S3(Phospho); S7(Phospho); K13(iTRAQ8plex)	S(2): 2.7; S(3): 94.5; S(4): 2.7; S(7): 100.0	214.168	19.61	3	2173.04	-1.66276	1.10906	1.12499	1.08286
aEAcSTTDPAsPDLGPR	I3LS55	N-Term(iTRAQ8plex); C4(Carbamidomethyl); S11(Phospho)	S(5): 0.0; T(6): 0.0; T(7): 0.0; S(11): 100.0	214.073	28.75	2	2128.95	-0.456885	1.24634	1.22652	1.21846
rVEEDTmSDQALEALSAsLGSR	B5L0Y3	N-Term(iTRAQ8plex); M7(Oxidation); S18(Phospho)	T(6): 0.0; S(8): 0.0; S(16): 3.2; S(18): 93.7; S(21): 3.2	214.049	16.78	3	2765.27	-8.69683	0.974286	1.09686	1.09713
rDYDDMsPR	I3LQS0	N-Term(iTRAQ8plex); S7(Phospho)	Y(3): 0.0; S(7): 100.0	214.034	27.5	2	1538.66	-3.05498	0.964136	0.99951	0.865583
lsPAYSLGSLTGAsPR	I3LLN4	N-Term(iTRAQ8plex); S2(Phospho); S14(Phospho)	S(2): 100.0; Y(5): 0.0; S(6): 0.0; S(9): 0.0; T(11): 0.1; S(14): 99.9	213.968	42.89	3	2040.97	-2.71687	0.886685	0.889323	0.935361
iLEGDNAVDsDmEEEADDGSk	F1SP80	N-Term(iTRAQ8plex); S10(Phospho); M12(Oxidation); K21(iTRAQ8plex)	S(10): 100.0; S(20): 0.0	213.952	47.91	3	2943.28	-2.93973	0.916642	0.967794	1.08275
sEGsEYEEIPk	A5D9N2	N-Term(iTRAQ8plex); S1(Phospho); S4(Phospho); K11(iTRAQ8plex)	S(1): 100.0; S(4): 97.9; Y(6): 2.1	213.872	24	2	2035.91	0.77737	0.98954	0.985303	1.00284
sTLNPQWNEsFTFk	F1RV14	N-Term(iTRAQ8plex); S10(Phospho); K14(iTRAQ8plex)	S(1): 0.0; T(2): 0.0; S(10): 99.9; T(12): 0.1	213.862	25.18	3	2387.17	-7.49901	1.00998	0.946023	1.02727
gTGLQPGEEELPDIAPPLVtPDEPk	F1SLU6	N-Term(iTRAQ8plex); T20(Phospho); K25(iTRAQ8plex)	T(2): 0.0; T(20): 100.0	213.849	33.25	3	3287.66	-10.2665	1.25792	1.09751	1.55367
eITTsADQIAEVk	A0A0B8RZ34	N-Term(iTRAQ8plex); S5(Phospho); K13(iTRAQ8plex)	T(3): 0.0; T(4): 2.1; S(5): 97.9	213.832	22.23	3	2093.09	-2.038	0.952345	1.0243	0.954139
gDVsISGPk	I3L5D5	N-Term(iTRAQ8plex); S4(Phospho); K9(iTRAQ8plex)	S(4): 100.0; S(6): 0.0	213.698	20.46	2	1547.82	-2.63178	0.861652	1.07419	1.07307
sLGEEGLPR	F1RQ08	N-Term(iTRAQ8plex); S1(Phospho)	S(1): 100.0	213.698	15.26	2	1341.67	-4.31638	1.00115	0.93493	1.106
iAcEEEFSDsDEEGEGGR	F1SV89	N-Term(iTRAQ8plex); C3(Carbamidomethyl); S10(Phospho)	S(8): 50.0; S(10): 50.0	213.38	32.46	2	2399.96	3.21017	0.970366	0.860515	1.02079
aGEQQLsEPEDMEmEAGDTDDPPR	B6DT15	N-Term(iTRAQ8plex); S7(Phospho); M14(Oxidation)	S(7): 100.0; T(19): 0.0	213.291	46.67	3	3047.24	-1.15802	0.902408	1.02078	1.09949
eGsPAPLEPEPGASQPk	K7GKC2	N-Term(iTRAQ8plex); S3(Phospho); K17(iTRAQ8plex)	S(3): 100.0; S(14): 0.0	213.29	15.56	3	2379.2	-1.45589	0.792006	0.940711	0.83856
gPPDFsSDEEREPTPVLGSGAAAAGR	F1SQS2	N-Term(iTRAQ8plex); S6(Phospho)	S(6): 100.0; S(7): 0.0; T(14): 0.0; S(19): 0.0	213.253	13.12	3	2954.38	0.0161825	0.984136	0.989184	1.03058
tMIIsPER	F1SMZ9	N-Term(iTRAQ8plex); S5(Phospho)	T(1): 0.0; S(5): 100.0	213.235	19.25	2	1330.67	-3.4922	0.995795	0.935055	0.999932
sTGVSFWTQDsDENEQEQQsDTEEGSSk	I3LVP5	N-Term(iTRAQ8plex); S11(Phospho); S20(Phospho); K28(iTRAQ8plex)	S(1): 0.0; T(2): 0.0; S(5): 0.0; T(8): 0.0; S(11): 100.0; S(20): 99.8; T(22): 0.2; S(26): 0.0; S(27): 0.0	213.225	101.77	3	3903.61	-2.48532	1.08821	1.07682	0.954536
gsPEALGSQDR	I3LGJ5	N-Term(iTRAQ8plex); S2(Phospho)	S(2): 100.0; S(8): 0.0	213.096	35.03	2	1500.7	-2.35071	1.08663	1.04136	1.01959
vcsDDEEDEEk	A0A0B8RZ08	N-Term(iTRAQ8plex); C2(Carbamidomethyl); S3(Phospho); K11(iTRAQ8plex)	S(3): 100.0	213.096	18.16	3	2042.86	-5.40278	0.958976	1.1017	0.786424
lNQPStPTR	I3L5D4	N-Term(iTRAQ8plex); T6(Phospho)	S(5): 0.0; T(6): 98.3; T(8): 1.6	213.024	13.06	2	1397.71	-1.75263	1.10352	1.08668	1.08144
kGNAEGssDEEGkLVIDEPTk	A0A0B8RSU5	N-Term(iTRAQ8plex); K1(iTRAQ8plex); S7(Phospho); S8(Phospho); K13(iTRAQ8plex); K21(iTRAQ8plex)	S(7): 100.0; S(8): 100.0; T(20): 0.0	212.928	26.16	4	3579.82	-0.853169	1.17671	1.10656	1.0353
dPTAsPGDAGEQAIR	P26234	N-Term(iTRAQ8plex); S5(Phospho)	T(3): 0.1; S(5): 99.9	212.904	24.99	2	1868.87	-0.479701	0.943452	0.941742	0.948773
dELTEsPk	F1S827	N-Term(iTRAQ8plex); S6(Phospho); K8(iTRAQ8plex)	T(4): 0.0; S(6): 100.0	212.765	11.8	2	1606.81	-2.60369	1.20606	1.04547	1.02074
iAVETQsPSLFGSk	I3LKE2	N-Term(iTRAQ8plex); S7(Phospho); K14(iTRAQ8plex)	T(5): 0.0; S(7): 100.0; S(9): 0.0; S(13): 0.0	212.543	50.63	3	2152.15	-2.12473	1.36607	1.34229	1.20616
mPGsPEVAGAGEDkk	F1SB38	N-Term(iTRAQ8plex); S4(Phospho); K14(iTRAQ8plex); K15(iTRAQ8plex)	S(4): 100.0	212.525	3.06	3	2465.28	-1.32579	1.01668	1.08467	0.892628
mHDGELEEQEEDDEksDSEDR	F1RY22	N-Term(iTRAQ8plex); K15(iTRAQ8plex); S16(Phospho)	S(16): 100.0; S(18): 0.0	212.523	14.29	3	3210.34	-2.96173	0.933263	0.853693	0.77928
tGSNISGASsDISLDEQYk	F1RMJ9	N-Term(iTRAQ8plex); S10(Phospho); K19(iTRAQ8plex)	T(1): 0.0; S(3): 0.0; S(6): 0.1; S(9): 2.9; S(10): 96.9; S(13): 0.1; Y(18): 0.0	212.433	29.72	3	2660.28	-5.82696	0.860989	0.928381	1.41786
aEGAGTEEEGtPk	F1SRL9	N-Term(iTRAQ8plex); T11(Phospho); K13(iTRAQ8plex)	T(6): 0.0; T(11): 100.0	212.382	25.23	3	1963.95	0.783735	1.01776	1.06871	0.929844
dGQSsPQPsPR	F1RTQ8	N-Term(iTRAQ8plex); S5(Phospho); S9(Phospho)	S(4): 50.0; S(5): 50.0; S(9): 100.0	212.358	27.22	2	1619.67	-2.8107	1.18533	1.18458	0.929461
tATAASEQsPGTSSR	I3L772	N-Term(iTRAQ8plex); S9(Phospho)	T(1): 0.0; T(3): 0.0; S(6): 1.8; S(9): 98.2; T(12): 0.0; S(13): 0.0; S(14): 0.0	212.32	33.68	2	1834.85	0.447194	0.987022	0.886368	0.812065
fSEMMNNmGGDEDVDLPEVDGADDDsQDsDDEk	F1SL99	N-Term(iTRAQ8plex); M8(Oxidation); S26(Phospho); S29(Phospho); K33(iTRAQ8plex)	S(2): 0.0; S(26): 100.0; S(29): 100.0	212.265	34.27	3	4405.68	-2.7521	0.936011	1.03975	1.14274
asGsENEGDYNPGR	F1RS45	N-Term(iTRAQ8plex); S2(Phospho); S4(Phospho)	S(2): 100.0; S(4): 100.0; Y(10): 0.0	212.216	34.24	2	1916.73	-2.00216	1.02807	1.10668	0.997679
sAFTPATATGSSPsPVLGQGEk	I3LSM1	N-Term(iTRAQ8plex); S14(Phospho); K22(iTRAQ8plex)	S(1): 0.0; T(4): 0.0; T(7): 0.0; T(9): 0.0; S(11): 0.0; S(12): 0.0; S(14): 100.0	212.195	22.99	3	2778.39	-8.34159	0.889417	0.983625	0.954978
hSHDtDsNPDPQEEk	F1SB61	N-Term(iTRAQ8plex); T5(Phospho); S7(Phospho); K15(iTRAQ8plex)	S(2): 99.9; T(5): 0.2; S(7): 99.9	212.14	11.58	3	2504.06	2.17681	0.943023	1.03982	0.838678
tPLGAsLDEQNSSTLk	M3V801	N-Term(iTRAQ8plex); S6(Phospho); K16(iTRAQ8plex)	T(1): 0.1; S(6): 99.9; S(12): 0.0; S(13): 0.0; T(14): 0.0	212.11	54.84	3	2349.22	1.05381	0.971504	1.03923	1.05918
nFsDNQLQEGk	F1RJ93	N-Term(iTRAQ8plex); S3(Phospho); K11(iTRAQ8plex)	S(3): 100.0	212.011	19.47	3	1967.96	-2.57641	0.953975	1.0588	1.06234
vmDsDEDDDY	F1RNX2	N-Term(iTRAQ8plex); M2(Oxidation); S4(Phospho)	S(4): 100.0; Y(10): 0.0	211.926	26.44	2	1603.56	-1.96655	1.06285	0.999263	0.904596
yEVAsQHER	A8HG48	N-Term(iTRAQ8plex); S5(Phospho)	Y(1): 0.0; S(5): 100.0	211.778	31.24	3	1502.69	-3.56386	1.0584	0.970953	0.905268
sRsPPPASk	Q06A98	N-Term(iTRAQ8plex); S1(Phospho); S3(Phospho); K9(iTRAQ8plex)	S(1): 100.0; S(3): 100.0; S(8): 0.0	211.712	22.89	3	1694.84	-3.41127	1.14787	1.00184	0.760829
sPsPYYSR	I3LBN9;Q06AA6	N-Term(iTRAQ8plex); S3(Phospho)	S(1): 0.0; S(3): 100.0; Y(5): 0.0; Y(6): 0.0; S(7): 0.0	211.605	11.43	2	1340.62	-2.16908	0.937582	0.911384	0.99598
eSsPIPsPTSDRk	K9IWG6	N-Term(iTRAQ8plex); S3(Phospho); S7(Phospho); K13(iTRAQ8plex)	S(2): 2.9; S(3): 97.1; S(7): 99.8; T(9): 0.1; S(10): 0.1	211.565	6.4	3	2169.04	-3.13556	1.06922	1.13068	0.952205
vSEELEDQLSEGGNsPEk	F1RRM3	N-Term(iTRAQ8plex); S15(Phospho); K18(iTRAQ8plex)	S(2): 0.0; S(10): 0.0; S(15): 100.0	211.546	43.33	3	2635.25	-2.47997	1.0088	1.02122	1.07199
gENPFTDsPEEEk	A0A0B8RT94	N-Term(iTRAQ8plex); S8(Phospho); K13(iTRAQ8plex)	T(6): 0.0; S(8): 100.0	211.479	32.61	3	2167	-3.32316	0.827589	0.803804	0.823652
eQSSEAAETGVsENEENPVR	I3LU95	N-Term(iTRAQ8plex); S12(Phospho)	S(3): 0.0; S(4): 0.0; T(9): 0.0; S(12): 100.0	211.446	42.6	3	2546.11	-5.39258	0.958874	0.977082	1.03455
ssDSEEAFETPESTTPVk	I3L8P8	N-Term(iTRAQ8plex); S2(Phospho); K18(iTRAQ8plex)	S(1): 3.2; S(2): 93.6; S(4): 3.2; T(10): 0.0; S(13): 0.0; T(14): 0.0; T(15): 0.0	211.417	17.26	3	2629.23	-3.31358	0.92527	0.829123	0.990135
rsPsPSPTPEAk	F1SM00	N-Term(iTRAQ8plex); S2(Phospho); S4(Phospho); K12(iTRAQ8plex)	S(2): 100.0; S(4): 100.0; S(6): 0.0; T(8): 0.0	211.371	8.7	3	2021.98	-6.68485	1.07573	1.04871	1.14577
qQAAYYAQTsPQGMPQHPPAPQGQ	F1S9S5	N-Term(iTRAQ8plex); S10(Phospho)	Y(5): 0.0; Y(6): 0.0; T(9): 50.0; S(10): 50.0	211.24	31.96	3	2965.37	1.66974	0.982142	0.901033	1.03798
tGDQATDsSPGSVk	A5GFR8	N-Term(iTRAQ8plex); S8(Phospho); K14(iTRAQ8plex)	T(1): 0.0; T(6): 1.3; S(8): 49.4; S(9): 49.4; S(12): 0.0	211.071	32.27	3	2037.99	-2.1028	1.3252	1.18416	1.09279
tPtPEPAEVETR	I3LA44	N-Term(iTRAQ8plex); T3(Phospho)	T(1): 0.0; T(3): 100.0; T(11): 0.0	210.998	17.04	2	1710.82	-0.343501	0.894728	1.06941	0.925693
rGsDPLTSsPGR	F1SPF3	N-Term(iTRAQ8plex); S3(Phospho); S9(Phospho)	S(3): 100.0; T(7): 2.5; S(8): 0.1; S(9): 97.4	210.883	27.37	2	1693.76	-2.21835	1.15941	1.08294	1.10463
sPSLsPSPPsPIEk	F1SK12	N-Term(iTRAQ8plex); S5(Phospho); S10(Phospho); K14(iTRAQ8plex)	S(1): 0.0; S(3): 0.0; S(5): 98.1; S(7): 1.9; S(10): 100.0	210.863	15.86	3	2191.09	-0.258828	0.922859	1.29091	1.21251
gPAsPDVPYPDDLVGFk	A5PEZ4	N-Term(iTRAQ8plex); S4(Phospho); K17(iTRAQ8plex)	S(4): 100.0; Y(9): 0.0	210.81	32.27	3	2462.26	4.29765	0.919877	1.03528	1.07017
[truncated: 2,136 more rows]
