# Supplementary material for: Phosphoproteome Analysis Reveals the Molecular Mechanisms Underlying Deoxynivalenol-Induced Intestinal Toxicity in IPEC-J2 Cells
Source: Toxins (Basel). 2016 Sep 22;8(10):270. doi: 10.3390/toxins8100270 (PMC5086631; doi:10.3390/toxins8100270)
Supplement: Supplementary file 1 [file toxins-08-00270-s001.zip › toxins-144180-supplementary/Table S2 .xlsx]

## Sheet: differentially expressed phosph
	Supplementary Table S2. Characterization of differentially expressed phosphopeptides in differentiated IPEC-J2 cells after DON exposure. Two hundred eighty-nine phosphopeptides were differentially regulated after DON exposure as determined by a fold-change > ± 1.2.
	Sequence	Protein Group Accessions	Modifications	phosphoRS Site Probabilities	phosphoRS Binomial Peptide Score	IonScore	Charge	MH+ [Da]	ΔM [ppm]	T1/C	T2/C	T3/C	average T/C	one sample t-test p value	磷酸化肽段差异总数			下调		上调
	dLILALcSDAASRLYQGPSSPGPPGSPSPAASPALGQGPGsssR	F1RJP7	N-Term(iTRAQ8plex); C7(Carbamidomethyl); S41(Phospho); S42(Phospho); S43(Phospho)	S(8): 28.5; S(12): 28.5; Y(15): 28.5; S(19): 28.5; S(20): 28.5; S(26): 28.5; S(28): 28.5; S(32): 28.5; S(41): 32.8; S(42): 19.6; S(43): 19.6	17.792	0.22	3	4778.2	1.72697	0.780073	0.752264	2.3292	1.28718	0.636891	1		0.825146	1	1.28718	1
	fDDMSsPGLELPScELSR	F1SD90	N-Term(iTRAQ8plex); S6(Phospho); C14(Carbamidomethyl)	S(5): 2.9; S(6): 97.1; S(13): 0.0; S(17): 0.0	223.363	21.94	3	2424.07	-1.49917	0.892658	1.01212	1.70524	1.20334	0.506365	2		0.815212	2	1.20334	2		Total	Down-regulated	Up-gulated
	sAtTTPSGsPR	I3L548	N-Term(iTRAQ8plex); S1(Phospho); T3(Phospho); S9(Phospho)	S(1): 100.0; T(3): 0.2; T(4): 0.2; T(5): 99.5; S(7): 50.0; S(9): 50.0	67.225	18.06	2	1605.62	-5.66453	1.26631	1.8378	0.693994	1.26603	0.504982	3		0.715982	3	1.26603	3		289	87	202
	sDTDTGVcSGADEDPDDk	M3TYU5	N-Term(iTRAQ8plex); S1(Phospho); C8(Carbamidomethyl); K18(iTRAQ8plex)	S(1): 100.0; T(3): 0.0; T(5): 0.0; S(9): 0.0	174.829	15.87	3	2572.1	6.6669	0.887931	1.08377	1.80431	1.25867	0.451206	4		0.823135	4	1.25867	4		1	0.301038	0.698962
	sFSAPYPSAAGSAGPEAcssAERR	I3LHC2	N-Term(iTRAQ8plex); C18(Carbamidomethyl); S19(Phospho); S20(Phospho)	S(1): 10.5; S(3): 10.5; Y(6): 10.5; S(8): 10.5; S(12): 52.7; S(19): 52.7; S(20): 52.7	19.5254	3.59	2	2877.22	0.212847	2.09271	0.953477	1.066	1.37073	0.413957	5		0.799106	5	1.37073	5		100	30.1038	69.8962
	eFITGDVEPTDAESEWHsENEEEDk	F1RYA4	N-Term(iTRAQ8plex); S18(Phospho); K25(iTRAQ8plex)	T(4): 0.0; T(10): 0.0; S(14): 0.0; S(18): 100.0	435.53	71.89	3	3610.59	0.66549	1.26694	0.824293	1.73452	1.27525	0.404828	6		0.644766	6	1.27525	6
	rHstSPsPSR	F1SKE6	N-Term(iTRAQ8plex); S3(Phospho); T4(Phospho); S7(Phospho)	S(3): 66.7; T(4): 66.7; S(5): 66.7; S(7): 96.7; S(9): 3.3	100.756	4.65	2	1655.66	-2.11631	0.792053	1.5277	1.43861	1.25279	0.389341	7		0.781249	7	1.25279	7		Total	Down-regulated	Up-regulated
	sAVPsPAFLsTTLSALDEALHGGVAcGSLTEITGPPGcGk	F1SA21	N-Term(iTRAQ8plex); S5(Phospho); S10(Phospho); C26(Carbamidomethyl); C38(Carbamidomethyl); K40(iTRAQ8plex)	S(1): 22.2; S(5): 22.2; S(10): 22.2; T(11): 22.2; T(12): 22.2; S(14): 22.2; S(28): 22.2; T(30): 22.2; T(33): 22.2	9.61383	2.67	3	4694.27	-1.58199	0.863679	1.26316	2.16411	1.43032	0.379535	8		0.789799	8	1.43032	8		289	87	202
	tcPsLsPTSPLNNk	I3LJA1	N-Term(iTRAQ8plex); C2(Carbamidomethyl); S4(Phospho); S6(Phospho); K14(iTRAQ8plex)	T(1): 0.1; S(4): 99.9; S(6): 100.0; T(8): 0.0; S(9): 0.0	195.839	5.55	3	2284.09	1.73824	0.909029	2.222	1.28481	1.47195	0.350232	9		0.770179	9	1.47195	9		100	30.1038	69.8962
	nSQEDsEDSEEk	I3L9K5	N-Term(iTRAQ8plex); S6(Phospho); K12(iTRAQ8plex)	S(2): 0.0; S(6): 100.0; S(9): 0.0	352.536	36.46	2	2084.91	-2.15268	1.0498	0.865845	0.559798	0.825146	0.34571	10		0.806417	10	1.25895	10
	sLsTSGESLYHVLGLDk	A0A0B8RVY0	N-Term(iTRAQ8plex); S3(Phospho); K17(iTRAQ8plex)	S(1): 0.0; S(3): 96.7; T(4): 1.7; S(5): 1.7; S(8): 0.0; Y(10): 0.0	342.277	27.4	3	2494.3	-0.413756	1.14317	0.966036	1.66766	1.25895	0.343961	11		0.786482	11	1.76774	11
	sPVGGSGPGDPADTSSPDSLTQALQLAAASEPTFFLYAEQLAR	F1SML0	N-Term(iTRAQ8plex); S1(Phospho)	S(1): 100.0; S(6): 0.0; T(14): 0.0; S(15): 0.0; S(16): 0.0; S(19): 0.0; T(21): 0.0; S(30): 0.0; T(33): 0.0; Y(37): 0.0	247.263	36.5	3	4704.29	4.99197	0.636724	0.705805	1.10311	0.815212	0.331391	12		0.797382	12	1.2225	12
	fVAFSGEGQsLR	F1RK61	N-Term(iTRAQ8plex); S10(Phospho)	S(5): 0.0; S(10): 100.0	218.782	32.59	3	1681.82	-2.1363	1.0108	1.37595	2.91646	1.76774	0.319123	13		0.791625	13	1.27398	13
	gssEEDEDSRTPDR	F1RZQ8	N-Term(iTRAQ8plex); S2(Phospho); S3(Phospho)	S(2): 100.0; S(3): 100.0; S(9): 0.0; T(11): 0.0	156.745	9.95	2	2043.78	-1.87491	1.09252	1.5305	1.04448	1.2225	0.286785	14		0.828637	14	1.30481	14
	hVTLPSsPR	K9J6M4	N-Term(iTRAQ8plex); S7(Phospho)	T(3): 1.1; S(6): 49.5; S(7): 49.5	128.634	18.33	3	1377.72	-3.01167	1.17045	1.01802	1.63348	1.27398	0.276879	15		0.761804	15	1.30408	15
	sLVSPAYctQESR	I3L8F8	N-Term(iTRAQ8plex); C8(Carbamidomethyl); T9(Phospho)	S(1): 0.0; S(4): 0.0; Y(7): 1.3; T(9): 49.3; S(12): 49.3	165.295	12.85	2	1881.87	-2.89799	1.02816	1.17967	1.70659	1.30481	0.276414	16		0.820317	16	1.23293	16
	aFLsPPTLLEGPLR	I3LSY2	N-Term(iTRAQ8plex); S4(Phospho)	S(4): 100.0; T(7): 0.0	200.221	32.08	2	1895.03	-0.176785	1.05981	1.15898	1.69345	1.30408	0.262293	17		0.798057	17	1.33726	17
	sRTsPVSR	I3LCW3	N-Term(iTRAQ8plex); S1(Phospho); S4(Phospho)	S(1): 99.9; T(3): 50.0; S(4): 50.0; S(7): 0.1	56.3709	21.87	2	1353.62	-3.04311	0.854353	0.935537	0.358057	0.715982	0.256233	18		0.805225	18	1.27928	18
	sTSAPQmsPGsSDNQSSSPQPAQQk	I3LQ83	N-Term(iTRAQ8plex); M7(Oxidation); S8(Phospho); S11(Phospho); K25(iTRAQ8plex)	S(1): 0.0; T(2): 0.4; S(3): 0.4; S(8): 88.1; S(11): 22.2; S(12): 22.2; S(16): 22.2; S(17): 22.2; S(18): 22.2	71.1086	20.83	3	3316.45	-3.7288	1.5268	1.10323	1.06875	1.23293	0.254541	19		0.74536	19	1.5205	19
	qMFSDAGsGDDALDGDDDLVIDIPE	I3LJK6	N-Term(iTRAQ8plex); S8(Phospho)	S(4): 0.0; S(8): 100.0	98.1512	19.1	2	2994.29	4.33004	1.03734	0.666742	0.765322	0.823135	0.251558	20		0.78531	20	1.21812	20
	eEADSDVGEGsSEEPEAENSRPR	I3LQP8	N-Term(iTRAQ8plex); S11(Phospho)	S(5): 0.0; S(11): 95.8; S(12): 4.2; S(20): 0.0	175.317	11.4	3	2860.2	-1.14305	1.60592	1.4669	0.938954	1.33726	0.238769	21		0.618325	21	1.23297	21
	sMALFEEEMDSNPMVSSLLNk	K9J6L1	N-Term(iTRAQ8plex); S1(Phospho); K21(iTRAQ8plex)	S(1): 100.0; S(11): 0.0; S(16): 0.0; S(17): 0.0	258.876	17.08	3	3060.48	5.26046	1.23897	1.01706	1.58181	1.27928	0.23121	22		0.522018	22	1.21016	22
	vFFYNPLTGETAWEDESEDQPEDELEMQPGLSPGsPR	F1RR27	N-Term(iTRAQ8plex); S35(Phospho)	Y(4): 0.0; T(8): 0.0; T(11): 0.0; S(17): 0.0; S(32): 0.1; S(35): 99.9	153.801	32.25	3	4581.02	-1.87348	1.10443	2.11615	1.34092	1.5205	0.230589	23		0.816082	23	1.22265	23
	iSVPDLPsPDEDDkLQVQk	F1SM67	N-Term(iTRAQ8plex); S8(Phospho); K14(iTRAQ8plex); K19(iTRAQ8plex)	S(2): 0.2; S(8): 99.8	107.601	10.98	4	3115.65	-4.88531	1.45511	1.1739	1.02535	1.21812	0.225613	24		0.803732	24	1.21935	24
	sEAEEGEVR	F1S485	N-Term(iTRAQ8plex); S1(Phospho)	S(1): 100.0	181.677	6.79	2	1389.61	-9.43512	0.840413	0.974789	0.582115	0.799106	0.223358	25		0.809329	25	2.06688	25
	sRsHsPMSNR	Q06AA6	N-Term(iTRAQ8plex); S3(Phospho); S5(Phospho)	S(1): 6.3; S(3): 96.8; S(5): 96.8; S(8): 0.0	90.77	1.52	2	1622.68	-2.0381	1.159	1.04978	1.49012	1.23297	0.220519	26		0.757805	26	1.28697	26
	tsWVPR	I3L7X7	N-Term(iTRAQ8plex); T1(Phospho); S2(Phospho)	T(1): 100.0; S(2): 100.0	64.0686	17.71	2	1209.54	-1.24938	0.77166	0.251125	0.911514	0.644766	0.219083	27		0.81625	27	1.31915	27
	dREDsPER	F1RQF6	N-Term(iTRAQ8plex); S5(Phospho)	S(5): 100.0	249.594	18.74	2	1387.61	-2.7445	0.938583	0.86783	0.537333	0.781249	0.218914	28		0.797347	28	1.3389	28
	lVEDERsDREEtEssEGEEAAAGGGAk	F1SS96	N-Term(iTRAQ8plex); S7(Phospho); T12(Phospho); S14(Phospho); S15(Phospho); K27(iTRAQ8plex)	S(7): 100.0; T(12): 100.0; S(14): 100.0; S(15): 100.0	241.473	50.07	3	3736.51	-2.83227	1.42195	1.19032	1.01822	1.21016	0.214211	29		0.755085	29	1.20922	29
	sQtPQDTNR	I3LDJ9	N-Term(iTRAQ8plex); T3(Phospho)	S(1): 0.0; T(3): 100.0; T(7): 0.0	186.987	21.4	2	1430.65	-2.7932	0.993142	0.775563	0.600691	0.789799	0.205261	30		0.824306	30	1.43757	30
	asPVR	I3LBG3	N-Term(iTRAQ8plex); S2(Phospho)	S(2): 100.0	69.731	14.13	2	913.478	-3.46095	0.697419	1.01042	0.602697	0.770179	0.203101	31		0.774758	31	1.2642	31
	nLVSWESQtQPQVQVQDEEITEDDLR	F1S3P8	N-Term(iTRAQ8plex); T9(Phospho)	S(4): 2.1; S(7): 48.9; T(9): 48.9; T(21): 0.0	121.048	10.77	3	3470.6	-6.8322	1.17924	1.04395	1.44475	1.22265	0.199128	32		0.816396	32	1.31976	32
	eQsQEGPAkPPAEcPGEPSk	I3LGJ5	N-Term(iTRAQ8plex); S3(Phospho); K9(iTRAQ8plex); C14(Carbamidomethyl); K20(iTRAQ8plex)	S(3): 100.0; S(19): 0.0	297.202	13.9	4	3115.55	-2.07942	1.44877	1.13039	1.07889	1.21935	0.198369	33		0.787527	33	1.29752	33
	kVsSAEGAAk	Q7M2Y3	N-Term(iTRAQ8plex); K1(iTRAQ8plex); S3(Phospho); K10(iTRAQ8plex)	S(3): 100.0; S(4): 0.0	235.686	8.32	3	1940.09	-4.11334	3.15564	1.75487	1.29013	2.06688	0.197387	34		0.670854	34	1.30304	34
	rNPYEQVSAGNGGGSLSYSNLAAtSANL	K7GMB6	N-Term(iTRAQ8plex); T24(Phospho)	Y(4): 0.0; S(8): 0.0; S(15): 78.6; S(17): 5.3; Y(18): 5.3; S(19): 5.3; T(24): 5.3; S(25): 0.4	125.353	8.43	3	3182.47	-10.6475	1.41312	0.991135	1.45664	1.28697	0.192919	35		0.82138	35	1.23636	35
	sQEELR	F1SBY5	N-Term(iTRAQ8plex); S1(Phospho)	S(1): 100.0	135.547	9.35	2	1145.55	-1.9789	0.908671	0.901051	0.609529	0.806417	0.188219	36		0.70286	36	1.20134	36
	rHsDENDGGQPHk	I3LJD7	N-Term(iTRAQ8plex); S3(Phospho); K13(iTRAQ8plex)	S(3): 100.0	223.714	22.85	3	2165.03	-3.00366	1.57895	1.35752	1.02098	1.31915	0.187995	37		0.767802	37	1.36131	37
	sAsPTAPR	F1RW07	N-Term(iTRAQ8plex); S3(Phospho)	S(1): 50.0; S(3): 50.0; T(5): 0.0	159.816	13.43	2	1170.58	-2.79117	0.912042	0.875534	0.57187	0.786482	0.186214	38		0.779095	38	1.29663	38
	tPLSEAEFEEIMNR	F1SH60	N-Term(iTRAQ8plex); T1(Phospho)	T(1): 100.0; S(4): 0.0	207.63	17.81	3	2049.95	-2.40467	1.53688	1.47446	1.00535	1.3389	0.180762	39		0.76568	39	1.36634	39
	nAPHADDDDScsINSDPEAk	I3LJX4	N-Term(iTRAQ8plex); C11(Carbamidomethyl); S12(Phospho); K20(iTRAQ8plex)	S(10): 50.0; S(12): 50.0; S(15): 0.1	112.94	2.76	3	2846.22	-6.61823	1.13572	1.41109	1.08085	1.20922	0.177157	40		0.79944	40	1.32507	40
	eVsDDEAEEk	O02705	N-Term(iTRAQ8plex); S3(Phospho); K10(iTRAQ8plex)	S(3): 100.0	341.634	38.18	3	1838.85	-3.12744	0.923991	0.863826	0.604328	0.797382	0.174822	41		0.817537	41	1.24496	41
	kLESsESR	F1RLQ2	N-Term(iTRAQ8plex); K1(iTRAQ8plex); S5(Phospho)	S(4): 50.0; S(5): 50.0; S(7): 0.0	109.274	4.67	3	1623.85	-2.58418	1.74601	1.53039	1.03631	1.43757	0.17266	42		0.782326	42	1.23422	42
	skPAGsDGER	I3LUR1	N-Term(iTRAQ8plex); K2(iTRAQ8plex); S6(Phospho)	S(1): 0.0; S(6): 100.0	181.788	7.09	2	1691.85	-1.92022	0.954391	0.809566	0.61092	0.791625	0.171412	43		0.734476	43	1.20562	43
	dDEkEAEEGEDDRDSANGEDDs	I3LK71	N-Term(iTRAQ8plex); K4(iTRAQ8plex); S22(Phospho)	S(15): 50.0; S(22): 50.0	145.869	16.48	3	3115.25	-3.7713	1.10107	1.17906	1.51246	1.2642	0.171271	44		0.825087	44	1.24208	44
	dGLTNAGELESDsGsDk	F2Z5D1	N-Term(iTRAQ8plex); S13(Phospho); S15(Phospho); K17(iTRAQ8plex)	T(4): 0.0; S(11): 0.1; S(13): 99.9; S(15): 100.0	192.699	16.23	3	2463.08	2.1945	0.669066	0.879523	0.937321	0.828637	0.170264	45		0.751097	45	1.21779	45
	sRSPsGSPR	F1S4R5	N-Term(iTRAQ8plex); S1(Phospho); S5(Phospho)	S(1): 0.0; S(3): 100.0; S(5): 100.0; S(7): 0.0	97.6827	14.96	2	1394.61	-2.64492	0.667386	0.981078	0.636948	0.761804	0.162714	46		0.815117	46	1.31941	46
	sAtPPATR	I3LCW3	N-Term(iTRAQ8plex); T3(Phospho)	S(1): 0.1; T(3): 99.7; T(7): 0.1	78.9041	3.94	2	1184.59	-3.19144	0.873187	0.929072	0.658692	0.820317	0.161018	47		0.778595	47	1.243	47
	qEkPAEkPAETPVATsPTSTDSTSGDSSR	F1SP32	N-Term(iTRAQ8plex); K3(iTRAQ8plex); K7(iTRAQ8plex); S16(Phospho)	T(11): 0.0; T(15): 0.2; S(16): 99.8; T(18): 0.0; S(19): 0.0; T(20): 0.0; S(22): 0.0; T(23): 0.0; S(24): 0.0; S(27): 0.0; S(28): 0.0	248.118	23.53	4	3953.98	1.91555	1.42011	1.50581	1.03335	1.31976	0.158773	48		0.774048	48	1.22237	48
	isPDPGAGSAVSQELGEGDPASLSTPLEAEFDTPSELsPR	F1ST42	N-Term(iTRAQ8plex); S2(Phospho); S38(Phospho)	S(2): 100.0; S(9): 0.0; S(12): 0.0; S(22): 0.0; S(24): 0.0; T(25): 0.0; T(33): 0.1; S(35): 50.0; S(38): 50.0	138.308	23.77	3	4475.05	2.87564	1.53677	1.0835	1.27228	1.29752	0.151942	49		0.804901	49	1.26593	49
	gTGLQPGEEELPDIAPPLVtPDEPk	F1SLU6	N-Term(iTRAQ8plex); T20(Phospho); K25(iTRAQ8plex)	T(2): 0.0; T(20): 100.0	213.849	33.25	3	3287.66	-10.2665	1.25792	1.09751	1.55367	1.30304	0.151425	50		0.789762	50	1.23441	50
	qsPDAFETEVAAQLAAFkPVGGEIEVTPSALk	I3LD50	N-Term(iTRAQ8plex); S2(Phospho); K18(iTRAQ8plex); K32(iTRAQ8plex)	S(2): 100.0; T(8): 0.0; T(27): 0.0; S(29): 0.0	187.638	22.38	4	4293.26	-5.01189	1.0583	1.41605	1.23472	1.23636	0.149316	51		0.827719	51	1.20845	51
	cLLADLPLPPELPGGDDLSAsPEEk	F1SSC2	N-Term(iTRAQ8plex); C1(Carbamidomethyl); S21(Phospho); K25(iTRAQ8plex)	S(19): 2.3; S(21): 97.7	256.095	31.47	3	3321.69	2.2808	1.07802	1.15484	1.37116	1.20134	0.14874	52		0.725064	52	1.37994	52
	aTENDIYNFFsPLNPVR	I3L816;F1RG16	N-Term(iTRAQ8plex); S11(Phospho)	T(2): 0.0; Y(7): 0.2; S(11): 99.8	114.34	17.22	3	2381.13	-7.50071	0.856393	0.907247	0.630532	0.798057	0.140819	53		0.776383	53	2.30664	53
	tsSVPEYVYNLHLVENDFAGGR	F1SGD2	N-Term(iTRAQ8plex); S2(Phospho)	T(1): 1.9; S(2): 49.0; S(3): 49.0; Y(7): 0.1; Y(9): 0.0	182.103	24.76	3	2851.36	-1.01781	1.64789	1.28181	1.15422	1.36131	0.134631	54		0.468986	54	1.29482	54
	mETVSNASSSsNPsSPGR	F1RSR8	N-Term(iTRAQ8plex); S11(Phospho); S14(Phospho)	T(3): 0.0; S(5): 1.4; S(8): 1.4; S(9): 1.4; S(10): 1.4; S(11): 9.3; S(14): 92.6; S(15): 92.6	75.7519	0.35	2	2258.93	-0.286951	1.42197	1.05404	1.41387	1.29663	0.134369	55		0.822273	55	1.23018	55
	lPDLsPVENk	A0A0B8S026	N-Term(iTRAQ8plex); S5(Phospho); K10(iTRAQ8plex)	S(5): 100.0	158.14	12.59	3	1799.97	-2.81318	1.64113	1.32765	1.13024	1.36634	0.132799	56		0.76691	56	1.2113	56
	kTsDANETEDHLESLIck	I3LJD7	N-Term(iTRAQ8plex); K1(iTRAQ8plex); S3(Phospho); C17(Carbamidomethyl); K18(iTRAQ8plex)	T(2): 49.1; S(3): 49.1; T(8): 1.9; S(14): 0.0	145.461	13.66	4	3082.55	-0.242471	1.18065	1.206	1.58857	1.32507	0.132737	57		0.794196	57	1.36353	57
	tPESGLEGAPsPTVTPQAAASLLAPFPTQR	K7GSX0	N-Term(iTRAQ8plex); S11(Phospho)	T(1): 0.0; S(4): 0.0; S(11): 97.0; T(13): 3.0; T(15): 0.0; S(21): 0.0; T(28): 0.0	284.082	59.21	3	3375.71	-0.310005	1.13479	1.15752	1.44257	1.24496	0.13185	58		0.7828	58	1.20072	58
	sSsQDsLDELSMEDYWIELENIk	F1S306	N-Term(iTRAQ8plex); S3(Phospho); S6(Phospho); K23(iTRAQ8plex)	S(1): 2.1; S(2): 50.0; S(3): 50.0; S(6): 97.9; S(11): 0.0; Y(15): 0.0	231.198	44.13	3	3499.56	-2.22909	1.3865	1.06466	1.2515	1.23422	0.128756	59		0.793616	59	1.20084	59
	lLLDPSsPPTk	F2Z5W6	N-Term(iTRAQ8plex); S7(Phospho); K11(iTRAQ8plex)	S(6): 2.2; S(7): 97.8; T(10): 0.0	138.741	16.52	3	1856.03	-5.54441	1.36819	1.13053	1.11815	1.20562	0.127339	60		0.734731	60	1.30247	60
	gTEAGQGGEPGtPTGEAGPScSSASDk	I3LTN6	N-Term(iTRAQ8plex); T12(Phospho); C21(Carbamidomethyl); K27(iTRAQ8plex)	T(2): 0.0; T(12): 99.9; T(14): 0.1; S(20): 0.0; S(22): 0.0; S(23): 0.0; S(25): 0.0	380.763	101.22	3	3180.43	0.286168	1.41943	1.21345	1.09336	1.24208	0.126091	61		0.814424	61	1.25857	61
	sPEEEGAVSs	Q06A98	N-Term(iTRAQ8plex); S10(Phospho)	S(1): 0.0; S(9): 50.0; S(10): 50.0	273.279	71.92	2	1375.59	-2.93938	0.93621	0.803406	0.676058	0.805225	0.122053	62		0.754895	62	1.23753	62
	dPTTVttLRVPVFRPMDLmVEAsPR	Q29090	N-Term(iTRAQ8plex); T6(Phospho); T7(Phospho); M19(Oxidation); S23(Phospho)	T(3): 36.4; T(4): 36.4; T(6): 36.4; T(7): 91.9; S(23): 98.8	33.2457	4.41	2	3388.58	-0.219136	1.09755	1.17994	1.37588	1.21779	0.118623	63		0.753046	63	1.3099	63
	sREsVDsR	K9IVN9	N-Term(iTRAQ8plex); S4(Phospho); S7(Phospho)	S(1): 0.0; S(4): 100.0; S(7): 100.0	172.405	8.6	2	1399.59	-2.66992	0.912043	0.745262	0.578775	0.74536	0.118005	64		0.741895	64	1.2695	64
	skPIPIMPAsPQk	I3LLD7	N-Term(iTRAQ8plex); K2(iTRAQ8plex); S10(Phospho); K13(iTRAQ8plex)	S(1): 0.0; S(10): 100.0	221.77	23.28	4	2386.36	-4.45985	1.48949	1.38197	1.08676	1.31941	0.117543	65		0.794126	65	1.28428	65
	rNssSPVsPASVPGQR	F1S2N4	N-Term(iTRAQ8plex); S3(Phospho); S4(Phospho); S8(Phospho)	S(3): 100.0; S(4): 100.0; S(5): 0.3; S(8): 99.8; S(11): 0.0	136.383	19.37	2	2169.94	0.0712946	1.07232	1.27873	1.37795	1.243	0.114199	66		0.775122	66	1.36581	66
	eSEDkPEIEDVGsDEEEEEkk	O02705	N-Term(iTRAQ8plex); K5(iTRAQ8plex); S13(Phospho); K20(iTRAQ8plex); K21(iTRAQ8plex)	S(2): 0.0; S(13): 100.0	297.663	19.05	6	3746.84	-1.26725	1.33417	1.26766	1.06527	1.22237	0.1107	67		0.733846	67	1.2123	67
	sPsGSPR	F1S4R5	N-Term(iTRAQ8plex); S1(Phospho); S3(Phospho)	S(1): 100.0; S(3): 97.1; S(5): 2.9	83.1812	2.74	2	1151.48	-1.85017	0.733256	0.938686	0.683986	0.78531	0.110528	68		0.715959	68	1.35672	68
	eAEALLQSMGLTPEsPIVPPPMSPSsk	F1S087	N-Term(iTRAQ8plex); S15(Phospho); S26(Phospho); K27(iTRAQ8plex)	S(8): 0.0; T(12): 2.9; S(15): 97.1; S(23): 1.5; S(25): 49.3; S(26): 49.3	237.608	27.73	4	3561.75	1.1654	1.22574	1.12407	1.44798	1.26593	0.108668	69		0.679447	69	1.25148	69
	sAEsPQDAADLFTDLENAFQGk	F1RN46	N-Term(iTRAQ8plex); S4(Phospho); K22(iTRAQ8plex)	S(1): 0.0; S(4): 100.0; T(13): 0.0	452.54	62.89	3	3042.44	-4.06054	1.40291	1.14933	1.15099	1.23441	0.108548	70		0.780501	70	1.20738	70
	eDsEVFk	F1RMA7	N-Term(iTRAQ8plex); S3(Phospho); K7(iTRAQ8plex)	S(3): 100.0	183.302	9.46	2	1541.76	-4.56669	1.06674	1.24152	1.31707	1.20845	0.10663	71		0.813578	71	1.36902	71
	vLsPLRsPPLIGSESAYESFLSADDk	F1SK12	N-Term(iTRAQ8plex); S3(Phospho); S7(Phospho); K26(iTRAQ8plex)	S(3): 100.0; S(7): 100.0; S(13): 0.0; S(15): 0.0; Y(17): 0.0; S(19): 0.0; S(22): 0.0	339.105	59.58	3	3546.75	-3.70767	1.64445	1.28553	1.20986	1.37994	0.105191	72		0.691359	72	1.30898	72
	sGDEGsEDEAQsGED	I3L9K5	N-Term(iTRAQ8plex); S1(Phospho); S6(Phospho); S12(Phospho)	S(1): 100.0; S(6): 100.0; S(12): 100.0	134.409	35.34	2	2055.63	-1.64232	3.03224	2.41859	1.46908	2.30664	0.102769	73		0.688338	73	1.29103	73
	sGSGAGTGPR	F1SEA2	N-Term(iTRAQ8plex); S1(Phospho)	S(1): 97.6; S(3): 2.4; T(7): 0.0	77.788	14.75	2	1230.58	1.09954	0.766584	0.733052	0.35534	0.618325	0.101491	74		0.802688	74	1.32163	74
	fLEsDsEEEQEDTSETk	F1SUF5	N-Term(iTRAQ8plex); S4(Phospho); S6(Phospho); K17(iTRAQ8plex)	S(4): 100.0; S(6): 100.0; T(13): 0.0; S(14): 0.0; T(16): 0.0	294.052	36.92	3	2771.16	-2.34451	1.18735	1.20141	1.4957	1.29482	0.0992478	75		0.797843	75	1.23344	75
	kQsFEDNDsEELEDkDSk	I3L8K4	N-Term(iTRAQ8plex); K1(iTRAQ8plex); S3(Phospho); S9(Phospho); K15(iTRAQ8plex); K18(iTRAQ8plex)	S(3): 100.0; S(9): 100.0; S(17): 0.0	104.745	11.43	5	3519.67	-4.40932	1.38532	1.17265	1.13257	1.23018	0.0991272	76		0.801063	76	2.30614	76
	lLEDsDsEEDAAPTQPWPALPPNPTAILDEAPk	F1S7N8	N-Term(iTRAQ8plex); S5(Phospho); S7(Phospho); K33(iTRAQ8plex)	S(5): 100.0; S(7): 100.0; T(14): 0.0; T(25): 0.0	125.361	13.69	4	4296.07	3.62871	1.14459	1.13483	1.35448	1.2113	0.0983125	77		0.739941	77	1.42814	77
	dRLSDSTTGADsLLDISSEADQQELLVLLQAk	B2DD01	N-Term(iTRAQ8plex); S12(Phospho); K32(iTRAQ8plex)	S(4): 24.8; S(6): 24.8; T(7): 24.8; T(8): 24.8; S(12): 0.9; S(17): 0.0; S(18): 0.0	113.969	10.68	4	4120.11	-0.860374	1.19921	1.28757	1.60381	1.36353	0.0977015	78		0.749541	78	1.20373	78
	tGDQATDsSPGSVk	A5GFR8	N-Term(iTRAQ8plex); S8(Phospho); K14(iTRAQ8plex)	T(1): 0.0; T(6): 1.3; S(8): 49.4; S(9): 49.4; S(12): 0.0	211.071	32.27	3	2037.99	-2.1028	1.3252	1.18416	1.09279	1.20072	0.0971793	79		0.825173	79	1.22481	79
	fVVIQNEDLGPAsPLDSTFYR	K7GS43	N-Term(iTRAQ8plex); S13(Phospho)	S(13): 100.0; S(17): 0.0; T(18): 0.0; Y(20): 0.0	349.812	73.4	3	2752.35	-1.88835	1.24361	1.06962	1.28927	1.20084	0.0953963	80		0.768556	80	1.42854	80
	aPQsPTLPLAk	F1SK55	N-Term(iTRAQ8plex); S4(Phospho); K11(iTRAQ8plex)	S(4): 100.0; T(6): 0.0	270.009	26.42	2	1811.02	-3.02551	1.47811	1.29969	1.1296	1.30247	0.095129	81		0.456007	81	1.28409	81
	gsPAHsPR	F1SIJ8	N-Term(iTRAQ8plex); S2(Phospho); S6(Phospho)	S(2): 100.0; S(6): 100.0	60.8769	9.89	2	1272.54	-1.89363	0.705939	0.653438	0.206676	0.522018	0.0945072	82		0.48475	82	1.69854	82
	tPSASNDDQQE	F1S8G6	N-Term(iTRAQ8plex); T1(Phospho)	T(1): 98.5; S(3): 1.5; S(5): 0.0	222.359	42.81	2	1575.64	-2.55638	1.42923	1.18654	1.15993	1.25857	0.0944883	83		0.563006	83	1.38235	83
	qEsVDELDR	I3LA95	N-Term(iTRAQ8plex); S3(Phospho)	S(3): 100.0	176.835	3.42	2	1474.67	-0.961558	0.697012	0.866698	0.884537	0.816082	0.0913368	84		0.820335	84	1.21473	84
	lSQSsQDSSPVR	D3K5K8	N-Term(iTRAQ8plex); S5(Phospho)	S(2): 1.5; S(4): 1.5; S(5): 1.5; S(8): 47.8; S(9): 47.8	68.0432	5.44	2	1674.8	0.0275837	0.77005	0.927054	0.714093	0.803732	0.0912659	85		0.743077	85	1.34647	85
	lcYVALDFEQEMATAASsSSLEk	I3LVD5	N-Term(iTRAQ8plex); C2(Carbamidomethyl); S18(Phospho); K23(iTRAQ8plex)	Y(3): 0.0; T(14): 0.0; S(17): 1.4; S(18): 97.2; S(19): 1.4; S(20): 0.0	408.029	64.24	3	3238.56	2.11148	1.17772	1.14431	1.39055	1.23753	0.0912149	86		0.818348	86	1.33197	86
	yPIFSIPHsPR	F1S6R3	N-Term(iTRAQ8plex); S9(Phospho)	Y(1): 0.0; S(5): 0.0; S(9): 100.0	218.316	33.07	3	1697.87	1.61	1.39036	1.1128	1.42654	1.3099	0.0888483	87		0.824535	87	1.54322	87
	fGsADNIPNLk	I3LAS3	N-Term(iTRAQ8plex); S3(Phospho); K11(iTRAQ8plex)	S(3): 100.0	250.441	19.02	3	1863.98	-1.3335	1.43939	1.20471	1.1644	1.2695	0.088052	88			0.301038	1.42066	88
	lLQTcFStPTDDSMDR	F1RMR6	N-Term(iTRAQ8plex); C5(Carbamidomethyl); T8(Phospho)	T(4): 33.3; S(7): 33.3; T(8): 33.3; T(10): 0.0; S(13): 0.0	105.507	9.26	2	2271	0.296044	1.21275	1.17769	1.4624	1.28428	0.0866851	89				1.21981	89
	tPDVEVQGADWSLk	I3L5D5	N-Term(iTRAQ8plex); T1(Phospho); K14(iTRAQ8plex)	T(1): 100.0; S(12): 0.0	279.177	25.25	3	2233.13	-1.68457	1.56431	1.36406	1.16906	1.36581	0.0850605	90				1.22224	90
	gPGVGSGPGGSATsPQVEWTAR	I3LI90	N-Term(iTRAQ8plex); S14(Phospho)	S(6): 0.0; S(11): 0.0; T(13): 50.0; S(14): 50.0; T(20): 0.0	221.671	41.18	3	2439.16	0.645864	1.09964	1.20885	1.32841	1.2123	0.0847057	91				1.37289	91
	sTSsDTSEELNSQDSPk	B8XH67	N-Term(iTRAQ8plex); S4(Phospho); K17(iTRAQ8plex)	S(1): 1.2; T(2): 1.2; S(3): 48.8; S(4): 48.8; T(6): 0.0; S(7): 0.0; S(12): 0.0; S(15): 0.0	260.09	22.19	3	2500.15	-1.7709	1.55669	1.33934	1.17413	1.35672	0.0844083	92				1.29245	92
	iEDVNVGGtDNVLQAcRSR	I3L900	N-Term(iTRAQ8plex); T9(Phospho); C16(Carbamidomethyl)	T(9): 95.9; S(18): 4.1	83.0482	6.86	2	2487.18	-6.068	1.40696	1.16987	1.17761	1.25148	0.0837966	93				1.25279	93
	tDEEGNAYGsER	F1RF01	N-Term(iTRAQ8plex); S10(Phospho)	T(1): 0.0; Y(8): 0.0; S(10): 100.0	251.84	42.2	2	1711.71	-1.25383	0.84854	0.886043	0.693402	0.809329	0.0837917	94				1.22581	94
	gLFsDEEDSEDLFSSQSVNk	F1SDV2	N-Term(iTRAQ8plex); S4(Phospho); K20(iTRAQ8plex)	S(4): 100.0; S(9): 0.0; S(14): 0.0; S(15): 0.0; S(17): 0.0	329.009	58.03	3	2921.36	0.888913	1.30528	1.08783	1.22902	1.20738	0.0827961	95				1.32321	95
	gPGQVLTAASALSLELQEmEPLGLPQAsPTR	F1S2J4	N-Term(iTRAQ8plex); M19(Oxidation); S28(Phospho)	T(7): 0.0; S(10): 0.0; S(13): 0.0; S(28): 97.9; T(30): 2.1	219.539	14.87	4	3561.83	4.77065	1.14246	1.48713	1.47746	1.36902	0.0827527	96				1.7078	96
	yLLSQSsPAPLTAAEEELR	F1SGZ8	N-Term(iTRAQ8plex); S7(Phospho)	Y(1): 0.0; S(4): 0.1; S(6): 2.4; S(7): 97.5; T(12): 0.0	281.545	49.1	3	2459.23	-2.29329	1.47876	1.29535	1.15281	1.30898	0.0819351	97				1.31036	97
	dRsLSPR	F1SBQ7	N-Term(iTRAQ8plex); S3(Phospho)	S(3): 100.0; S(5): 0.0	126.463	22.47	3	1214.61	-3.96137	0.754987	0.88612	0.632306	0.757805	0.0806354	98				1.25304	98
	aSTPPAAPPSGsQDLEPsSGLVTDAIADSESEDDEDLDVPIPSR	C1PIG4	N-Term(iTRAQ8plex); S12(Phospho); S18(Phospho)	S(2): 0.0; T(3): 0.1; S(10): 28.5; S(12): 28.5; S(18): 28.5; S(19): 28.5; T(23): 28.5; S(29): 28.5; S(31): 28.5; S(43): 0.1	91.2591	22.72	3	4899.2	4.01895	1.18921	1.21771	1.46617	1.29103	0.0804669	99				1.23238	99
	sLSsPVsDPEESGNk	F1S895	N-Term(iTRAQ8plex); S4(Phospho); S7(Phospho); K15(iTRAQ8plex)	S(1): 0.0; S(3): 0.1; S(4): 99.9; S(7): 100.0; S(12): 0.0	274.902	34.76	2	2301.04	-3.54235	0.90628	0.826152	0.716317	0.81625	0.0792612	100				1.26931	100
	aEREStSR	F1S745	N-Term(iTRAQ8plex); T6(Phospho)	S(5): 50.0; T(6): 50.0; S(7): 0.0	65.8734	8.38	2	1319.62	-1.88969	0.917997	0.729972	0.744072	0.797347	0.0786561	101				1.23095	101
	qSAPsPTR	F1S0W0	N-Term(iTRAQ8plex); S5(Phospho)	S(2): 0.0; S(5): 99.9; T(7): 0.1	111.779	2.65	2	1227.6	-0.354583	0.854253	0.796705	0.614297	0.755085	0.0772431	102				1.74493	102
	eILSsPTNDAVGELEQQLk	F1S7B0	N-Term(iTRAQ8plex); S5(Phospho); K19(iTRAQ8plex)	S(4): 1.1; S(5): 49.5; T(7): 49.5	263.078	36.5	3	2759.43	-1.64913	1.48701	1.31337	1.1645	1.32163	0.0746749	103				1.41868	103
	vQMtSPNSTGSPLFR	I3LEL0	N-Term(iTRAQ8plex); T4(Phospho)	T(4): 98.0; S(5): 1.9; S(8): 0.0; T(9): 0.0; S(11): 0.0	197.141	23.48	2	2005.97	0.578188	1.17732	1.15531	1.3677	1.23344	0.0742602	104				1.32875	104
	tQLsQGR	F1RNW3	N-Term(iTRAQ8plex); S4(Phospho)	T(1): 0.0; S(4): 100.0	116.815	10.82	2	1173.59	-2.59791	3.04841	2.04437	1.82565	2.30614	0.0739745	105				2.08794	105
	lFPDtPLALDANk	K7GM70	N-Term(iTRAQ8plex); T5(Phospho); K13(iTRAQ8plex)	T(5): 100.0	142.437	18.26	3	2103.13	-1.06547	1.67032	1.33962	1.27448	1.42814	0.0730563	106				1.22617	106
	qVALsDDEIk	F1SUQ0	N-Term(iTRAQ8plex); S5(Phospho); K10(iTRAQ8plex)	S(5): 100.0	167.733	16.28	3	1805.94	-3.30964	0.843866	0.89971	0.729342	0.824306	0.0726865	107				1.20607	107
	qTQGTGQGPPGEDSsPSEELQR	A0A0B8RZ25	N-Term(iTRAQ8plex); S15(Phospho)	T(2): 0.0; T(5): 0.0; S(14): 48.9; S(15): 48.9; S(17): 2.1	175.822	19.34	3	2669.19	-3.08559	1.25243	1.08858	1.27016	1.20373	0.0719159	108				1.20457	108
	lLQSPsVDIVPk	A0A0B8RT66	N-Term(iTRAQ8plex); S6(Phospho); K12(iTRAQ8plex)	S(4): 50.0; S(6): 50.0	277.253	44.75	3	1984.13	-3.46345	1.12869	1.20081	1.34492	1.22481	0.0714782	109				1.21662	109
	lDPAQSAsR	A0A0B8RZ36	N-Term(iTRAQ8plex); S8(Phospho)	S(6): 50.0; S(8): 50.0	137.673	17.07	2	1328.65	-1.30852	0.805789	0.866086	0.652399	0.774758	0.0713216	110				1.9337	110
	vSSAPAPSPPsPAPPAVPSsPk	A0A0B8RTW8	N-Term(iTRAQ8plex); S11(Phospho); S20(Phospho); K22(iTRAQ8plex)	S(2): 0.2; S(3): 0.2; S(8): 4.1; S(11): 95.6; S(19): 4.1; S(20): 95.9	214.391	12.32	3	2793.4	-3.85266	1.38094	1.65738	1.24731	1.42854	0.0710323	111				1.30224	111
	iWLsTETLANED	F1SNR2	N-Term(iTRAQ8plex); S4(Phospho)	S(4): 99.9; T(5): 0.1; T(7): 0.0	193.733	23.96	2	1775.84	1.08376	1.44149	1.22697	1.18381	1.28409	0.0704562	112				1.21111	112
	gEGStPsPATEk	M3V801	N-Term(iTRAQ8plex); T5(Phospho); S7(Phospho); K12(iTRAQ8plex)	S(4): 2.9; T(5): 97.1; S(7): 97.1; T(10): 2.9	95.4364	14.89	2	1928.88	-4.12039	2.00325	1.756	1.33636	1.69854	0.0696331	113				1.44284	113
	kEPLIIsk	F1SP42	N-Term(iTRAQ8plex); K1(iTRAQ8plex); S7(Phospho); K8(iTRAQ8plex)	S(7): 100.0	169.556	10.83	3	1920.16	-5.57794	0.903353	0.819541	0.726292	0.816396	0.0695746	114				1.216	114
	sPENDRPR	F1S620	N-Term(iTRAQ8plex); S1(Phospho)	S(1): 100.0	134.213	4.36	3	1354.64	-2.6609	0.86458	0.826515	0.671486	0.787527	0.0693087	115				2.48151	115
	rRssDEDATGEPk	F1SDD7	N-Term(iTRAQ8plex); S3(Phospho); S4(Phospho); K13(iTRAQ8plex)	S(3): 100.0; S(4): 98.3; T(9): 1.7	232.086	17.26	3	2216.02	-2.10692	1.55711	1.39891	1.19101	1.38235	0.0690093	116				1.477	116
	ektPsPkEEDEEPEsPPEk	I3L9K5	N-Term(iTRAQ8plex); K2(iTRAQ8plex); T3(Phospho); S5(Phospho); K7(iTRAQ8plex); S15(Phospho); K19(iTRAQ8plex)	T(3): 100.0; S(5): 100.0; S(15): 100.0	321.262	18.3	4	3638.73	1.7707	1.25433	1.29187	1.09799	1.21473	0.0686601	117				1.30317	117
	nALPDIQGsPTTGGTSELPLk	I3LG56	N-Term(iTRAQ8plex); S9(Phospho); K21(iTRAQ8plex)	S(9): 100.0; T(11): 0.0; T(12): 0.0; T(15): 0.0; S(16): 0.0	245.334	36.28	3	2784.45	-3.68141	1.52885	1.30047	1.2101	1.34647	0.067446	118				1.20253	118
	aSSHssQTQSGGSVTk	F1RLQ2	N-Term(iTRAQ8plex); S5(Phospho); S6(Phospho); K16(iTRAQ8plex)	S(2): 0.1; S(3): 99.9; S(5): 2.5; S(6): 97.5; T(8): 0.0; S(10): 0.0; S(13): 0.0; T(15): 0.0	266.767	57.44	2	2317.06	-1.94859	1.41529	1.15048	1.43015	1.33197	0.0674039	119				1.6865	119
	eQsNDIAR	I3LQ28	N-Term(iTRAQ8plex); S3(Phospho)	S(3): 100.0	116.646	4.66	2	1316.61	-2.33045	1.81591	1.50274	1.31102	1.54322	0.0661756	120				1.36583	120
	vNsDcDSVLPSNFLLGGNIFDPLNLNSLLDEEVSR	F1RMY9	N-Term(iTRAQ8plex); S3(Phospho); C5(Carbamidomethyl)	S(3): 100.0; S(7): 0.0; S(11): 0.0; S(27): 0.0; S(34): 0.0	356.645	62.32	3	4247.05	0.33853	1.52443	1.19337	1.54417	1.42066	0.0660083	121				1.2277	121
	qPPGVPNGPSsPTNESAPELPQR	F1RXC5	N-Term(iTRAQ8plex); S11(Phospho)	S(10): 0.1; S(11): 99.9; T(13): 0.0; S(16): 0.0	186.143	22.64	3	2740.32	-0.409753	1.11532	1.22496	1.31914	1.21981	0.06488	122				1.23534	122
	tVPLLPHPPVPSLSTPESkPPPPPsPPtSPTR	F1S995	N-Term(iTRAQ8plex); K19(iTRAQ8plex); S25(Phospho); T28(Phospho)	T(1): 0.0; S(12): 0.0; S(14): 0.0; T(15): 0.0; S(18): 0.0; S(25): 99.7; T(28): 48.4; S(29): 48.4; T(31): 3.5	184.337	2.48	4	4073.16	4.33295	1.18316	1.14448	1.33907	1.22224	0.0647441	123				1.74737	123
	tPLAsWSDPTEETGPVAGILDTETLEk	K9IVQ6	N-Term(iTRAQ8plex); S5(Phospho); K27(iTRAQ8plex)	T(1): 0.1; S(5): 99.8; S(7): 0.1; T(10): 0.0; T(13): 0.0; T(22): 0.0; T(24): 0.0	341.957	81.2	3	3545.77	-0.388888	1.57155	1.28819	1.25893	1.37289	0.0646196	124				2.06887	124
	lENEETLERPAQLPNAAEIPQsPGVEDAPIAk	B0KYV5	N-Term(iTRAQ8plex); S22(Phospho); K32(iTRAQ8plex)	T(6): 0.0; S(22): 100.0	506.293	34.5	4	4115.11	-2.39423	1.16035	1.2881	1.4289	1.29245	0.0636804	125				1.31901	125
	rtSMGGTQQQFVEGVR	F1RX81	N-Term(iTRAQ8plex); T2(Phospho)	T(2): 50.0; S(3): 50.0; T(7): 0.1	174.979	35.96	3	2165.04	-3.14342	0.554782	0.616207	0.841574	0.670854	0.0635439	126				1.22112	126
	rEsINDR	I3LCE6	N-Term(iTRAQ8plex); S3(Phospho)	S(3): 100.0	107.717	23.9	3	1273.62	-3.65615	1.37266	1.14342	1.24227	1.25279	0.0625607	127				1.64406	127
	sFELPPYtPPPILsPVR	M3V7Y8	N-Term(iTRAQ8plex); T8(Phospho); S14(Phospho)	S(1): 0.0; Y(7): 0.0; T(8): 100.0; S(14): 100.0	335.111	42.74	3	2374.17	-5.57076	1.23954	1.11735	1.32054	1.22581	0.0620939	128				1.54223	128
	ePsPVR	F1SJX9	N-Term(iTRAQ8plex); S3(Phospho)	S(3): 100.0	120.306	8.05	2	1068.54	-3.20822	0.794375	0.912171	0.757595	0.82138	0.0618681	129				1.28847	129
	eSAGsGPR	I3LGJ5	N-Term(iTRAQ8plex); S5(Phospho)	S(2): 50.0; S(5): 50.0	92.464	12.85	2	1144.53	-2.29691	0.706364	0.835382	0.566834	0.70286	0.061851	130				1.33819	130
	lESsESR	F1RLQ2	N-Term(iTRAQ8plex); S4(Phospho)	S(3): 1.9; S(4): 98.1; S(6): 0.0	142.512	11.18	2	1191.55	-4.45262	1.41115	1.40315	1.15532	1.32321	0.0613596	131				1.67784	131
	tASsPDSLR	I3LAX5	N-Term(iTRAQ8plex); S4(Phospho)	T(1): 0.0; S(3): 49.9; S(4): 49.9; S(7): 0.1	74.6957	5.06	2	1317.63	-4.19235	0.738817	0.883631	0.68096	0.767802	0.0612568	132				1.29779	132
	kEVPAsPDR	I3LGJ5	N-Term(iTRAQ8plex); K1(iTRAQ8plex); S6(Phospho)	S(6): 100.0	193.344	13.88	3	1686.9	-2.84809	2.03918	1.67402	1.41019	1.7078	0.0604242	133				1.3836	133
	qQAGDLsPGDAHQEDR	I3LGJ5	N-Term(iTRAQ8plex); S7(Phospho)	S(7): 100.0	465.489	69.76	2	2107.93	-0.434933	1.45718	1.28816	1.18574	1.31036	0.0592985	134				1.22571	134
	vESSNQsPGRsPR	F1SHS4	N-Term(iTRAQ8plex); S7(Phospho); S11(Phospho)	S(3): 0.1; S(4): 2.4; S(7): 97.5; S(11): 100.0	226.568	23.97	2	1864.82	-1.45733	0.877198	0.682325	0.777762	0.779095	0.0591618	135				1.27021	135
	nNMTAsMFDLSMk	F1RZJ0	N-Term(iTRAQ8plex); S6(Phospho); K13(iTRAQ8plex)	T(4): 0.1; S(6): 99.9; S(11): 0.0	184.045	21.42	3	2178.02	-3.23943	1.3443	1.28434	1.13047	1.25304	0.057892	136				1.32559	136
	nYQQNYQNSESGEkNEGsESAPEGQAQQR	I3LFV4	N-Term(iTRAQ8plex); K14(iTRAQ8plex); S18(Phospho)	Y(2): 0.0; Y(6): 0.0; S(9): 33.3; S(11): 33.3; S(18): 33.3; S(20): 0.0	330.716	30.23	4	3945.77	-0.254127	1.33431	1.22963	1.1332	1.23238	0.057148	137				1.22314	137
	iSGAPGsPk	F1RR20	N-Term(iTRAQ8plex); S7(Phospho); K9(iTRAQ8plex)	S(2): 0.0; S(7): 100.0	134.022	10.67	2	1501.82	-2.39603	0.873324	0.751454	0.672261	0.76568	0.0570049	138				3.15925	138
	sALYPEVFsPTPDEYcDQDSR	F1S6R3	N-Term(iTRAQ8plex); S9(Phospho); C16(Carbamidomethyl)	S(1): 0.0; Y(4): 0.0; S(9): 100.0; T(11): 0.0; Y(15): 0.0; S(20): 0.0	349.263	74.04	3	2860.22	-3.92158	1.39643	1.17133	1.24016	1.26931	0.0560541	139				1.22483	139
	eGPAGAGScsPEAR	I3LLT6	N-Term(iTRAQ8plex); C9(Carbamidomethyl); S10(Phospho)	S(8): 0.0; S(10): 100.0	181.31	14.58	2	1729.75	-3.73892	1.28881	1.28664	1.11739	1.23095	0.0554677	140				1.83119	140
	dtIFQk	I3LR85	N-Term(iTRAQ8plex); T2(Phospho); K6(iTRAQ8plex)	T(2): 100.0	182.18	8.06	2	1439.77	-1.69708	0.701138	0.853641	0.843542	0.79944	0.0553167	141				1.30484	141
	tLsIETGF	I3LFQ5	N-Term(iTRAQ8plex); S3(Phospho)	T(1): 1.4; S(3): 98.6; T(6): 0.0	207.104	36.34	2	1251.61	-3.37441	2.1046	1.5114	1.61878	1.74493	0.0551004	142				1.33523	142
	eGLPVNNIFQQLsPAVGDk	F1S6T0	N-Term(iTRAQ8plex); S13(Phospho); K19(iTRAQ8plex)	S(13): 100.0	156.155	22.24	4	2714.43	-3.01732	1.61965	1.34893	1.28746	1.41868	0.0545798	143				1.30398	143
	iPVPsSPVPIATIDLVQQQTEDVMPR	A1DWM3	N-Term(iTRAQ8plex); S5(Phospho)	S(5): 50.0; S(6): 50.0; T(12): 0.0; T(20): 0.0	214.433	62.18	3	3214.67	-0.741122	1.17555	1.44576	1.36494	1.32875	0.0545184	144				1.2074	144
	dHGFEVAsPSPEDR	I3L9A3	N-Term(iTRAQ8plex); S8(Phospho)	S(8): 97.8; S(10): 2.2	174.434	18.17	3	1926.85	-2.13292	0.819375	0.893569	0.739665	0.817537	0.0545089	145				1.23294	145
	kDPIcAHGNDDLLsPVDGTDk	I3LHJ6	N-Term(iTRAQ8plex); K1(iTRAQ8plex); C5(Carbamidomethyl); S14(Phospho); K21(iTRAQ8plex)	S(14): 100.0; T(19): 0.0	185.174	10.73	4	3259.63	-4.24557	2.59713	1.94134	1.72534	2.08794	0.0534386	146				1.2073	146
	iSLPGQMTGtPItPLk	F1S1U5	N-Term(iTRAQ8plex); T10(Phospho); T13(Phospho); K16(iTRAQ8plex)	S(2): 0.0; T(8): 50.0; T(10): 50.0; T(13): 100.0	196.252	30.17	3	2422.26	-3.50944	1.32001	1.22554	1.13295	1.22617	0.052552	147				1.24915	147
	iWDPtPSHtPAGAATPGR	F1SMZ9	N-Term(iTRAQ8plex); T5(Phospho); T9(Phospho)	T(5): 99.8; S(7): 4.1; T(9): 92.1; T(15): 3.9	112.053	12.33	2	2296.05	-0.10844	1.19807	1.12514	1.29501	1.20607	0.0525491	148				1.2765	148
	vTNSGtPTGASAPATSAR	F1RWW4	N-Term(iTRAQ8plex); T6(Phospho)	T(2): 2.4; S(4): 48.7; T(6): 48.7; T(8): 0.1; S(11): 0.0; T(15): 0.0; S(16): 0.0	87.8868	1.31	2	2029.98	-0.78515	1.19782	1.29169	1.12418	1.20457	0.0518254	149				1.34714	149
	asGQAFELILsPR	Q6DUB7	N-Term(iTRAQ8plex); S2(Phospho); S11(Phospho)	S(2): 100.0; S(11): 100.0	176.317	15.68	2	1852.89	-3.38712	1.15836	1.17478	1.3167	1.21662	0.0498582	150				1.29925	150
	yWGPAsPTHk	F1RYY5	N-Term(iTRAQ8plex); S6(Phospho); K10(iTRAQ8plex)	Y(1): 0.0; S(6): 100.0; T(8): 0.0	364.498	46.44	3	1831.92	-6.61733	2.3633	1.76262	1.67518	1.9337	0.0496895	151				1.43904	151
	eEGEDAAAPVQEEEEsEDDsD	F1RGE2	N-Term(iTRAQ8plex); S16(Phospho); S20(Phospho)	S(16): 100.0; S(20): 100.0	66.3878	31.63	2	2743.98	-0.93298	1.18769	1.29194	1.42708	1.30224	0.048756	152				1.66639	152
	vATLNsEEESDPPTYk	F1SI06	N-Term(iTRAQ8plex); S6(Phospho); K16(iTRAQ8plex)	T(3): 0.0; S(6): 100.0; S(10): 0.0; T(14): 0.0; Y(15): 0.0	323.862	33.91	3	2468.2	-4.06151	0.69919	0.776766	0.871023	0.782326	0.0483462	153				1.21284	153
	lsEcNQAAEEEEDQETPSR	F1S9D1	N-Term(iTRAQ8plex); S2(Phospho); C4(Carbamidomethyl)	S(2): 100.0; T(16): 0.0; S(18): 0.0	245.285	27.34	2	2606.1	5.60211	1.18363	1.14773	1.30196	1.21111	0.0454196	154				1.23748	154
	sPGPPR	I3LCV0	N-Term(iTRAQ8plex); S1(Phospho)	S(1): 100.0	77.1981	11.15	2	994.5	-2.05982	0.845112	0.648764	0.70955	0.734476	0.0445995	155				1.31155	155
	lSsTDDGYIDLQFk	I3L7U7	N-Term(iTRAQ8plex); S3(Phospho); K14(iTRAQ8plex)	S(2): 2.1; S(3): 95.7; T(4): 2.1; Y(8): 0.0	232.105	12.13	3	2290.15	0.215477	1.34571	1.34772	1.6351	1.44284	0.0440335	156				1.24553	156
	rEsIAsGDDR	F1SK12	N-Term(iTRAQ8plex); S3(Phospho); S6(Phospho)	S(3): 100.0; S(6): 100.0	106.197	15.67	3	1569.66	-2.0827	0.859251	0.865749	0.750261	0.825087	0.0429339	157				1.38923	157
	hGGYEDAVHsGALDD	F1SB63	N-Term(iTRAQ8plex); S10(Phospho)	Y(4): 0.0; S(10): 100.0	151	10.64	3	1926.82	-0.822248	0.647161	0.783792	0.822337	0.751097	0.0426921	158				1.32482	158
	qPAsPDGR	I3LKP7	N-Term(iTRAQ8plex); S4(Phospho)	S(4): 100.0	162.014	14.06	2	1211.57	-1.03154	0.877354	0.825139	0.742859	0.815117	0.0420279	159				1.30363	159
	tGtPSDPR	F1SJY6	N-Term(iTRAQ8plex); T3(Phospho)	T(1): 0.0; T(3): 100.0; S(5): 0.0	181.878	44.58	2	1214.57	-2.96017	0.826216	0.684961	0.824608	0.778595	0.0419252	160				1.51843	160
	iGsDPLAYEPk	F1STQ3	N-Term(iTRAQ8plex); S3(Phospho); K11(iTRAQ8plex)	S(3): 100.0; Y(8): 0.0	325.656	46.51	3	1877.98	-3.73682	1.29641	1.21309	1.13848	1.216	0.0418178	161				1.32958	161
	rEPPsPQGR	F1SID8	N-Term(iTRAQ8plex); S5(Phospho)	S(5): 100.0	126.667	11.07	3	1407.7	-0.27168	0.69099	0.776076	0.855079	0.774048	0.0412665	162				4.15887	162
	gHDEGssLEEPLIESSEVADNR	F1SSQ7	N-Term(iTRAQ8plex); S6(Phospho); S7(Phospho)	S(6): 100.0; S(7): 100.0; S(15): 0.0; S(16): 0.0	264.291	12.71	3	2834.21	0.842074	0.771338	0.757081	0.886283	0.804901	0.0412455	163				1.35026	163
	qQQsQTAY	A0A0B8RZL4	N-Term(iTRAQ8plex); S4(Phospho)	S(4): 100.0; T(6): 0.0; Y(8): 0.0	179.179	40.37	2	1337.6	-1.97095	3.0651	2.36769	2.01174	2.48151	0.0409437	164				1.51893	164
	aSGQAFELILsPR	Q6DUB7	N-Term(iTRAQ8plex); S11(Phospho)	S(2): 0.0; S(11): 100.0	344.991	67.98	3	1772.92	-0.367608	1.67255	1.36577	1.39269	1.477	0.0397739	165				1.65118	165
	qTVVsDTELSVVESSVISLLQEAESk	F1S3Z9	N-Term(iTRAQ8plex); S5(Phospho); K26(iTRAQ8plex)	T(2): 0.2; S(5): 95.9; T(7): 3.9; S(10): 0.0; S(14): 0.0; S(15): 0.0; S(18): 0.0; S(25): 0.0	171.57	35.37	4	3465.8	-2.36519	0.874789	0.734575	0.759922	0.789762	0.0396178	166				1.35703	166
	aVNsFHDDsDEDLLHI	F1SB77	N-Term(iTRAQ8plex); S4(Phospho); S9(Phospho)	S(4): 100.0; S(9): 100.0	209.856	8.8	2	2290.96	1.10045	1.26177	1.22234	1.42541	1.30317	0.0395694	167				1.24288	167
	rVVLGDGVQLPPGDySTtPGGTLFSTTPGGTR	Q9BG57	N-Term(iTRAQ8plex); Y15(Phospho); T18(Phospho)	Y(15): 1.6; S(16): 16.9; T(17): 16.9; T(18): 16.9; T(22): 16.9; S(25): 16.9; T(26): 53.7; T(27): 53.7; T(31): 6.6	72.9087	6.27	3	3667.78	3.00412	1.12978	1.20533	1.27249	1.20253	0.0390101	168				1.27585	168
	vDVktPDVEVQGADWSLk	I3L5D5	N-Term(iTRAQ8plex); K4(iTRAQ8plex); T5(Phospho); K18(iTRAQ8plex)	T(5): 100.0; S(16): 0.0	233.302	37.82	3	2978.6	-1.38882	1.96038	1.58643	1.5127	1.6865	0.0384169	169				1.23654	169
	sSsPEPVTHLk	F1SIA4	N-Term(iTRAQ8plex); S3(Phospho); K11(iTRAQ8plex)	S(1): 0.8; S(2): 49.6; S(3): 49.6; T(8): 0.0	214.828	14.68	3	1869.99	-2.36881	1.5017	1.34608	1.2497	1.36583	0.0379909	170				1.36751	170
	sRsFDYNYR	I3L6H1	N-Term(iTRAQ8plex); S3(Phospho)	S(1): 0.0; S(3): 100.0; Y(6): 0.0; Y(8): 0.0	119.652	14.12	3	1591.72	-2.39942	1.31071	1.21758	1.15481	1.2277	0.0373572	171				1.41027	171
	aAsLTEDR	F8TEL5	N-Term(iTRAQ8plex); S3(Phospho)	S(3): 100.0; T(5): 0.0	178.503	17.28	2	1246.59	-3.8432	0.8791	0.841287	0.762771	0.827719	0.0373439	172				1.43856	172
	iIPTLEEGLQLPsPTATSQLPLESDAVEcLNYQHYk	I3LQS0	N-Term(iTRAQ8plex); S13(Phospho); C29(Carbamidomethyl); K36(iTRAQ8plex)	T(4): 0.0; S(13): 96.5; T(15): 1.8; T(17): 1.8; S(18): 0.0; S(24): 0.0; Y(32): 0.0; Y(35): 0.0	470.844	73.17	3	4743.39	-3.77365	1.325	1.21261	1.16841	1.23534	0.0370605	173				2.16801	173
	eEDEsDDDNm	Q5GA57	N-Term(iTRAQ8plex); S5(Phospho); M10(Oxidation)	S(5): 100.0	63.5205	21.76	2	1598.53	-4.23713	0.653522	0.831617	0.690052	0.725064	0.0368761	174				2.47914	174
	sRsQSPPR	F1S1H3	N-Term(iTRAQ8plex); S1(Phospho); S3(Phospho)	S(1): 66.7; S(3): 66.7; S(5): 66.7	84.9476	5.69	2	1378.62	-2.11027	0.837635	0.691182	0.800333	0.776383	0.0365105	175				1.39731	175
	gLsSEsSGDR	F1RU38	N-Term(iTRAQ8plex); S3(Phospho); S6(Phospho)	S(3): 100.0; S(4): 0.0; S(6): 100.0; S(7): 0.0	218.452	33.22	2	1458.58	-2.30953	2.02979	1.66835	1.54399	1.74737	0.0359664	176				1.6622	176
	sAsRP	F1RI63	N-Term(iTRAQ8plex); S1(Phospho); S3(Phospho)	S(1): 100.0; S(3): 100.0	74.3201	15.13	2	981.41	-0.494503	0.332229	0.404142	0.670586	0.468986	0.0355701	177				1.26903	177
	rDsASYR	F1SKQ0	N-Term(iTRAQ8plex); S3(Phospho)	S(3): 100.0; S(5): 0.0; Y(6): 0.0	146.566	9.76	2	1238.58	-1.71165	2.47871	1.86976	1.85814	2.06887	0.0348544	178				1.20429	178
	eGGGDSSAsSPTEEEQEQGEIGAcSEEGTAQEGk	F1SV88	N-Term(iTRAQ8plex); S9(Phospho); C24(Carbamidomethyl); K34(iTRAQ8plex)	S(6): 0.0; S(7): 0.0; S(9): 49.6; S(10): 49.6; T(12): 0.8; S(25): 0.0; T(29): 0.0	256.198	61.6	3	4115.76	0.678987	1.438	1.24121	1.27782	1.31901	0.0340561	179				1.9074	179
	nNAAAETEDDEsDGEDR	A0A0B8S043	N-Term(iTRAQ8plex); S12(Phospho)	T(7): 0.0; S(12): 100.0	279.842	72.3	2	2221.87	-0.99667	1.29252	1.1477	1.22316	1.22112	0.033954	180				1.21301	180
	yHGHsmSDPGVsYR	K7GMN8	N-Term(iTRAQ8plex); S5(Phospho); M6(Oxidation); S12(Phospho)	Y(1): 0.1; S(5): 99.8; S(7): 0.1; S(12): 97.4; Y(13): 2.6	166.448	10.74	2	2072.82	-1.29854	0.756683	0.866412	0.843723	0.822273	0.0336312	181				1.37534	181
	nDSVIVADQtPtPTR	F1RZI1	N-Term(iTRAQ8plex); T10(Phospho); T12(Phospho)	S(3): 0.0; T(10): 100.0; T(12): 50.0; T(14): 50.0	193.489	31.02	2	2077.95	1.14701	1.65308	1.84839	1.43071	1.64406	0.0333511	182				1.21793	182
	nSDLLtSPDVGLLk	K7GRG2	N-Term(iTRAQ8plex); T6(Phospho); K14(iTRAQ8plex)	S(2): 0.0; T(6): 2.7; S(7): 97.3	137.166	23.76	3	2160.17	-3.20715	1.73015	1.38454	1.51199	1.54223	0.0329328	183				1.22923	183
	tDSVIIADQtPtPTR	F1SFP0	N-Term(iTRAQ8plex); T10(Phospho); T12(Phospho)	T(1): 0.0; S(3): 0.0; T(10): 100.0; T(12): 97.3; T(14): 2.7	208.952	35.56	2	2078.97	-3.0293	1.34693	1.1837	1.33479	1.28847	0.0315672	184				1.48322	184
	eVPAsPDR	I3LGJ5	N-Term(iTRAQ8plex); S5(Phospho)	S(5): 100.0	239.677	20.5	2	1254.6	-2.13515	1.42204	1.37385	1.21868	1.33819	0.0313704	185				1.39054	185
	kPVLPALTINPAIAEGPSPTsEGASEANLVDLQk	I3L5D4	N-Term(iTRAQ8plex); K1(iTRAQ8plex); S21(Phospho); K34(iTRAQ8plex)	T(8): 0.0; S(18): 32.9; T(20): 32.9; S(21): 32.9; S(25): 1.2	261.18	52.8	4	4420.4	-3.9288	1.816	1.781	1.43652	1.67784	0.0304578	186				1.4168	186
	dTAANGAsDEEDGRPR	F1SDS3	N-Term(iTRAQ8plex); S8(Phospho)	T(2): 0.0; S(8): 100.0	107	15.08	2	2044.87	-7.53807	1.36747	1.19486	1.33105	1.29779	0.0297323	187				1.33439	187
	ncEEVGLFNELAsPFENEFk	F1RZI1	N-Term(iTRAQ8plex); C2(Carbamidomethyl); S13(Phospho); K20(iTRAQ8plex)	S(13): 100.0	226.878	30.05	3	3061.45	0.447628	1.51725	1.30224	1.3313	1.3836	0.0294705	188				1.39195	188
	sSPSGASsPR	F1RP77	N-Term(iTRAQ8plex); S8(Phospho)	S(1): 0.0; S(2): 0.0; S(4): 1.2; S(7): 49.4; S(8): 49.4	100.714	12.4	2	1316.61	-1.12514	0.703735	0.843336	0.753659	0.76691	0.0293547	189				1.47447	189
	qVVSVVQDEEAGLPFEAVPEPLsPAsPDSVTELR	F1RS15	N-Term(iTRAQ8plex); S23(Phospho); S26(Phospho)	S(4): 0.0; S(23): 100.0; S(26): 99.9; S(29): 0.1; T(31): 0.0	451.519	69.63	3	4055.95	1.35483	1.16733	1.20908	1.30072	1.22571	0.0291361	190				1.20658	190
	qELGsPDER	B2DCZ9	N-Term(iTRAQ8plex); S5(Phospho)	S(5): 100.0	195.054	16.66	2	1414.65	-2.80609	1.36366	1.23392	1.21303	1.27021	0.0290852	191				1.40835	191
	ePIIEDILNLEVsPTISGSPVNPGLYSk	F1SBL4	N-Term(iTRAQ8plex); S13(Phospho); K28(iTRAQ8plex)	S(13): 49.2; T(15): 49.2; S(17): 0.8; S(19): 0.8; Y(26): 0.0; S(27): 0.0	339.373	61.2	4	3669.95	0.579902	1.42907	1.30968	1.238	1.32559	0.0280685	192				3.05086	192
	yMTQMsVPEQAELER	F1SES7	N-Term(iTRAQ8plex); S6(Phospho)	Y(1): 0.0; T(3): 0.0; S(6): 100.0	254.99	47.35	2	2196.02	7.55002	1.29304	1.21259	1.16381	1.22314	0.027346	193				1.36856	193
	eELFsPSDIk	C1PIJ2	N-Term(iTRAQ8plex); S5(Phospho); K10(iTRAQ8plex)	S(5): 100.0; S(7): 0.0	271.783	38.92	3	1852.95	-0.914125	3.86125	2.94552	2.67098	3.15925	0.0266658	194				1.20048	194
	mVYPSAFVLISQNDIPVPQsVAstGGHItVGQQGLGSVk	K9IVJ6	M1(Oxidation); N-Term(iTRAQ8plex); S20(Phospho); S23(Phospho); T24(Phospho); T29(Phospho); K39(iTRAQ8plex)	Y(3): 81.0; S(5): 81.0; S(11): 52.1; S(20): 52.1; S(23): 28.9; T(24): 28.9; T(29): 70.0; S(37): 5.9	18.9135	2.2	5	4926.34	-0.630871	0.862639	0.756083	0.763866	0.794196	0.0266636	195				1.34219	195
	tPAAAAAMNLAsPR	I3LCW3	N-Term(iTRAQ8plex); S12(Phospho)	T(1): 0.0; S(12): 100.0	354.197	50.65	3	1725.87	-0.565422	1.27	1.1509	1.25358	1.22483	0.0263935	196				1.63149	196
	rDsFDDR	F1RGI7	N-Term(iTRAQ8plex); S3(Phospho)	S(3): 100.0	121.451	27.99	3	1294.57	-2.5062	2.10198	1.73696	1.65463	1.83119	0.0262784	197				1.43845	197
	iAVETQsPSLFGSk	I3LKE2	N-Term(iTRAQ8plex); S7(Phospho); K14(iTRAQ8plex)	T(5): 0.0; S(7): 100.0; S(9): 0.0; S(13): 0.0	212.543	50.63	3	2152.15	-2.12473	1.36607	1.34229	1.20616	1.30484	0.0256779	198				3.11483	198
	qcEGITsPEGSk	I3LJT9	N-Term(iTRAQ8plex); C2(Carbamidomethyl); S7(Phospho); K12(iTRAQ8plex)	T(6): 50.0; S(7): 50.0; S(11): 0.0	166.464	29.96	2	1980.95	-3.1216	1.39546	1.38383	1.22641	1.33523	0.0254414	199				1.20553	199
	lSPFFTLDLsPTEEk	F1S6F6	N-Term(iTRAQ8plex); S10(Phospho); K15(iTRAQ8plex)	S(2): 0.0; T(6): 0.0; S(10): 100.0; T(12): 0.0	291.983	48.18	3	2412.25	-2.6089	1.35383	1.20562	1.35248	1.30398	0.025192	200				1.31747	200
	yDFWDQQEPVIVAPEVDtSSSPVSk	F1RJP9	N-Term(iTRAQ8plex); T18(Phospho); K25(iTRAQ8plex)	Y(1): 0.0; T(18): 0.2; S(19): 4.1; S(20): 4.1; S(21): 87.6; S(24): 4.1	152.844	9.94	3	3511.7	-4.27687	1.24421	1.23752	1.14048	1.2074	0.025134	201				1.3326	201
	rADsEsEEDEQDSEEVR	F1RQE0	N-Term(iTRAQ8plex); S4(Phospho); S6(Phospho)	S(4): 100.0; S(6): 100.0; S(13): 0.0	135.025	27.11	2	2473.96	2.31755	1.2406	1.29305	1.16515	1.23294	0.0244644	202				1.23044	202
	sQsWEER	M3VH41	N-Term(iTRAQ8plex); S3(Phospho)	S(1): 0.0; S(3): 100.0	173.194	11.07	2	1305.58	-1.50052	1.26894	1.15651	1.19646	1.2073	0.0242814	203					0.698962
	mEEENTGDPFGFDsDDESLPVSSk	F1SEP0	N-Term(iTRAQ8plex); S14(Phospho); K24(iTRAQ8plex)	T(6): 0.0; S(14): 97.3; S(18): 2.7; S(22): 0.0; S(23): 0.0	250.736	56.11	3	3320.44	-8.65182	1.32461	1.19232	1.23051	1.24915	0.0240024	204
	lPSQIsAGEEk	F1S0L8	N-Term(iTRAQ8plex); S6(Phospho); K11(iTRAQ8plex)	S(3): 0.0; S(6): 100.0	110.577	12.24	3	1846.98	2.34881	1.33153	1.30717	1.19081	1.2765	0.0237826	205
	sSGStPsTPTSSQAPQk	F1S0W9	N-Term(iTRAQ8plex); T5(Phospho); S7(Phospho); K17(iTRAQ8plex)	S(1): 0.1; S(2): 0.1; S(4): 99.8; T(5): 0.1; S(7): 50.0; T(8): 50.0; T(10): 0.0; S(11): 0.0; S(12): 0.0	271.889	42.36	3	2416.12	-3.16263	1.45422	1.30798	1.27923	1.34714	0.0235016	206
	qGLsPTFSR	F1RLA7	N-Term(iTRAQ8plex); S4(Phospho)	S(4): 100.0; T(6): 0.0; S(8): 0.0	124.93	9.22	2	1376.69	0.685654	0.848989	0.761668	0.737744	0.7828	0.0233804	207
	sGDEGsEDEAQsGED	I3L9K5	N-Term(iTRAQ8plex); S6(Phospho); S12(Phospho)	S(1): 0.0; S(6): 100.0; S(12): 100.0	128.076	38.8	2	1975.66	-0.770647	0.752582	0.856006	0.772259	0.793616	0.0228001	208
	dkAEPDALPEAGFEQQQDGALsADEEDAR	F1RN27	N-Term(iTRAQ8plex); K2(iTRAQ8plex); S22(Phospho)	S(22): 100.0	222.744	19.13	3	3790.78	5.56652	0.656499	0.754135	0.79356	0.734731	0.0227822	209
	hTDDEmtGyVATR	F1RYA1	N-Term(iTRAQ8plex); M6(Oxidation); T7(Phospho); Y9(Phospho)	T(2): 0.0; T(7): 100.0; Y(9): 100.0; T(12): 0.0	158.606	9.94	3	1975.78	-1.92349	1.38328	1.28927	1.22518	1.29925	0.0227378	210
	tFsDESNIL	K7GSF5	N-Term(iTRAQ8plex); S3(Phospho)	T(1): 0.0; S(3): 100.0; S(6): 0.0	204.031	24.36	2	1409.65	-2.94154	1.53705	1.46862	1.31145	1.43904	0.022366	211
	vGPGNHGTEGsGGERHsDTDsDRR	A7WLH7	N-Term(iTRAQ8plex); S11(Phospho); S17(Phospho); S21(Phospho)	T(8): 65.4; S(11): 65.4; S(17): 65.4; T(19): 51.9; S(21): 51.9	32.5724	6.21	3	3024.19	0.143417	1.48152	1.69768	1.81996	1.66639	0.0213432	212
	aAVLQELATHLHPAEPDEGDsDAAR	K7GNV8	N-Term(iTRAQ8plex); S21(Phospho)	T(9): 0.1; S(21): 99.9	100.984	20.38	4	2997.42	-1.74129	0.865669	0.804006	0.773598	0.814424	0.0206431	213
	sPSLGSDLTFATR	I3LDU9	N-Term(iTRAQ8plex); S1(Phospho)	S(1): 100.0; S(3): 0.0; S(6): 0.0; T(9): 0.0; T(12): 0.0	235.096	23.28	2	1735.85	-3.79232	1.19904	1.16741	1.27208	1.21284	0.0205527	214
	sDEQLSSLDR	F1S0W0	N-Term(iTRAQ8plex); S1(Phospho)	S(1): 100.0; S(6): 0.0; S(7): 0.0	148.497	5.25	2	1533.71	0.587287	1.19555	1.30536	1.21153	1.23748	0.0201753	215
	sNsGxyGQEEsPHVSTFGNSVmLR	F1SJI6	N-Term(iTRAQ8plex); S3(Phospho); X5(E); Y6(Phospho); S11(Phospho); M22(Oxidation)	S(1): 46.3; S(3): 46.3; Y(6): 39.4; S(11): 39.4; S(15): 42.9; T(16): 42.9; S(20): 42.9	16.8715	2.86	2	3172.27	-0.126678	0.686146	0.802886	0.775651	0.754895	0.0200755	216
	sLTGsPR	I3LM87	N-Term(iTRAQ8plex); S5(Phospho)	S(1): 0.0; T(3): 0.1; S(5): 99.9	95.7484	9.98	2	1101.56	-3.20074	0.815638	0.750025	0.693474	0.753046	0.0198247	217
	aSARGssEEDEDSR	F1RZQ8	N-Term(iTRAQ8plex); S6(Phospho); S7(Phospho)	S(2): 0.1; S(6): 99.9; S(7): 100.0; S(13): 0.0	138.366	26.94	2	1959.76	-0.703488	0.748264	0.802288	0.675134	0.741895	0.0197748	218
	lQTTDNLLPMsPEEFDEVSR	G9BFT9	N-Term(iTRAQ8plex); S11(Phospho)	T(3): 0.0; T(4): 0.0; S(11): 100.0; S(19): 0.0	417.391	59.55	3	2705.26	-4.36461	1.27524	1.26062	1.39879	1.31155	0.0192183	219
	tPLAsWSDPTEETGPVAGILDTETLEk	K9IVQ6	N-Term(iTRAQ8plex); T1(Phospho); S5(Phospho); K27(iTRAQ8plex)	T(1): 100.0; S(5): 100.0; S(7): 0.0; T(10): 0.0; T(13): 0.0; T(22): 0.0; T(24): 0.0	429.906	65.81	3	3625.74	-0.723168	1.25748	1.18368	1.29543	1.24553	0.0173904	220
	vNLFPGLsPSALk	I3LGJ5	N-Term(iTRAQ8plex); S8(Phospho); K13(iTRAQ8plex)	S(8): 100.0; S(10): 0.0	225.644	50.2	3	2031.15	-0.0471673	0.814811	0.827561	0.740007	0.794126	0.0171443	221
	eGIPVPPPDTSkPLGPDDAIDALSLDLTcSsPTADGk	B5L0Y3	N-Term(iTRAQ8plex); K12(iTRAQ8plex); C29(Carbamidomethyl); S31(Phospho); K37(iTRAQ8plex)	T(10): 0.0; S(11): 0.0; S(24): 0.0; T(28): 0.0; S(30): 0.0; S(31): 99.9; T(33): 0.1	424.286	36.23	4	4739.41	-0.845522	1.44511	1.43431	1.28826	1.38923	0.0164691	222
	dAVLPEQsPGEFDFNEFFNLDk	F1RLV6	N-Term(iTRAQ8plex); S8(Phospho); K22(iTRAQ8plex)	S(8): 100.0	242.031	50.12	3	3246.54	-1.37294	1.40358	1.26441	1.30645	1.32482	0.0157191	223
	tPsPAAEEAGEPETk	F1RM40	N-Term(iTRAQ8plex); T1(Phospho); S3(Phospho); K15(iTRAQ8plex)	T(1): 100.0; S(3): 100.0; T(14): 0.0	173.45	9.92	3	2282.04	-1.38385	0.788687	0.816082	0.720596	0.775122	0.0155634	224
	eDSVPTGAEENVVcEsPVEVVk	A5GFR8	N-Term(iTRAQ8plex); C14(Carbamidomethyl); S16(Phospho); K22(iTRAQ8plex)	S(3): 0.0; T(6): 0.0; S(16): 100.0	426.081	77	3	3061.49	-1.03867	1.35592	1.32447	1.2305	1.30363	0.0150491	225
	gLsSESSGDR	F1RU38	N-Term(iTRAQ8plex); S3(Phospho)	S(3): 99.9; S(4): 0.1; S(6): 0.0; S(7): 0.0	140.906	8.44	2	1378.61	-2.60433	1.64215	1.46874	1.44441	1.51843	0.0141154	226
	tSDVNETQPPQsE	F1SSA6	N-Term(iTRAQ8plex); S12(Phospho)	T(1): 0.0; S(2): 0.0; T(7): 0.0; S(12): 100.0	169.739	28.7	2	1815.79	-4.87382	1.38169	1.25384	1.3532	1.32958	0.0135442	227
	sPsWDPFR	Q5S1U1	N-Term(iTRAQ8plex); S1(Phospho); S3(Phospho)	S(1): 100.0; S(3): 100.0	160.786	20.57	2	1455.6	-1.6136	4.8775	3.92767	3.67144	4.15887	0.0132201	228
	lGsQHsPGR	I3LP31	N-Term(iTRAQ8plex); S3(Phospho); S6(Phospho)	S(3): 100.0; S(6): 100.0	106.047	19.53	3	1402.62	-1.86618	0.672825	0.762755	0.76596	0.733846	0.0128996	229
	tPHPADALsPGEAWPFFGNA	I3LSP2	N-Term(iTRAQ8plex); S9(Phospho)	T(1): 0.0; S(9): 100.0	124.207	19.41	3	2466.14	-2.16032	1.41756	1.27865	1.35456	1.35026	0.0128902	230
	eLEkPVHSkPQsPVIQAAAVsPk	A0A0B8RT85	N-Term(iTRAQ8plex); K4(iTRAQ8plex); K9(iTRAQ8plex); S12(Phospho); S21(Phospho); K23(iTRAQ8plex)	S(8): 4.6; S(12): 95.4; S(21): 100.0	178.202	11.39	4	3817.1	-2.37889	1.63766	1.45882	1.46032	1.51893	0.0128349	231
	iQEVEsPVFk	F1SE25	N-Term(iTRAQ8plex); S6(Phospho); K10(iTRAQ8plex)	S(6): 100.0	315.363	36.63	3	1864	-4.41332	1.79729	1.59687	1.55938	1.65118	0.0126195	232
	dPTIPVESDtDDEGAPR	I3LDB7	N-Term(iTRAQ8plex); T10(Phospho)	T(3): 0.0; S(8): 50.0; T(10): 50.0	273.324	35.01	2	2197.99	4.148	0.775643	0.706844	0.665391	0.715959	0.0125718	233
	gPVsPTVSFQPLAR	A0ZVR1	N-Term(iTRAQ8plex); S4(Phospho)	S(4): 100.0; T(6): 0.0; S(8): 0.0	242.293	54.73	3	1839.97	0.0635928	1.32342	1.31073	1.43695	1.35703	0.012397	234
	vSsESHQGPGtPESk	A0A0B8RSH5	N-Term(iTRAQ8plex); S3(Phospho); T11(Phospho); K15(iTRAQ8plex)	S(2): 49.2; S(3): 49.2; S(5): 1.6; T(11): 100.0; S(14): 0.0	243.179	15.53	3	2295.04	-3.73867	1.29492	1.20839	1.22531	1.24288	0.0116759	235
	sDIsPLtPR	F1SK12	N-Term(iTRAQ8plex); S4(Phospho); T7(Phospho)	S(1): 0.0; S(4): 100.0; T(7): 100.0	179.2	7.65	2	1449.67	-2.69057	1.28493	1.32273	1.21988	1.27585	0.0116497	236
	gLGsPEPGPTAPYLGR	F1SJX9	N-Term(iTRAQ8plex); S4(Phospho)	S(4): 100.0; T(10): 0.0; Y(13): 0.0	220.598	26.1	3	1952.97	-2.41338	1.27257	1.18683	1.25021	1.23654	0.0115791	237
	kPSLVSDLPWEGAAPQsPsFSGSEDSGSPk	I3LDU9	N-Term(iTRAQ8plex); K1(iTRAQ8plex); S17(Phospho); S19(Phospho); K30(iTRAQ8plex)	S(3): 0.0; S(6): 0.0; S(17): 100.0; S(19): 0.0; S(21): 0.0; S(23): 0.3; S(26): 5.3; S(28): 94.4	159.127	6.72	4	4116.99	-0.600345	1.32608	1.3292	1.44726	1.36751	0.0115729	238
	vRDQEEEEAEAAEAEEGsGEEVPMETR	A0A0B8RSZ4	N-Term(iTRAQ8plex); S18(Phospho)	S(18): 100.0; T(26): 0.0	389.926	49.68	3	3390.46	3.55684	0.648148	0.642928	0.747265	0.679447	0.0110269	239
	sIDPDSIQSALLASGLGSk	A0A0B8S015	N-Term(iTRAQ8plex); S1(Phospho); K19(iTRAQ8plex)	S(1): 100.0; S(6): 0.0; S(9): 0.0; S(14): 0.0; S(18): 0.0	281.545	36.73	3	2547.35	-2.36223	1.44542	1.32413	1.46126	1.41027	0.0109626	240
	sPISVPGGSALISNLGk	K7GSX0	N-Term(iTRAQ8plex); S1(Phospho); K17(iTRAQ8plex)	S(1): 100.0; S(4): 0.0; S(9): 0.0; S(13): 0.0	202.07	32.07	3	2285.27	-2.48565	1.49286	1.47492	1.34791	1.43856	0.0106494	241
	fADQDDIGNVsFDR	F1RY63	N-Term(iTRAQ8plex); S11(Phospho)	S(11): 100.0	251.873	23.7	2	1982.87	-3.13054	0.745902	0.77253	0.82307	0.780501	0.0104629	242
	tSSSsPANsDVEVDGIGR	F1SH35	N-Term(iTRAQ8plex); S5(Phospho); S9(Phospho)	T(1): 0.0; S(2): 0.1; S(3): 3.3; S(4): 3.3; S(5): 93.2; S(9): 100.0	140.177	13.73	2	2241.96	2.53677	0.801101	0.851118	0.788516	0.813578	0.0103544	243
	gPGALFLLLSGTLALTGTQAGPHSLSYFytAVsRPGLGDSR	D3GIN1	N-Term(iTRAQ8plex); Y29(Phospho); T30(Phospho); S33(Phospho)	S(10): 29.6; T(12): 29.6; T(16): 29.6; T(18): 29.6; S(24): 29.6; S(26): 29.6; Y(27): 29.6; Y(29): 29.6; T(30): 29.6; S(33): 29.6; S(40): 3.7	9.85516	5.04	3	4693.26	-3.65439	2.16057	1.96668	2.37677	2.16801	0.0101273	244
	aStPPAAPPsGsQDLEPSSGLVTDAIADSESEDDEDLDVPIPSR	C1PIG4	N-Term(iTRAQ8plex); T3(Phospho); S10(Phospho); S12(Phospho)	S(2): 9.4; T(3): 89.3; S(10): 6.2; S(12): 6.2; S(18): 37.7; S(19): 37.7; T(23): 37.7; S(29): 37.7; S(31): 37.7; S(43): 0.5	53.2129	12.49	3	4979.14	-1.95852	2.44683	2.23928	2.7513	2.47914	0.00995458	245
	qLsSGVSEIQQTADR	Q5S1U1	N-Term(iTRAQ8plex); S3(Phospho)	S(3): 98.8; S(4): 1.2; S(7): 0.0; T(12): 0.0	362.49	66.74	3	2002.97	-1.96804	1.36653	1.34952	1.47587	1.39731	0.00978174	246
	rLssLR	A1XQU8	N-Term(iTRAQ8plex); S3(Phospho); S4(Phospho)	S(3): 100.0; S(4): 100.0	133.615	10.63	2	1195.59	-2.28447	1.70359	1.74971	1.53331	1.6622	0.00973208	247
	eGLSLsPAk	F1SMZ0	N-Term(iTRAQ8plex); S6(Phospho); K9(iTRAQ8plex)	S(4): 0.0; S(6): 100.0	170.981	21.34	3	1589.87	-5.88097	0.750967	0.672237	0.650874	0.691359	0.00958439	248
	sNEDQsMGNWQIk	F1RLQ2	N-Term(iTRAQ8plex); S6(Phospho); K13(iTRAQ8plex)	S(1): 0.0; S(6): 100.0	163.321	8.21	3	2225.05	-2.1393	1.22531	1.2667	1.31508	1.26903	0.00917059	249
	tVSLtPsPTTQVETR	K9J4T9	N-Term(iTRAQ8plex); T5(Phospho); S7(Phospho)	T(1): 0.0; S(3): 0.0; T(5): 100.0; S(7): 100.0; T(9): 0.0; T(10): 0.0; T(14): 0.0	415.627	55.7	2	2080.99	2.12849	1.188	1.1816	1.24328	1.20429	0.00906311	250
	sEsLESPR	B2DCZ9	N-Term(iTRAQ8plex); S3(Phospho)	S(1): 0.0; S(3): 100.0; S(6): 0.0	155.568	9.63	2	1288.6	-3.00814	2.05363	1.91538	1.75318	1.9074	0.0090316	251
	cPPGSPtDPNATLSk	I3L8K9	N-Term(iTRAQ8plex); C1(Carbamidomethyl); T7(Phospho); K15(iTRAQ8plex)	S(5): 49.9; T(7): 49.9; T(12): 0.2; S(14): 0.0	66.5052	5.23	3	2230.1	-1.89137	0.629453	0.717472	0.718087	0.688338	0.00880688	252
	qSSEsDIESVIYTIEAVAk	I3L6T8	N-Term(iTRAQ8plex); S5(Phospho); K19(iTRAQ8plex)	S(2): 0.0; S(3): 0.0; S(5): 100.0; S(9): 0.0; Y(12): 0.0; T(13): 0.0	401.464	44.25	3	2757.4	-3.60422	0.834736	0.802822	0.770506	0.802688	0.00871539	253
	aSVALtPTAPsR	M3V801	N-Term(iTRAQ8plex); T6(Phospho); S11(Phospho)	S(2): 0.0; T(6): 100.0; T(8): 0.0; S(11): 100.0	262.039	26.04	2	1634.78	-1.5553	0.760686	0.822876	0.809968	0.797843	0.00867168	254
	sTPVPEVVQELPLMsPVEDLR	C5JA71	N-Term(iTRAQ8plex); S15(Phospho)	S(1): 0.0; T(2): 0.0; S(15): 100.0	359.704	41.53	3	2719.39	-1.47018	1.24353	1.219	1.17651	1.21301	0.00834027	255
	gGGAGGSSVGTGGGGTGGVGGGAGsEDsGDR	A5D9P0	N-Term(iTRAQ8plex); S25(Phospho); S28(Phospho)	S(7): 0.0; S(8): 0.0; T(11): 0.0; T(16): 0.0; S(25): 100.0; S(28): 100.0	142.91	25.21	3	2858.14	-5.6748	0.803419	0.768372	0.831398	0.801063	0.0082949	256
	eAEEDEEPmDTsPGGGGGLHSR	F1RPE7	N-Term(iTRAQ8plex); M9(Oxidation); S12(Phospho)	T(11): 0.1; S(12): 99.9; S(21): 0.0	188.137	19.41	3	2657.11	2.79981	0.692404	0.765741	0.761677	0.739941	0.00826989	257
	hsPVQmNR	I3LSA6	N-Term(iTRAQ8plex); S2(Phospho); M6(Oxidation)	S(2): 100.0	88.0851	17.41	3	1368.64	-0.776178	0.773244	0.771615	0.703762	0.749541	0.00825206	258
	qADSEMtGyVVTR	Q4PS87	N-Term(iTRAQ8plex); T7(Phospho); Y9(Phospho)	S(4): 3.2; T(7): 96.8; Y(9): 99.9; T(12): 0.1	133.336	1.93	2	1920.81	0.604176	1.3133	1.38136	1.43136	1.37534	0.00820727	259
	sPAQGSADWk	F1RWD9	N-Term(iTRAQ8plex); S1(Phospho); K10(iTRAQ8plex)	S(1): 100.0; S(6): 0.0	167.57	29.41	3	1734.86	-1.31938	1.19607	1.25668	1.20105	1.21793	0.00785346	260
	sLPTTVPEsPNYR	F1RQC5	N-Term(iTRAQ8plex); S1(Phospho); S9(Phospho)	S(1): 100.0; T(4): 0.0; T(5): 0.0; S(9): 97.8; Y(12): 2.2	280.187	31.31	2	1924.86	-6.23007	1.26342	1.23139	1.19289	1.22923	0.00781678	261
	tAGSNsPGQR	F1RGU8	N-Term(iTRAQ8plex); S6(Phospho)	T(1): 0.0; S(4): 0.1; S(6): 99.9	96.6991	13.38	2	1358.63	-2.40083	1.56824	1.44442	1.43699	1.48322	0.00767103	262
	gGTPAFLPSPLsPQSSLPTSR	F1RMA7	N-Term(iTRAQ8plex); S12(Phospho)	T(3): 0.0; S(9): 0.0; S(12): 100.0; S(15): 0.0; S(16): 0.0; T(19): 0.0; S(20): 0.0	383.826	49.47	3	2481.27	-0.500863	1.45317	1.33733	1.38113	1.39054	0.00739479	263
	eQsQEGPAkPPAEcPGEPskTPEER	I3LGJ5	N-Term(iTRAQ8plex); S3(Phospho); K9(iTRAQ8plex); C14(Carbamidomethyl); S19(Phospho); K20(iTRAQ8plex)	S(3): 100.0; S(19): 98.4; T(21): 1.6	239.818	14.8	3	3807.79	-4.86851	1.47078	1.42564	1.35398	1.4168	0.00659029	264
	gFITQLAAGAIsPGGR	F1SDV2	N-Term(iTRAQ8plex); S12(Phospho)	T(4): 0.0; S(12): 100.0	338.563	34.85	2	1900	-0.526077	1.29779	1.38756	1.31783	1.33439	0.00655399	265
	wLDDLLAsPPPSAGGAR	I3LGJ5	N-Term(iTRAQ8plex); S8(Phospho)	S(8): 100.0; S(12): 0.0	340.373	44.69	2	2107.05	0.129951	1.44363	1.33404	1.39819	1.39195	0.00651394	266
	eAPAEGEAAEPGsPTAAEGEAASAASSTSSPk	I3LG67	N-Term(iTRAQ8plex); S13(Phospho); K32(iTRAQ8plex)	S(13): 97.5; T(15): 2.5; S(23): 0.0; S(26): 0.0; S(27): 0.0; T(28): 0.0; S(29): 0.0; S(30): 0.0	350.284	95.5	3	3603.68	0.804179	1.53413	1.48299	1.40629	1.47447	0.00607511	267
	sLDPLLNLSGNLS	F1RSN0	N-Term(iTRAQ8plex); S1(Phospho)	S(1): 100.0; S(9): 0.0; S(13): 0.0	261.323	28.25	2	1726.88	-4.96576	1.20621	1.17895	1.23459	1.20658	0.00599211	268
	dEPQTVPDVPsFGESPPLsPIDMDTQER	M3V837	N-Term(iTRAQ8plex); S11(Phospho); S19(Phospho)	T(5): 6.6; S(11): 92.9; S(15): 0.5; S(19): 100.0; T(25): 0.0	162.895	5.33	3	3547.54	-3.74716	1.3468	1.42722	1.45102	1.40835	0.00590966	269
	sETSWEsPk	F1S0L8	N-Term(iTRAQ8plex); S7(Phospho); K9(iTRAQ8plex)	S(1): 0.0; T(3): 0.0; S(4): 0.0; S(7): 100.0	189.839	30.22	3	1738.85	-1.75334	0.806324	0.818434	0.850761	0.825173	0.0057062	270
	sPsWDPFR	Q5S1U1	N-Term(iTRAQ8plex); S3(Phospho)	S(1): 0.0; S(3): 100.0	226.97	20.03	2	1375.63	-2.1348	3.35565	2.86919	2.92773	3.05086	0.00554328	271
	lAsPELER	K7GRG2;M3V837	N-Term(iTRAQ8plex); S3(Phospho)	S(3): 100.0	183.811	8.85	2	1298.67	0.304208	1.41793	1.35607	1.33169	1.36856	0.00481506	272
	vsPYsDYGGR	I3LN87	N-Term(iTRAQ8plex); S2(Phospho); S5(Phospho)	S(2): 100.0; Y(4): 2.3; S(5): 95.3; Y(7): 2.3	180.859	12.12	2	1564.64	-1.35432	1.22613	1.17886	1.19643	1.20048	0.00470177	273
	sLsEQPVVDTATATEQAk	A5PEZ9	N-Term(iTRAQ8plex); S3(Phospho); K18(iTRAQ8plex)	S(1): 0.0; S(3): 100.0; T(10): 0.0; T(12): 0.0; T(14): 0.0	346.805	35.72	3	2563.31	1.02432	1.32374	1.31778	1.38505	1.34219	0.00392418	274
	hTDDEMtGyVATR	F1RYA1	N-Term(iTRAQ8plex); T7(Phospho); Y9(Phospho)	T(2): 0.0; T(7): 100.0; Y(9): 100.0; T(12): 0.0	193.967	34.95	2	1959.78	-2.84524	1.69358	1.56301	1.6379	1.63149	0.0035691	275
	sTsQGsINSPGYSR	F1S4V5	N-Term(iTRAQ8plex); S3(Phospho); S6(Phospho)	S(1): 0.4; T(2): 0.4; S(3): 98.8; S(6): 93.8; S(9): 5.8; Y(12): 0.4; S(13): 0.4	81.0204	6.03	2	1904.8	-3.74296	0.741443	0.77998	0.784246	0.768556	0.00344136	276
	sIsADDDLQESSR	A5PEZ9	N-Term(iTRAQ8plex); S3(Phospho)	S(1): 0.0; S(3): 100.0; S(11): 0.0; S(12): 0.0	329.578	45.83	2	1806.8	-0.734557	1.48649	1.42278	1.40608	1.43845	0.00310757	277
	lIAVDISPVEStSSSNFPNyVAAMkAIDLPNGASLSSAR	F1RJM8	N-Term(iTRAQ8plex); T12(Phospho); Y20(Phospho); K25(iTRAQ8plex)	S(7): 30.2; S(11): 30.2; T(12): 30.2; S(13): 15.6; S(14): 15.6; S(15): 15.6; Y(20): 15.6; S(34): 15.6; S(36): 15.6; S(37): 15.6	26.8097	6.46	3	4761.38	2.23078	2.88741	3.2703	3.18679	3.11483	0.00300745	278
	qLADAsTQRGR	F1S4X7	N-Term(iTRAQ8plex); S6(Phospho)	S(6): 99.9; T(7): 0.1	173.657	8.33	3	1586.8	0.622346	0.43404	0.514864	0.419117	0.456007	0.00297585	279
	eDQGIEsDDEk	I3LUT4	N-Term(iTRAQ8plex); S7(Phospho); K11(iTRAQ8plex)	S(7): 100.0	234.337	5.54	2	1952.89	-4.16824	0.516359	0.508461	0.429429	0.48475	0.00288895	280
	dTPTSAGPNsFNk	F1SL16	N-Term(iTRAQ8plex); S10(Phospho); K13(iTRAQ8plex)	T(2): 0.0; T(4): 0.0; S(5): 0.0; S(10): 100.0	160.934	13.87	3	2023.99	-4.21157	0.519769	0.591731	0.577519	0.563006	0.00252596	281
	lNFDMTAsPk	F1SBF4	N-Term(iTRAQ8plex); S8(Phospho); K10(iTRAQ8plex)	T(6): 0.0; S(8): 100.0	163.1	29.12	2	1811.92	-1.6409	1.22059	1.20875	1.18727	1.20553	0.00224341	282
	nQNsIHNFMTHPEFAIDEEGPR	M3TYK5	N-Term(iTRAQ8plex); S4(Phospho)	S(4): 100.0; T(10): 0.0	183.541	34.05	4	2967.33	-2.11416	0.818147	0.835704	0.807155	0.820335	0.00213434	283
	gtPTQsPVVGR	F1SNM7	N-Term(iTRAQ8plex); T2(Phospho); S6(Phospho)	T(2): 99.9; T(4): 0.1; S(6): 100.0	182.185	17.8	2	1562.72	-2.39223	0.720114	0.751334	0.757783	0.743077	0.00204331	284
	lSTPAsPP	F1S3J9	N-Term(iTRAQ8plex); S6(Phospho)	S(2): 0.0; T(3): 0.0; S(6): 100.0	126.776	22.42	2	1153.58	-2.46524	1.29848	1.31034	1.3436	1.31747	0.00180458	285
	gENPFTDsPEEEk	A0A0B8RT94	N-Term(iTRAQ8plex); S8(Phospho); K13(iTRAQ8plex)	T(6): 0.0; S(8): 100.0	211.479	32.61	3	2167	-3.32316	0.827589	0.803804	0.823652	0.818348	0.00163776	286
	ncTLsPSILQDPFk	K7GNN2	N-Term(iTRAQ8plex); C2(Carbamidomethyl); S5(Phospho); K14(iTRAQ8plex)	T(3): 0.0; S(5): 98.4; S(7): 1.6	208.456	27.54	3	2308.17	-5.32525	1.32348	1.31671	1.35761	1.3326	0.00144484	287
	aEAcSTTDPAsPDLGPR	I3LS55	N-Term(iTRAQ8plex); C4(Carbamidomethyl); S11(Phospho)	S(5): 0.0; T(6): 0.0; T(7): 0.0; S(11): 100.0	214.073	28.75	2	2128.95	-0.456885	1.24634	1.22652	1.21846	1.23044	0.0012898	288
	aGAITStPNR	I3LM73	N-Term(iTRAQ8plex); T7(Phospho)	T(5): 0.0; S(6): 0.1; T(7): 99.9	163.05	14.93	2	1371.69	-1.59695	0.827748	0.825232	0.820625	0.824535	0.000141222	289
