# Supplementary material for: Phosphoproteome Analysis Reveals the Molecular Mechanisms Underlying Deoxynivalenol-Induced Intestinal Toxicity in IPEC-J2 Cells
Source: Toxins (Basel). 2016 Sep 22;8(10):270. doi: 10.3390/toxins8100270 (PMC5086631; doi:10.3390/toxins8100270)
Supplement: Supplementary file 1 [file toxins-08-00270-s001.zip › toxins-144180-supplementary/Table S3 .xlsx]

## Sheet: unique phosphoproteins
Supplementary Table S3. Identification of phosphoproteins and differentially expressed phosphoproteins in differentiated IPEC-J2 cells after DON exposure. For 4,234 unique phosphopeptides, 1,821 phosphoproteins were identified. Phosphoproteins were considered differentially expressed when the fold-change was > ± 1.2. On the basis of this criterion, 255 differentially phosphoproteins were identifi…
Accession	Description	Coverage	Proteins	Unique Peptides	MW [kDa]	calc. pI
I3L9K5	Uncharacterized protein OS=Sus scrofa GN=NUCKS1 PE=1 SV=1 - [I3L9K5_PIG]	65.43	1	16	27.237	5.08447
I3LK71	Uncharacterized protein OS=Sus scrofa GN=HNRNPC PE=1 SV=1 - [I3LK71_PIG]	22.8	1	5	33.6715	5.08447
F1SL99	Uncharacterized protein OS=Sus scrofa GN=PTGES3 PE=1 SV=3 - [F1SL99_PIG]	56.25	1	5	18.6854	4.53857
F1RYZ0	60S acidic ribosomal protein P2 OS=Sus scrofa GN=RPLP2 PE=1 SV=1 - [F1RYZ0_PIG]	26.09	5	3	11.6859	4.53857
K7GNZ3	Uncharacterized protein OS=Sus scrofa GN=LOC100154750 PE=1 SV=1 - [K7GNZ3_PIG]	16.28	1	1	23.3697	4.56396
F1SHD6	Uncharacterized protein OS=Sus scrofa GN=EEF1B2 PE=1 SV=1 - [F1SHD6_PIG]	17.33	2	3	24.7893	4.66553
K7GMG7	Membrane-associated progesterone receptor component 1 OS=Sus scrofa GN=PGRMC1 PE=1 SV=1 - [K7GMG7_PIG]	27.46	3	3	15.7681	5.03369
D5KJI2	High mobility group AT-hook protein 1 OS=Sus scrofa GN=HMGA1 PE=4 SV=1 - [D5KJI2_PIG]	41.12	2	6	11.6391	10.3159
F1S684	Uncharacterized protein OS=Sus scrofa GN=BCLAF1 PE=1 SV=1 - [F1S684_PIG]	17.16	1	16	106.247	9.99365
I3LGJ5	Uncharacterized protein OS=Sus scrofa GN=TNKS1BP1 PE=1 SV=1 - [I3LGJ5_PIG]	24.74	2	28	180.479	4.95752
F1RGJ2	Uncharacterized protein OS=Sus scrofa GN=CTNNA1 PE=1 SV=2 - [F1RGJ2_PIG]	6.07	3	4	100.042	6.29053
I3LTH8	Uncharacterized protein OS=Sus scrofa GN=NPM1 PE=1 SV=1 - [I3LTH8_PIG]	39.58	3	7	31.3344	4.81787
Q29214	60S acidic ribosomal protein P0 OS=Sus scrofa GN=RPLP0 PE=1 SV=2 - [RLA0_PIG]	5.03	1	1	34.3369	5.97314
F1RS45	DNA topoisomerase 2 OS=Sus scrofa GN=TOP2B PE=1 SV=2 - [F1RS45_PIG]	7.55	1	9	181.994	8.07471
F1SEV8	Uncharacterized protein OS=Sus scrofa GN=LOC100737048 PE=1 SV=2 - [F1SEV8_PIG]	6.54	2	5	70.1145	6.7417
F8SIP8	DEAD box polypeptide 46 OS=Sus scrofa GN=DDX46 PE=2 SV=1 - [F8SIP8_PIG]	2.71	2	1	117.192	9.30518
F1SGG2	Uncharacterized protein OS=Sus scrofa GN=KRT8 PE=1 SV=1 - [F1SGG2_PIG]	35.17	14	13	54.3936	5.8208
F1SL16	Uncharacterized protein OS=Sus scrofa GN=PCNP PE=1 SV=1 - [F1SL16_PIG]	20.79	1	2	18.9515	7.48877
F1SUV1	Uncharacterized protein OS=Sus scrofa GN=STARD10 PE=1 SV=1 - [F1SUV1_PIG]	5.5	1	1	32.9875	7.43018
Q5S1U1	Heat shock protein beta-1 OS=Sus scrofa GN=HSPB1 PE=2 SV=1 - [HSPB1_PIG]	18.84	2	3	22.9277	6.69775
A0A0B8RSU5	Hepatoma-derived growth factor OS=Sus scrofa domesticus GN=HDGF PE=4 SV=1 - [A0A0B8RSU5_PIG]	19.01	2	9	26.959	4.71631
F1S441	Uncharacterized protein OS=Sus scrofa GN=CANX PE=1 SV=1 - [F1S441_PIG]	5.23	1	3	67.554	4.62744
F1RVN0	Uncharacterized protein (Fragment) OS=Sus scrofa GN=LOC100739163 PE=1 SV=2 - [F1RVN0_PIG]	13.78	3	2	22.1614	7.35693
I3LR85	Protein kinase C delta type OS=Sus scrofa GN=PRKCD PE=1 SV=1 - [I3LR85_PIG]	10.52	2	6	77.1469	7.92822
I3LEC2	Uncharacterized protein OS=Sus scrofa GN=PCBP1 PE=1 SV=1 - [I3LEC2_PIG]	11.24	1	2	37.4779	7.09326
K9IVP5	N-myosin-9 OS=Sus scrofa GN=MYH9 PE=2 SV=1 - [K9IVP5_PIG]	8.98	5	11	226.314	5.60498
I3LCW3	Uncharacterized protein OS=Sus scrofa GN=SRRM2 PE=1 SV=1 - [I3LCW3_PIG]	25.66	1	68	296.813	12.0444
F1RQU2	Uncharacterized protein OS=Sus scrofa GN=HSPCB PE=1 SV=1 - [F1RQU2_PIG]	7.46	3	7	83.2011	5.03369
F1SJE2	Uncharacterized protein OS=Sus scrofa GN=TJP2 PE=1 SV=2 - [F1SJE2_PIG]	16.25	1	14	125.629	6.27783
F1SJB5	Annexin OS=Sus scrofa GN=ANXA1 PE=1 SV=2 - [F1SJB5_PIG]	46.82	6	12	38.7061	6.81494
F1RQB6	Uncharacterized protein OS=Sus scrofa GN=G3BP1 PE=1 SV=2 - [F1RQB6_PIG]	12.93	1	3	51.877	5.43994
A0A0B8RTM7	Hepatoma-derived growth factor-related protein 2 OS=Sus scrofa domesticus GN=HDGFRP2 PE=4 SV=1 - [A0A0B8RTM7_PIG]	11.69	2	4	73.772	7.84033
F1S0J8	Uncharacterized protein OS=Sus scrofa GN=KRT19 PE=1 SV=1 - [F1S0J8_PIG]	44.06	14	11	44.1864	5.13525
F1S4I1	Uncharacterized protein OS=Sus scrofa PE=1 SV=2 - [F1S4I1_PIG]	15.35	1	5	46.4854	5.16064
I3L7K2	Phosphoinositide phospholipase C OS=Sus scrofa GN=PLCD1 PE=1 SV=1 - [I3L7K2_PIG]	4.37	1	1	86.0263	6.68311
Q8MJ49	Osteoclast-stimulating factor 1 OS=Sus scrofa GN=OSTF1 PE=2 SV=1 - [OSTF1_PIG]	7.01	1	1	23.7249	5.68115
F1STY9	Uncharacterized protein OS=Sus scrofa GN=CLNS1A PE=1 SV=1 - [F1STY9_PIG]	9.09	1	1	26.7093	4.13232
F1SDV2	Uncharacterized protein OS=Sus scrofa GN=LOC100522401 PE=1 SV=2 - [F1SDV2_PIG]	18.24	1	14	145.952	4.81787
B5L0Y3	Calpastatin OS=Sus scrofa GN=CAST PE=4 SV=1 - [B5L0Y3_PIG]	32.39	14	16	83.2853	5.73193
G9F6X7	Tyrosine 3-monooxygenase tryptophan 5-monooxygenase activation protein OS=Sus scrofa PE=2 SV=1 - [G9F6X7_PIG]	30.61	6	4	27.7117	4.79248
F1SM78	Uncharacterized protein OS=Sus scrofa GN=MYL12B PE=4 SV=2 - [F1SM78_PIG]	10.47	5	1	19.7665	4.84326
F1RFD3	Splicing factor 3A subunit 1 OS=Sus scrofa GN=SF3A1 PE=1 SV=1 - [F1RFD3_PIG]	6.43	2	3	88.7164	5.22412
F1RMJ9	Oxysterol-binding protein OS=Sus scrofa GN=OSBP PE=1 SV=1 - [F1RMJ9_PIG]	10.26	1	5	89.5565	7.40088
F1S7Q6	Uncharacterized protein (Fragment) OS=Sus scrofa GN=TJP3 PE=1 SV=2 - [F1S7Q6_PIG]	12.71	1	10	100.766	6.49365
F1S4P0	Uncharacterized protein OS=Sus scrofa GN=STRN PE=1 SV=1 - [F1S4P0_PIG]	4.49	1	2	86.1808	5.23682
F1S9A4	Uncharacterized protein OS=Sus scrofa GN=NUCB2 PE=1 SV=1 - [F1S9A4_PIG]	5.49	1	1	49.9912	5.18604
K9IVQ6	Plectin (Fragment) OS=Sus scrofa GN=PLEC PE=2 SV=1 - [K9IVQ6_PIG]	2.89	1	7	402.672	5.68115
F1SSA6	Uncharacterized protein OS=Sus scrofa GN=LOC396903 PE=1 SV=2 - [F1SSA6_PIG]	5.26	4	4	216.017	5.64307
F1SJY6	Uncharacterized protein OS=Sus scrofa GN=CTNND1 PE=1 SV=2 - [F1SJY6_PIG]	14.37	1	11	108.066	6.17627
F1SQV8	Uncharacterized protein OS=Sus scrofa GN=PCYT1A PE=1 SV=1 - [F1SQV8_PIG]	16.3	5	7	41.849	7.06396
K9J4T9	Protein-tyrosine-phosphatase OS=Sus scrofa GN=PTPN12 PE=2 SV=1 - [K9J4T9_PIG]	16.48	1	9	88.2227	6.01123
I3LQS0	Uncharacterized protein OS=Sus scrofa GN=HNRNPK PE=1 SV=1 - [I3LQS0_PIG]	17.12	1	5	49.2265	5.5415
F1SFF6	Uncharacterized protein OS=Sus scrofa GN=TMX1 PE=1 SV=1 - [F1SFF6_PIG]	7.55	1	2	31.5687	4.89404
K7GP66	Integrin beta OS=Sus scrofa GN=ITGB4 PE=1 SV=1 - [K7GP66_PIG]	7.99	3	10	194.879	5.71924
F1RQC5	Uncharacterized protein (Fragment) OS=Sus scrofa PE=1 SV=2 - [F1RQC5_PIG]	11	1	7	110.302	8.90967
F1SMW4	Uncharacterized protein (Fragment) OS=Sus scrofa GN=VPS4B PE=1 SV=2 - [F1SMW4_PIG]	7.05	1	3	41.3827	8.90967
A7WLI1	Tetraspanin OS=Sus scrofa GN=CD81 PE=2 SV=1 - [A7WLI1_PIG]	8.47	2	1	25.7351	5.51611
F1SU44	Uncharacterized protein OS=Sus scrofa PE=1 SV=1 - [F1SU44_PIG]	4.97	2	2	116.496	5.60498
F1SDR7	Uncharacterized protein OS=Sus scrofa GN=YWHAB PE=1 SV=1 - [F1SDR7_PIG]	26.83	3	3	28.0948	4.83057
K7GL02	ATP-binding cassette sub-family F member 1 OS=Sus scrofa GN=ABCF1 PE=2 SV=1 - [K7GL02_PIG]	9.5	5	6	95.5802	6.59521
K9IVN9	Thyroid hormone receptor-associated protein 3 OS=Sus scrofa GN=THRAP3 PE=2 SV=1 - [K9IVN9_PIG]	13.47	3	15	108.962	10.1548
I3LLI8	Uncharacterized protein (Fragment) OS=Sus scrofa PE=1 SV=1 - [I3LLI8_PIG]	4.74	1	1	26.6548	5.32568
I3LMJ1	Uncharacterized protein OS=Sus scrofa GN=LOC100624587 PE=1 SV=1 - [I3LMJ1_PIG]	12.75	1	1	10.7837	9.89111
M3VH90	IWS1-like protein OS=Sus scrofa GN=IWS1 PE=2 SV=1 - [M3VH90_PIG]	31.64	1	20	95.2779	4.67822
F1RYA4	Uncharacterized protein OS=Sus scrofa GN=NAP1L4 PE=1 SV=2 - [F1RYA4_PIG]	17.92	2	3	43.7173	4.66553
F1SH78	Uncharacterized protein (Fragment) OS=Sus scrofa GN=LEMD3 PE=1 SV=3 - [F1SH78_PIG]	4.68	1	2	81.9879	6.60986
F1RY63	Uncharacterized protein OS=Sus scrofa GN=PPP6R3 PE=1 SV=2 - [F1RY63_PIG]	6.1	1	3	78.4968	4.729
I3L5H9	Uncharacterized protein OS=Sus scrofa GN=PLEKHG3 PE=4 SV=1 - [I3L5H9_PIG]	11.65	2	9	146.394	5.61768
F1S895	Uncharacterized protein OS=Sus scrofa GN=LOC100624528 PE=4 SV=2 - [F1S895_PIG]	11.58	2	5	66.082	9.37842
F1SV89	Uncharacterized protein (Fragment) OS=Sus scrofa GN=LOC100521667 PE=4 SV=1 - [F1SV89_PIG]	13.27	2	3	43.9784	4.90674
F1SPQ8	Uncharacterized protein OS=Sus scrofa GN=RBM5 PE=1 SV=1 - [F1SPQ8_PIG]	3.19	1	2	92.166	6.27783
F1RU38	Uncharacterized protein OS=Sus scrofa GN=SF3B2 PE=1 SV=2 - [F1RU38_PIG]	11.38	1	6	98.088	5.63037
F1RU31	Uncharacterized protein OS=Sus scrofa GN=SART1 PE=1 SV=1 - [F1RU31_PIG]	7.35	1	3	90.7564	5.78271
A0A0B8RSI3	NOP58 ribonucleoprotein OS=Sus scrofa domesticus GN=NOP58 PE=4 SV=1 - [A0A0B8RSI3_PIG]	4.47	1	3	60.4221	8.77783
F1S994	Uncharacterized protein OS=Sus scrofa GN=C11orf58 PE=1 SV=1 - [F1S994_PIG]	23.76	1	2	20.1502	4.76709
I3L7E5	Uncharacterized protein (Fragment) OS=Sus scrofa GN=MCM3 PE=1 SV=1 - [I3L7E5_PIG]	5.47	1	4	94.4828	6.01123
F1ST04	Uncharacterized protein OS=Sus scrofa GN=CGN PE=1 SV=1 - [F1ST04_PIG]	8.95	1	6	135.927	5.46533
A0A0B8RSA8	Ribosomal L1 domain containing 1 OS=Sus scrofa domesticus GN=RSL1D1 PE=4 SV=1 - [A0A0B8RSA8_PIG]	3.25	1	1	54.1274	10.1841
F1RZ24	Uncharacterized protein OS=Sus scrofa GN=DKC1 PE=1 SV=1 - [F1RZ24_PIG]	13.05	2	7	58.1	9.46631
F1S2J5	Uncharacterized protein OS=Sus scrofa GN=FAM169A PE=1 SV=1 - [F1S2J5_PIG]	9.09	1	3	74.7915	4.60205
F2Z4Z1	Uncharacterized protein OS=Sus scrofa GN=YWHAG PE=1 SV=1 - [F2Z4Z1_PIG]	18.62	3	2	28.2849	4.89404
F1S6V3	Uncharacterized protein OS=Sus scrofa GN=CTR9 PE=1 SV=2 - [F1S6V3_PIG]	5.8	1	5	133.281	6.96143
F1RRB6	Serine/threonine-protein kinase OSR1 OS=Sus scrofa GN=OXSR1 PE=1 SV=2 - [F1RRB6_PIG]	11.67	2	1	20.5326	9.05615
G9F6X8	Protein disulfide-isomerase OS=Sus scrofa PE=2 SV=1 - [G9F6X8_PIG]	10.04	1	2	56.3634	4.89404
Q19QU3	Zinc finger Ran-binding domain-containing protein 2 OS=Sus scrofa GN=ZRANB2 PE=2 SV=1 - [ZRAB2_PIG]	14.02	1	5	37.0888	9.89111
I3L8K4	Uncharacterized protein OS=Sus scrofa GN=EIF5B PE=1 SV=1 - [I3L8K4_PIG]	5.25	2	7	137.884	5.37646
F1SK12	Uncharacterized protein OS=Sus scrofa GN=MAP1B PE=1 SV=1 - [F1SK12_PIG]	12.35	1	17	257.733	4.66553
F1SFK6	Uncharacterized protein OS=Sus scrofa GN=TMEM87A PE=4 SV=2 - [F1SFK6_PIG]	4.47	1	1	63.6971	6.66846
I3LUR1	Uncharacterized protein OS=Sus scrofa GN=HNRNPUL2 PE=1 SV=1 - [I3LUR1_PIG]	6.69	1	6	84.906	4.85596
F1RLQ2	Prelamin-A/C OS=Sus scrofa GN=LMNA PE=1 SV=1 - [F1RLQ2_PIG]	19.13	3	13	74.1877	7.18115
F1RS15	Uncharacterized protein OS=Sus scrofa GN=FAM129B PE=1 SV=1 - [F1RS15_PIG]	9.56	2	2	83.2277	7.04932
M3UZ77	Nucleolar complex associated 2-like protein OS=Sus scrofa GN=NOC2L PE=2 SV=1 - [M3UZ77_PIG]	10.15	3	4	84.6974	5.80811
F1SPF3	DNA helicase OS=Sus scrofa GN=MCM2 PE=1 SV=2 - [F1SPF3_PIG]	11.52	1	8	101.465	5.51611
F1SNQ1	Uncharacterized protein (Fragment) OS=Sus scrofa PE=1 SV=2 - [F1SNQ1_PIG]	3.93	2	1	113.564	6.26514
F1SI55	Basic leucine zipper and W2 domain-containing protein 1 OS=Sus scrofa GN=BZW1 PE=1 SV=2 - [F1SI55_PIG]	3.34	1	1	48.0127	5.92236
F1S2J4	Uncharacterized protein OS=Sus scrofa GN=EDC4 PE=4 SV=2 - [F1S2J4_PIG]	6.41	3	5	151.749	5.89697
F1RZK8	Uncharacterized protein OS=Sus scrofa GN=HDAC2 PE=1 SV=2 - [F1RZK8_PIG]	9.45	1	3	61.5019	6.16357
F1S1J9	Eukaryotic translation initiation factor 3 subunit H OS=Sus scrofa GN=EIF3H PE=1 SV=2 - [F1S1J9_PIG]	3.67	1	1	37.1206	6.96143
F1S9D1	Uncharacterized protein OS=Sus scrofa GN=ACIN1 PE=1 SV=1 - [F1S9D1_PIG]	7.4	2	9	151.02	6.23975
A0A0B8S043	NIPBL protein OS=Sus scrofa domesticus GN=NIPBL PE=4 SV=1 - [A0A0B8S043_PIG]	2.6	2	5	315.953	8.00146
A0A0B8RZZ3	Tumor protein p53 binding protein 1 OS=Sus scrofa domesticus GN=TP53BP1 PE=4 SV=1 - [A0A0B8RZZ3_PIG]	8.9	2	9	212.853	4.66553
I3LRP1	Uncharacterized protein (Fragment) OS=Sus scrofa GN=NASP PE=1 SV=1 - [I3LRP1_PIG]	15.63	1	6	79.8795	4.29736
F1RN27	Uncharacterized protein OS=Sus scrofa GN=MPHOSPH8 PE=4 SV=1 - [F1RN27_PIG]	11.55	1	5	95.1546	5.77002
F1RPM5	Uncharacterized protein OS=Sus scrofa GN=MBD2 PE=1 SV=2 - [F1RPM5_PIG]	4.72	1	1	38.3586	10.1255
F1RMA7	Uncharacterized protein OS=Sus scrofa GN=PDLIM2 PE=1 SV=1 - [F1RMA7_PIG]	22.01	2	5	38.5863	8.90967
A0A0B8RVH6	Solute carrier family 4 (Anion exchanger), member 1, adaptor protein OS=Sus scrofa domesticus GN=SLC4A1AP PE=4 SV=1 - [A0A0B8RVH6_PIG]	5.77	2	2	68.6368	5.10986
I3LEG0	Uncharacterized protein OS=Sus scrofa GN=FARP1 PE=1 SV=1 - [I3LEG0_PIG]	6.41	3	5	113.456	7.89893
F1S4U9	Uncharacterized protein (Fragment) OS=Sus scrofa GN=EML4 PE=1 SV=2 - [F1S4U9_PIG]	3.87	1	2	109.517	6.43018
F1SSG6	Uncharacterized protein OS=Sus scrofa GN=ANP32B PE=1 SV=2 - [F1SSG6_PIG]	10.38	3	3	29.4294	4.03076
Q2XVP4	Tubulin alpha-1B chain OS=Sus scrofa GN=TUBA1B PE=1 SV=1 - [TBA1B_PIG]	17.29	13	1	50.1196	5.05908
F1RZB7	Uncharacterized protein OS=Sus scrofa GN=LEO1 PE=1 SV=1 - [F1RZB7_PIG]	21.47	1	12	75.4873	4.52588
I3LTM2	Uncharacterized protein (Fragment) OS=Sus scrofa GN=SYNE2 PE=1 SV=1 - [I3LTM2_PIG]	0.77	2	4	791.121	5.2749
F1S8A4	Uncharacterized protein OS=Sus scrofa GN=PTPRA PE=1 SV=2 - [F1S8A4_PIG]	3.25	1	2	90.2134	6.82959
F1S7S9	Uncharacterized protein OS=Sus scrofa GN=VAMP4 PE=4 SV=1 - [F1S7S9_PIG]	11.35	1	1	16.3215	6.80029
A0A0B8RTA7	RNA binding motif protein 25 OS=Sus scrofa domesticus GN=RBM25 PE=4 SV=1 - [A0A0B8RTA7_PIG]	4.74	1	4	100.124	6.31592
F1RFR2	tRNA pseudouridine synthase OS=Sus scrofa GN=PUS1 PE=1 SV=2 - [F1RFR2_PIG]	3.46	1	1	48.6986	8.70459
A0A0B8RZL4	Eukaryotic translation initiation factor 3 subunit C OS=Sus scrofa domesticus GN=EIF3C PE=3 SV=1 - [A0A0B8RZL4_PIG]	6.57	1	5	105.553	5.71924
F1SEE2	Uncharacterized protein (Fragment) OS=Sus scrofa GN=GPN1 PE=4 SV=2 - [F1SEE2_PIG]	5.21	1	1	42.5781	4.90674
A0A0B8RZ40	SON DNA binding protein OS=Sus scrofa domesticus GN=SON PE=4 SV=1 - [A0A0B8RZ40_PIG]	3.11	2	6	257.813	5.92236
F1RH41	Uncharacterized protein OS=Sus scrofa GN=LOC100524748 PE=1 SV=1 - [F1RH41_PIG]	12.53	3	2	52.11	5.13525
A7WLH7	Translocation protein 1 OS=Sus scrofa GN=TLOC1 PE=2 SV=1 - [A7WLH7_PIG]	14.32	2	4	45.6901	7.31299
B0KYV5	LIM domain and actin-binding protein 1 OS=Sus scrofa GN=LIMA1 PE=2 SV=1 - [LIMA1_PIG]	14.15	3	7	83.9388	6.7417
I3L5D5	Uncharacterized protein OS=Sus scrofa GN=AHNAK PE=1 SV=1 - [I3L5D5_PIG]	12.23	1	10	135.814	6.39209
I3LL98	Uncharacterized protein OS=Sus scrofa GN=CCDC25 PE=4 SV=1 - [I3LL98_PIG]	8.17	1	1	24.6212	6.7124
F1S8Y8	Uncharacterized protein OS=Sus scrofa GN=RRP12 PE=4 SV=2 - [F1S8Y8_PIG]	1.8	2	1	123.076	8.1626
F1STJ9	Uncharacterized protein OS=Sus scrofa GN=MRE11A PE=1 SV=1 - [F1STJ9_PIG]	3.22	1	1	81.0056	5.50342
I3LG67	Uncharacterized protein OS=Sus scrofa GN=MARCKS PE=1 SV=1 - [I3LG67_PIG]	34.25	1	3	17.7285	4.97021
F1RNX2	Programmed cell death protein 5 OS=Sus scrofa GN=PDCD5 PE=1 SV=1 - [F1RNX2_PIG]	8.8	2	2	14.2183	6.03662
F1S073	Annexin OS=Sus scrofa GN=ANXA2 PE=1 SV=2 - [F1S073_PIG]	24.78	5	7	38.5548	7.31299
I3LFV4	Uncharacterized protein OS=Sus scrofa GN=YBX1 PE=1 SV=1 - [I3LFV4_PIG]	15.12	2	4	36.0017	9.68604
F1SPI2	Uncharacterized protein OS=Sus scrofa GN=XPC PE=1 SV=1 - [F1SPI2_PIG]	10.17	1	9	105.287	9.1001
O46374	DNA topoisomerase 2-alpha OS=Sus scrofa GN=TOP2A PE=2 SV=1 - [TOP2A_PIG]	7.57	1	8	174.198	8.68994
I3LP62	Uncharacterized protein OS=Sus scrofa GN=RPL22L1 PE=1 SV=1 - [I3LP62_PIG]	12.3	1	1	14.5356	9.49561
F1RJC5	Uncharacterized protein OS=Sus scrofa GN=CDK11B PE=1 SV=2 - [F1RJC5_PIG]	6.63	1	5	90.7531	7.2251
I3LNE5	Uncharacterized protein OS=Sus scrofa GN=SNRNP70 PE=1 SV=1 - [I3LNE5_PIG]	4.42	1	1	52.2061	9.93506
I3LC46	Uncharacterized protein OS=Sus scrofa GN=HTATSF1 PE=1 SV=1 - [I3LC46_PIG]	22.37	1	13	84.0389	4.41162
B3VQJ1	Survival of motor neuron OS=Sus scrofa GN=SMN1 PE=2 SV=1 - [B3VQJ1_PIG]	6.14	3	1	31.6504	6.25244
F1RWD9	Uncharacterized protein OS=Sus scrofa GN=SVIL PE=1 SV=1 - [F1RWD9_PIG]	3.7	2	5	243.939	7.48877
F1RN89	Uncharacterized protein OS=Sus scrofa GN=NUFIP2 PE=4 SV=2 - [F1RN89_PIG]	7.04	1	3	76.0579	9.08545
F1ST42	Uncharacterized protein OS=Sus scrofa GN=WRAP53 PE=4 SV=1 - [F1ST42_PIG]	13.54	1	3	58.4336	4.50049
M3V801	Sperm specific antigen 2 tv1 OS=Sus scrofa GN=SSFA2 PE=2 SV=1 - [M3V801_PIG]	11.57	1	10	137.476	5.16064
F1SQS2	Uncharacterized protein OS=Sus scrofa GN=TMPO PE=1 SV=2 - [F1SQS2_PIG]	26.84	2	4	20.8407	5.5415
F1SIP0	Uncharacterized protein OS=Sus scrofa GN=SEPT2 PE=1 SV=2 - [F1SIP0_PIG]	5.54	1	2	41.4722	6.65381
I3LDU9	Uncharacterized protein OS=Sus scrofa GN=SNTB2 PE=1 SV=1 - [I3LDU9_PIG]	12.59	1	4	57.882	8.82178
I3L5H6	Uncharacterized protein OS=Sus scrofa PE=1 SV=1 - [I3L5H6_PIG]	9.49	1	4	106.77	8.04541
I3LS68	Uncharacterized protein OS=Sus scrofa GN=ARHGEF26 PE=4 SV=1 - [I3LS68_PIG]	11	1	6	98.2257	9.1001
F1S087	Uncharacterized protein OS=Sus scrofa GN=DYNC1I2 PE=1 SV=2 - [F1S087_PIG]	4.41	1	1	68.4367	5.2876
Q99028	Catechol O-methyltransferase (Fragment) OS=Sus scrofa GN=COMT PE=1 SV=1 - [COMT_PIG]	4.3	3	1	20.5737	6.53662
F1RUL1	Uncharacterized protein OS=Sus scrofa GN=RBM17 PE=1 SV=2 - [F1RUL1_PIG]	8.37	1	2	45.3091	5.97314
I3L897	Uncharacterized protein OS=Sus scrofa GN=SNW1 PE=1 SV=1 - [I3L897_PIG]	2.8	1	1	61.4675	9.5249
F1SHC1	Uncharacterized protein OS=Sus scrofa GN=LOC100127131 PE=1 SV=1 - [F1SHC1_PIG]	16.93	10	1	49.8954	5.09717
I3LKV0	Uncharacterized protein (Fragment) OS=Sus scrofa GN=SLIRP PE=1 SV=1 - [I3LKV0_PIG]	14.71	2	3	11.748	7.60596
I3LKL3	Uncharacterized protein OS=Sus scrofa GN=GPRC5C PE=1 SV=1 - [I3LKL3_PIG]	10.9	1	3	46.0974	7.60596
F1SB57	Uncharacterized protein OS=Sus scrofa GN=LOC100737606 PE=1 SV=1 - [F1SB57_PIG]	6.84	1	1	33.5856	7.07861
F1S8P9	Adducin 1 (Alpha) OS=Sus scrofa GN=ADD1 PE=1 SV=2 - [F1S8P9_PIG]	11.29	1	5	81.1568	5.47803
F1RG04	Uncharacterized protein OS=Sus scrofa GN=CCDC6 PE=1 SV=1 - [F1RG04_PIG]	5.65	1	2	53.3049	7.34229
A5GFR8	Breast carcinoma amplified sequence 1 OS=Sus scrofa GN=BCAS1 PE=1 SV=1 - [A5GFR8_PIG]	14.92	1	7	58.9642	5.09717
F1S6R3	Uncharacterized protein OS=Sus scrofa GN=MISP PE=1 SV=2 - [F1S6R3_PIG]	20.65	1	10	64.9028	6.50732
F1SB54	Uncharacterized protein OS=Sus scrofa GN=DNAJC2 PE=4 SV=1 - [F1SB54_PIG]	7.41	3	4	71.8645	8.646
F1S396	Uncharacterized protein (Fragment) OS=Sus scrofa GN=NOB1 PE=4 SV=2 - [F1S396_PIG]	10.72	1	4	48.0897	8.33838
I3LD72	Uncharacterized protein OS=Sus scrofa GN=EHD2 PE=1 SV=1 - [I3LD72_PIG]	4.24	1	1	61.1908	6.3667
I3LGT3	Uncharacterized protein (Fragment) OS=Sus scrofa GN=LAD1 PE=1 SV=1 - [I3LGT3_PIG]	21.62	1	7	54.5231	9.1001
F1SFQ4	Uncharacterized protein OS=Sus scrofa GN=PCBP2 PE=1 SV=2 - [F1SFQ4_PIG]	7.65	2	2	37.207	7.06396
K7GNJ7	Uncharacterized protein OS=Sus scrofa GN=HUWE1 PE=1 SV=1 - [K7GNJ7_PIG]	0.62	3	2	481.599	5.21143
I3LR32	Uncharacterized protein OS=Sus scrofa GN=CCT5 PE=1 SV=1 - [I3LR32_PIG]	6.07	2	1	54.4833	6.25244
I3L7S4	Uncharacterized protein OS=Sus scrofa GN=CALD1 PE=1 SV=1 - [I3L7S4_PIG]	3.47	3	2	59.9035	6.02393
F1S4Q6	Uncharacterized protein OS=Sus scrofa GN=CEBPZ PE=4 SV=1 - [F1S4Q6_PIG]	4.1	1	3	120.638	5.52881
I3LJ38	Uncharacterized protein OS=Sus scrofa GN=LOC100519475 PE=4 SV=1 - [I3LJ38_PIG]	10.36	4	2	62.8211	6.53662
F1SQW0	Uncharacterized protein OS=Sus scrofa GN=PAK2 PE=1 SV=2 - [F1SQW0_PIG]	14.38	1	5	48.5739	5.8335
I3LRH2	Uncharacterized protein OS=Sus scrofa GN=LOC100519984 PE=1 SV=1 - [I3LRH2_PIG]	15.47	2	8	78.1811	4.62744
F1SCY7	Tumor necrosis factor receptor superfamily member 6 OS=Sus scrofa GN=FAS PE=1 SV=1 - [F1SCY7_PIG]	5.72	2	1	37.5963	7.44482
F1RUA7	Uncharacterized protein OS=Sus scrofa GN=NKAP PE=4 SV=1 - [F1RUA7_PIG]	6.47	2	2	47.181	10.0669
F1SB77	Uncharacterized protein OS=Sus scrofa GN=LOC100738607 PE=4 SV=1 - [F1SB77_PIG]	4.92	4	2	74.0222	6.69775
F1SDR3	Uncharacterized protein OS=Sus scrofa GN=STK4 PE=4 SV=2 - [F1SDR3_PIG]	10.43	1	1	23.5374	4.61475
I3LCE6	Uncharacterized protein OS=Sus scrofa GN=BAZ1B PE=1 SV=1 - [I3LCE6_PIG]	2.7	1	3	170.56	8.55811
Q9MZA8	Acetyl-CoA carboxylase alpha (Fragment) OS=Sus scrofa GN=ACACA PE=4 SV=1 - [Q9MZA8_PIG]	26.67	4	1	8.04598	4.24658
F1S485	Uncharacterized protein OS=Sus scrofa GN=EPB41L1 PE=1 SV=2 - [F1S485_PIG]	13.17	1	10	98.3102	5.70654
F1SD90	Uncharacterized protein OS=Sus scrofa GN=SMEK1 PE=1 SV=2 - [F1SD90_PIG]	7.93	1	3	93.8151	4.89404
I3L8X2	Uncharacterized protein OS=Sus scrofa GN=ZBTB7A PE=4 SV=1 - [I3L8X2_PIG]	10.36	1	3	61.6039	5.14795
F1S4Y9	Uncharacterized protein OS=Sus scrofa GN=RALY PE=1 SV=1 - [F1S4Y9_PIG]	12.2	1	2	34.1192	8.70459
F1SV88	Uncharacterized protein OS=Sus scrofa GN=LOC100518914 PE=1 SV=1 - [F1SV88_PIG]	51.26	1	5	20.0285	4.65283
F8TEL5	Eukaryotic translation initiation factor 4 gamma 1 OS=Sus scrofa GN=EIF4G1 PE=2 SV=1 - [F8TEL5_PIG]	5.88	3	6	175.816	5.36377
F1RHJ3	Uncharacterized protein OS=Sus scrofa GN=PRCC PE=1 SV=1 - [F1RHJ3_PIG]	8.96	1	3	52.3204	5.04639
F1SH07	Uncharacterized protein OS=Sus scrofa GN=PAXBP1 PE=4 SV=2 - [F1SH07_PIG]	7.53	1	4	104.768	5.68115
F1SA04	Uncharacterized protein OS=Sus scrofa GN=AKAP8 PE=4 SV=1 - [F1SA04_PIG]	5.07	1	3	76.4411	5.09717
F1RSH4	Uncharacterized protein OS=Sus scrofa GN=UTP18 PE=4 SV=1 - [F1RSH4_PIG]	6.31	1	2	61.8065	8.646
F1S827	Uncharacterized protein OS=Sus scrofa GN=SERBP1 PE=1 SV=2 - [F1S827_PIG]	9.83	1	3	44.8084	8.54346
A5A768	Adaptor-related protein complex 3, delta-1 subunit (Fragment) OS=Sus scrofa GN=AP3D1 PE=2 SV=1 - [A5A768_PIG]	8.41	2	6	135.529	7.21045
I3LUI6	Uncharacterized protein OS=Sus scrofa GN=KDM5A PE=4 SV=1 - [I3LUI6_PIG]	4.83	4	1	41.8317	9.26123
F1RGS3	Uncharacterized protein OS=Sus scrofa GN=C17orf85 PE=4 SV=2 - [F1RGS3_PIG]	3.57	1	1	70.1453	6.04932
F2Z5G2	Uncharacterized protein OS=Sus scrofa GN=SMC3 PE=1 SV=2 - [F2Z5G2_PIG]	2.25	1	2	108.286	6.7417
F1SAU5	Uncharacterized protein OS=Sus scrofa GN=XRN2 PE=1 SV=1 - [F1SAU5_PIG]	5.47	1	4	108.267	7.73779
M3UZ00	Zinc finger CCCH-type containing 18 OS=Sus scrofa GN=ZC3H18 PE=2 SV=1 - [M3UZ00_PIG]	11.45	1	10	103.077	9.08545
F1SIQ0	Uncharacterized protein OS=Sus scrofa GN=PNN PE=1 SV=1 - [F1SIQ0_PIG]	10.12	2	6	83.0575	6.91748
I3L9R9	Uncharacterized protein OS=Sus scrofa GN=ATXN2L PE=1 SV=1 - [I3L9R9_PIG]	5.39	1	4	113.16	8.5874
F1S6P9	Uncharacterized protein OS=Sus scrofa GN=GATAD2A PE=4 SV=2 - [F1S6P9_PIG]	3.16	1	2	67.7515	9.90576
I3LLM7	Uncharacterized protein (Fragment) OS=Sus scrofa GN=HIRIP3 PE=4 SV=1 - [I3LLM7_PIG]	15.38	1	6	59.2267	8.93896
A0A0B8RSH5	Nuclear mitotic apparatus protein 1 OS=Sus scrofa domesticus GN=NUMA1 PE=4 SV=1 - [A0A0B8RSH5_PIG]	2.35	2	3	233.42	5.73193
F1SHH7	Uncharacterized protein OS=Sus scrofa GN=API5 PE=1 SV=1 - [F1SHH7_PIG]	2.48	1	2	59.031	7.34229
F1SVC7	Uncharacterized protein (Fragment) OS=Sus scrofa GN=LOC100522249 PE=1 SV=2 - [F1SVC7_PIG]	14.75	2	1	24.2303	5.35107
K9IVQ3	Non-POU domain-containing octamer-binding protein OS=Sus scrofa GN=NONO PE=2 SV=1 - [K9IVQ3_PIG]	4.68	2	1	54.0692	8.95361
I3LVD1	Uncharacterized protein OS=Sus scrofa GN=LOC100626596 PE=4 SV=1 - [I3LVD1_PIG]	7.06	2	3	46.951	6.30322
I3LHE7	Uncharacterized protein (Fragment) OS=Sus scrofa GN=RHPN2 PE=1 SV=1 - [I3LHE7_PIG]	9.34	2	5	65.8184	6.75635
F1RNS8	Uncharacterized protein OS=Sus scrofa GN=PDAP1 PE=1 SV=1 - [F1RNS8_PIG]	14.29	1	3	20.6756	8.17725
F1RZJ0	Uncharacterized protein (Fragment) OS=Sus scrofa GN=RAB11FIP1 PE=4 SV=2 - [F1RZJ0_PIG]	14.2	2	6	69.5644	9.45166
O02705	Heat shock protein HSP 90-alpha OS=Sus scrofa GN=HSP90AA1 PE=2 SV=3 - [HS90A_PIG]	8.32	3	7	84.7217	5.0083
F1SNV1	Uncharacterized protein OS=Sus scrofa GN=CCDC12 PE=4 SV=2 - [F1SNV1_PIG]	13.94	1	2	18.9151	6.354
F1RRD7	Uncharacterized protein OS=Sus scrofa GN=CLASP2 PE=1 SV=2 - [F1RRD7_PIG]	4.47	1	3	91.8033	8.35303
F1RZ71	Uncharacterized protein OS=Sus scrofa GN=SEPT9 PE=1 SV=2 - [F1RZ71_PIG]	2.74	1	1	65.2019	9.1001
I3LBR4	Uncharacterized protein OS=Sus scrofa GN=DBR1 PE=4 SV=1 - [I3LBR4_PIG]	8.65	1	2	44.0416	5.90967
F1SGX9	Uncharacterized protein OS=Sus scrofa GN=SCAF11 PE=1 SV=2 - [F1SGX9_PIG]	6.56	3	7	144.301	8.79248
F1SBJ2	Uncharacterized protein OS=Sus scrofa GN=ESF1 PE=4 SV=2 - [F1SBJ2_PIG]	3.15	1	1	99.3421	5.03369
F1SNQ9	Uncharacterized protein OS=Sus scrofa GN=MPHOSPH10 PE=4 SV=1 - [F1SNQ9_PIG]	7.06	1	3	78.9359	4.91943
F2Z5C1	Annexin OS=Sus scrofa GN=ANXA5 PE=1 SV=2 - [F2Z5C1_PIG]	3.74	1	1	33.136	5.05908
Q9BG57	Translation initiation factor 4E binding protein 1 (Fragment) OS=Sus scrofa PE=2 SV=1 - [Q9BG57_PIG]	41.18	2	3	10.6904	7.1958
F1SBY5	Uncharacterized protein OS=Sus scrofa GN=MLLT4 PE=1 SV=2 - [F1SBY5_PIG]	8.06	1	9	201.259	6.32861
F1RWX6	Uncharacterized protein (Fragment) OS=Sus scrofa GN=RBM10 PE=1 SV=2 - [F1RWX6_PIG]	3.68	2	2	86.399	7.62061
F1RFB2	Uncharacterized protein OS=Sus scrofa GN=TSC2 PE=1 SV=2 - [F1RFB2_PIG]	1.76	1	2	201.439	7.28369
I3LDA8	Uncharacterized protein OS=Sus scrofa PE=1 SV=1 - [I3LDA8_PIG]	3.02	2	3	149.853	5.94775
I3LPH5	Uncharacterized protein OS=Sus scrofa GN=G3BP2 PE=1 SV=1 - [I3LPH5_PIG]	10.71	1	2	50.7141	5.37646
P67985	60S ribosomal protein L22 OS=Sus scrofa GN=RPL22 PE=1 SV=2 - [RL22_PIG]	11.72	1	1	14.7498	9.18799
F1SHW1	Uncharacterized protein (Fragment) OS=Sus scrofa GN=ESYT2 PE=1 SV=2 - [F1SHW1_PIG]	2.63	1	1	84.9897	7.66455
F1RVD2	Uncharacterized protein OS=Sus scrofa GN=ENOPH1 PE=1 SV=1 - [F1RVD2_PIG]	5.36	1	1	28.8774	4.85596
I3LU60	Uncharacterized protein OS=Sus scrofa GN=LRRC47 PE=1 SV=1 - [I3LU60_PIG]	25.93	1	1	8.79844	4.62744
Q6DUB7	Stathmin OS=Sus scrofa GN=STMN1 PE=2 SV=3 - [STMN1_PIG]	17.45	1	3	17.292	5.97314
M3TYC1	Eukaryotic translation initiation factor 3 subunit B OS=Sus scrofa GN=EIF3B PE=2 SV=1 - [M3TYC1_PIG]	3.44	1	1	89.0132	5.021
K7GND6	Mediator of DNA damage checkpoint protein 1 OS=Sus scrofa GN=MDC1 PE=1 SV=1 - [K7GND6_PIG]	4.93	3	5	216.443	5.49072
I3LVP5	Uncharacterized protein OS=Sus scrofa GN=PPP1R12A PE=1 SV=1 - [I3LVP5_PIG]	9.87	1	1	50.2638	6.0874
I3LEZ7	Uncharacterized protein OS=Sus scrofa GN=HDAC6 PE=1 SV=1 - [I3LEZ7_PIG]	1.77	1	1	123.259	6.12549
F1RGP1	Uncharacterized protein OS=Sus scrofa GN=MYBBP1A PE=1 SV=1 - [F1RGP1_PIG]	5.49	1	4	151.672	8.93896
I3LLS6	Uncharacterized protein OS=Sus scrofa PE=4 SV=1 - [I3LLS6_PIG]	20.81	2	2	31.8682	4.57666
F1SHU7	Uncharacterized protein OS=Sus scrofa GN=RBM33 PE=4 SV=2 - [F1SHU7_PIG]	3.56	2	4	129.828	7.06396
F1SPR8	Uncharacterized protein OS=Sus scrofa GN=PWP1 PE=4 SV=1 - [F1SPR8_PIG]	4.8	1	1	55.8741	4.729
F1RVP5	Uncharacterized protein OS=Sus scrofa GN=LOC100522238 PE=4 SV=2 - [F1RVP5_PIG]	2.65	1	1	67.4438	6.94678
F1S5Z3	Uncharacterized protein OS=Sus scrofa GN=SARS PE=1 SV=2 - [F1S5Z3_PIG]	8.56	1	2	58.5991	6.7124
F1S1E0	Uncharacterized protein OS=Sus scrofa GN=FAM134C PE=1 SV=1 - [F1S1E0_PIG]	17.6	1	3	51.1088	5.09717
K9IW88	Methionine aminopeptidase 2 OS=Sus scrofa GN=METAP2 PE=2 SV=1 - [K9IW88_PIG]	5.24	2	2	52.7751	5.8208
F1RK23	Uncharacterized protein (Fragment) OS=Sus scrofa GN=KPNA4 PE=1 SV=2 - [F1RK23_PIG]	5.59	2	1	35.6707	5.80811
F1SEN1	Annexin OS=Sus scrofa GN=ANXA8 PE=1 SV=1 - [F1SEN1_PIG]	14.37	1	3	36.7055	5.32568
Q9TV77	130 kDa regulatory subunit of myosin phosphatase (Fragment) OS=Sus scrofa PE=2 SV=1 - [Q9TV77_PIG]	6.99	1	3	89.6295	5.38916
F1S8X7	Uncharacterized protein OS=Sus scrofa GN=PI4K2A PE=1 SV=1 - [F1S8X7_PIG]	3.97	1	1	54.0306	8.23584
F1SKP6	Uncharacterized protein (Fragment) OS=Sus scrofa GN=TMEM184B PE=4 SV=2 - [F1SKP6_PIG]	2.45	1	1	45.5708	7.10791
A5A8W2	FK506 binding protein like (Fragment) OS=Sus scrofa GN=FKBPL PE=4 SV=1 - [A5A8W2_PIG]	13.14	2	1	15.0497	6.31592
B2DCZ9	Rho guanine nucleotide exchange factor 2 OS=Sus scrofa GN=ARHGEF2 PE=2 SV=1 - [ARHG2_PIG]	10.2	2	6	108.416	6.91748
P62802	Histone H4 OS=Sus scrofa PE=1 SV=2 - [H4_PIG]	30.1	1	4	11.3604	11.356
I3LE55	Uncharacterized protein (Fragment) OS=Sus scrofa PE=1 SV=1 - [I3LE55_PIG]	6.62	1	1	30.3541	4.71631
F1RMA3	Uncharacterized protein OS=Sus scrofa GN=CCAR2 PE=1 SV=1 - [F1RMA3_PIG]	6.11	1	3	101.943	5.24951
A0A0B8S031	Pyruvate kinase OS=Sus scrofa domesticus GN=PKM PE=3 SV=1 - [A0A0B8S031_PIG]	8.1	3	3	57.8411	7.85498
F1SCS1	Uncharacterized protein OS=Sus scrofa GN=DDX1 PE=1 SV=2 - [F1SCS1_PIG]	1.6	2	1	76.976	7.59131
I3LC90	Uncharacterized protein OS=Sus scrofa PE=4 SV=1 - [I3LC90_PIG]	5.32	2	2	59.0511	6.22705
F1SVB4	Uncharacterized protein OS=Sus scrofa GN=LOC100523728 PE=4 SV=2 - [F1SVB4_PIG]	3.69	2	2	37.3522	9.37842
F1S8T6	Uncharacterized protein OS=Sus scrofa GN=MGEA5 PE=1 SV=1 - [F1S8T6_PIG]	2.51	1	1	102.935	4.90674
I3LL97	Uncharacterized protein OS=Sus scrofa GN=CSRP1 PE=1 SV=1 - [I3LL97_PIG]	7.77	1	1	20.6308	8.57275
F1RYY5	Uncharacterized protein OS=Sus scrofa GN=EPS8L2 PE=1 SV=1 - [F1RYY5_PIG]	13.32	1	6	79.9894	7.38623
F1RK00	Uncharacterized protein OS=Sus scrofa GN=ZC3H13 PE=4 SV=2 - [F1RK00_PIG]	13.41	1	17	182.115	9.51025
C5H0C6	OTUB1 OS=Sus scrofa GN=OTUB1 PE=1 SV=1 - [C5H0C6_PIG]	9.59	1	1	31.2644	4.94482
K9IVG8	DEAD (Asp-Glu-Ala-Asp) box helicase 21 OS=Sus scrofa GN=DDX21 PE=2 SV=1 - [K9IVG8_PIG]	7.27	2	4	87.1404	9.30518
F1SLR6	Uncharacterized protein OS=Sus scrofa GN=NOP2 PE=4 SV=2 - [F1SLR6_PIG]	3.41	1	1	90.2483	9.05615
F1S3M3	Uncharacterized protein (Fragment) OS=Sus scrofa GN=KRI1 PE=4 SV=2 - [F1S3M3_PIG]	7.68	1	3	83.6643	5.19873
F1S459	Uncharacterized protein OS=Sus scrofa GN=TERF2IP PE=1 SV=2 - [F1S459_PIG]	3.49	1	1	44.2859	4.76709
Q9N0Y9	Ubiquitous tropomodulin U-Tmod OS=Sus scrofa GN=TMOD3 PE=1 SV=1 - [Q9N0Y9_PIG]	2.84	1	1	39.6153	5.08447
F1RXZ6	Uncharacterized protein OS=Sus scrofa GN=BIN1 PE=1 SV=2 - [F1RXZ6_PIG]	4.34	2	1	42.7705	5.37646
F1RW75	Uncharacterized protein OS=Sus scrofa GN=DSP PE=1 SV=2 - [F1RW75_PIG]	1.79	1	3	308.184	6.87354
F1SH51	Structural maintenance of chromosomes protein OS=Sus scrofa GN=SMC4 PE=1 SV=1 - [F1SH51_PIG]	2.25	1	4	147.122	6.93213
K9IVK7	YY1 transcription factor OS=Sus scrofa GN=YY1 PE=2 SV=1 - [K9IVK7_PIG]	3.16	1	1	44.3336	6.21436
F1ST98	Uncharacterized protein OS=Sus scrofa GN=CBX3 PE=1 SV=2 - [F1ST98_PIG]	13.66	1	3	20.7683	5.32568
F1SGZ8	Uncharacterized protein OS=Sus scrofa GN=TWF1 PE=1 SV=1 - [F1SGZ8_PIG]	8.29	1	2	40.2416	7.13721
F1RQR0	Uncharacterized protein OS=Sus scrofa GN=SF1 PE=1 SV=2 - [F1RQR0_PIG]	4.07	1	2	68.2719	8.98291
F1RYS7	Uncharacterized protein OS=Sus scrofa GN=SHROOM3 PE=4 SV=2 - [F1RYS7_PIG]	5.04	1	6	203.258	7.23975
F1RRE0	Uncharacterized protein OS=Sus scrofa GN=DYNC1LI1 PE=1 SV=2 - [F1RRE0_PIG]	3.76	1	1	52.396	6.48096
I3LLA8	Uncharacterized protein OS=Sus scrofa GN=SSRP1 PE=1 SV=1 - [I3LLA8_PIG]	3.39	1	1	81.0264	6.87354
I3LBV1	Uncharacterized protein OS=Sus scrofa GN=TUBB6 PE=1 SV=1 - [I3LBV1_PIG]	3.28	7	1	47.7649	4.7417
M3TYU5	WD repeat-containing protein 44 isoform 1 OS=Sus scrofa GN=WDR44 PE=2 SV=1 - [M3TYU5_PIG]	6.14	1	4	101.219	5.38916
I3LG18	Uncharacterized protein (Fragment) OS=Sus scrofa PE=4 SV=1 - [I3LG18_PIG]	2.12	2	1	94.4449	7.12256
F1SUZ2	Uncharacterized protein OS=Sus scrofa GN=NUP98 PE=1 SV=2 - [F1SUZ2_PIG]	3.35	1	4	185.944	5.90967
B6VNT8	Cardiac muscle alpha actin 1 OS=Sus scrofa GN=ACTC1 PE=2 SV=1 - [B6VNT8_PIG]	15.92	9	1	41.9919	5.38916
A0A0B8RVY5	DEAD (Asp-Glu-Ala-Asp) box helicase 42 OS=Sus scrofa domesticus GN=DDX42 PE=3 SV=1 - [A0A0B8RVY5_PIG]	4.68	2	3	102.821	7.00537
F1SQN4	Uncharacterized protein OS=Sus scrofa GN=RPS6KA3 PE=1 SV=3 - [F1SQN4_PIG]	4.08	5	2	80.6577	8.27979
Q06A98	Serine/arginine-rich splicing factor 2 OS=Sus scrofa GN=SRSF2 PE=2 SV=1 - [SRSF2_PIG]	12.67	2	4	25.4332	11.854
Q19LF0	Nuclear receptor corepressor 2 OS=Sus scrofa GN=NCOR2 PE=2 SV=1 - [Q19LF0_PIG]	5.47	4	10	269.107	7.59131
F1RU47	Uncharacterized protein OS=Sus scrofa GN=RIN1 PE=4 SV=1 - [F1RU47_PIG]	8.65	1	4	84.128	8.14795
A0A0B8RZ16	Tropomyosin 3 OS=Sus scrofa domesticus GN=TPM3 PE=3 SV=1 - [A0A0B8RZ16_PIG]	17.74	10	2	28.9047	4.75439
I3LIB9	Uncharacterized protein OS=Sus scrofa GN=PHC3 PE=4 SV=1 - [I3LIB9_PIG]	4.17	2	3	96.097	7.2251
F1RGB0	Uncharacterized protein OS=Sus scrofa GN=SSH1 PE=4 SV=2 - [F1RGB0_PIG]	2.38	1	1	115.809	6.354
F1SA85	Uncharacterized protein (Fragment) OS=Sus scrofa GN=ASAP2 PE=1 SV=2 - [F1SA85_PIG]	1.65	1	1	107.334	6.90283
F1RNU6	Uncharacterized protein OS=Sus scrofa GN=UBA2 PE=1 SV=2 - [F1RNU6_PIG]	8.66	1	1	25.815	6.04932
F1RRN1	Uncharacterized protein OS=Sus scrofa GN=KLC4 PE=1 SV=2 - [F1RRN1_PIG]	5.19	1	2	68.2674	6.43018
F1S554	Palmdelphin OS=Sus scrofa GN=PALMD PE=4 SV=2 - [F1S554_PIG]	4.9	2	2	62.2695	5.61768
K7GSF7	Uncharacterized protein OS=Sus scrofa GN=LOC100514440 PE=1 SV=1 - [K7GSF7_PIG]	2.49	2	4	268.753	6.44287
F1RLV6	Uncharacterized protein (Fragment) OS=Sus scrofa GN=EIF4ENIF1 PE=1 SV=2 - [F1RLV6_PIG]	8.81	1	4	104.843	8.38232
F1SMR3	Uncharacterized protein OS=Sus scrofa GN=PSIP1 PE=1 SV=2 - [F1SMR3_PIG]	14.41	1	3	37.7542	9.17334
Q06AA0	SFRS6 OS=Sus scrofa GN=SRSF6 PE=1 SV=1 - [Q06AA0_PIG]	9.57	2	4	39.6965	11.5317
M3VK13	Eukaryotic translation initiation factor 5 tv1 OS=Sus scrofa GN=EIF5 PE=2 SV=1 - [M3VK13_PIG]	5.57	1	1	49.1158	5.57959
M3TYK5	Calcium-transporting ATPase OS=Sus scrofa GN=ATP2B4 PE=2 SV=1 - [M3TYK5_PIG]	4.81	4	3	133.496	6.49365
Q19QT0	Splicing factor, arginine/serine-rich 11 OS=Sus scrofa GN=SFRS11 PE=1 SV=1 - [Q19QT0_PIG]	10.56	1	4	53.5362	10.5503
I3LQY2	Uncharacterized protein (Fragment) OS=Sus scrofa PE=4 SV=1 - [I3LQY2_PIG]	4.8	1	3	174.196	6.87354
D7RA22	Autophagy related 4-like protein B OS=Sus scrofa GN=ATG4B PE=2 SV=1 - [D7RA22_PIG]	3.56	1	1	44.2977	5.10986
F1RRJ1	Uncharacterized protein OS=Sus scrofa GN=TJAP1 PE=4 SV=2 - [F1RRJ1_PIG]	14.9	2	4	60.4944	6.3667
F1SBF8	Uncharacterized protein OS=Sus scrofa GN=PIK3AP1 PE=4 SV=2 - [F1SBF8_PIG]	2.49	1	1	90.5178	5.24951
F1S9K5	Uncharacterized protein OS=Sus scrofa GN=EPRS PE=1 SV=1 - [F1S9K5_PIG]	4.44	1	4	170.03	7.25439
A0A0B8RSX6	Filamin A, alpha OS=Sus scrofa domesticus GN=FLNA PE=4 SV=1 - [A0A0B8RSX6_PIG]	1.78	1	3	279.71	6.11279
K7GQL8	Uncharacterized protein (Fragment) OS=Sus scrofa GN=CLTC PE=1 SV=1 - [K7GQL8_PIG]	7.35	4	4	105.395	5.2749
F1S0N6	Uncharacterized protein OS=Sus scrofa GN=STK3 PE=1 SV=2 - [F1S0N6_PIG]	5.4	2	1	43.9539	4.95752
F1SFW4	Uncharacterized protein OS=Sus scrofa GN=INTS3 PE=1 SV=2 - [F1SFW4_PIG]	4.52	1	3	117.778	5.79541
F1SJ69	Uncharacterized protein OS=Sus scrofa GN=SIN3A PE=1 SV=2 - [F1SJ69_PIG]	1.96	1	1	139.788	7.31299
I3L5Y7	Uncharacterized protein OS=Sus scrofa GN=HACD3 PE=1 SV=1 - [I3L5Y7_PIG]	3.31	2	1	43.1987	9.12939
F1RGE7	Uncharacterized protein OS=Sus scrofa GN=SRA1 PE=4 SV=2 - [F1RGE7_PIG]	6.36	1	1	30.4404	6.78564
F1RNR7	Uncharacterized protein OS=Sus scrofa GN=PSMD9 PE=1 SV=1 - [F1RNR7_PIG]	9.42	1	1	24.4015	6.43018
I3LFW2	Uncharacterized protein OS=Sus scrofa GN=C19orf24 PE=4 SV=1 - [I3LFW2_PIG]	19.57	1	1	14.751	9.40771
C5MLY5	Putative N-acetyltransferase 1 (Fragment) OS=Sus scrofa PE=3 SV=1 - [C5MLY5_PIG]	7.32	6	1	33.9022	5.18604
I3LVD5	Actin, cytoplasmic 1 OS=Sus scrofa GN=ACTB PE=1 SV=1 - [I3LVD5_PIG]	20.8	9	2	41.7658	5.47803
A0A0B8RZN7	Anamorsin OS=Sus scrofa domesticus GN=CIAPIN1 PE=3 SV=1 - [A0A0B8RZN7_PIG]	12.9	2	2	33.0247	5.49072
F1RMD0	Uncharacterized protein OS=Sus scrofa GN=NEK3 PE=4 SV=1 - [F1RMD0_PIG]	10.1	1	2	56.8297	7.1958
B3TFD9	Poliovirus receptor-related 2 transcript variant delta OS=Sus scrofa GN=PRR2 PE=1 SV=1 - [B3TFD9_PIG]	3.15	1	1	58.0737	5.09717
F1S971	Uncharacterized protein OS=Sus scrofa GN=CEP170B PE=1 SV=1 - [F1S971_PIG]	6.76	1	7	169.721	7.21045
M3V7Y8	ELM2 and Myb/SANT-like domain containing 1 OS=Sus scrofa GN=ELMSAN1 PE=2 SV=1 - [M3V7Y8_PIG]	6.9	3	4	120.71	9.36377
F1SFI8	Uncharacterized protein OS=Sus scrofa GN=LOC100521725 PE=4 SV=2 - [F1SFI8_PIG]	12.2	1	3	63.0967	5.92236
A5A769	Biogenesis of lysosome-related organelles complex 1 subunit 3 OS=Sus scrofa GN=BLOC1S3 PE=2 SV=1 - [BL1S3_PIG]	8.54	1	1	20.8927	5.03369
I3LND5	Uncharacterized protein OS=Sus scrofa GN=BMS1 PE=4 SV=1 - [I3LND5_PIG]	3.8	1	2	86.62	5.08447
F1SGD7	Uncharacterized protein OS=Sus scrofa GN=NAP1L1 PE=1 SV=1 - [F1SGD7_PIG]	10.74	1	2	45.3459	4.4624
I3L804	Uncharacterized protein OS=Sus scrofa GN=KIAA1522 PE=4 SV=1 - [I3L804_PIG]	8.83	1	5	106.19	9.72998
I3LTN6	Uncharacterized protein OS=Sus scrofa GN=PPM1G PE=1 SV=1 - [I3LTN6_PIG]	4.95	1	1	58.9445	4.36084
F1SPZ5	Uncharacterized protein OS=Sus scrofa PE=4 SV=1 - [F1SPZ5_PIG]	8.97	3	3	42.2245	5.98584
A0ZVR1	Mitochondrial antiviral signaling protein OS=Sus scrofa GN=Mavs PE=2 SV=1 - [A0ZVR1_PIG]	14.5	5	3	55.0715	5.65576
F1SBL4	Uncharacterized protein OS=Sus scrofa GN=FERMT1 PE=4 SV=1 - [F1SBL4_PIG]	4.14	1	1	77.2885	5.97314
F1RSE7	Uncharacterized protein OS=Sus scrofa GN=MCM4 PE=1 SV=2 - [F1RSE7_PIG]	3.35	1	1	94.0798	9.01221
I3LIX0	Uncharacterized protein OS=Sus scrofa PE=4 SV=1 - [I3LIX0_PIG]	12.02	4	1	25.2079	6.80029
K7GMY2	Uncharacterized protein OS=Sus scrofa GN=FUNDC1 PE=1 SV=1 - [K7GMY2_PIG]	39.34	3	1	6.96722	5.23682
A0A0B8RTI4	LPS-responsive vesicle trafficking, beach and anchor containing OS=Sus scrofa domesticus GN=LRBA PE=4 SV=1 - [A0A0B8RTI4_PIG]	2.87	3	3	317.446	5.51611
F1RPY5	Uncharacterized protein OS=Sus scrofa GN=MARK2 PE=4 SV=2 - [F1RPY5_PIG]	5.68	5	2	58.8464	9.56885
F1RNF5	Uncharacterized protein OS=Sus scrofa PE=4 SV=2 - [F1RNF5_PIG]	4.94	1	3	60.6891	8.90967
G9F6X6	Mitochondrial heat shock 60 kDa protein 1 OS=Sus scrofa PE=2 SV=1 - [G9F6X6_PIG]	4.54	4	2	60.8294	5.87158
I3LCU9	Uncharacterized protein (Fragment) OS=Sus scrofa GN=CARHSP1 PE=1 SV=1 - [I3LCU9_PIG]	17.72	1	4	16.9715	8.20654
I3L6H7	Uncharacterized protein OS=Sus scrofa GN=ZNF830 PE=1 SV=1 - [I3L6H7_PIG]	6.27	1	2	41.0068	5.49072
P67937	Tropomyosin alpha-4 chain OS=Sus scrofa GN=TPM4 PE=2 SV=3 - [TPM4_PIG]	10.08	8	1	28.5045	4.69092
F1S4Z2	Uncharacterized protein OS=Sus scrofa GN=CHMP4B PE=1 SV=2 - [F1S4Z2_PIG]	4.02	1	1	24.9506	4.7417
F1RL66	Uncharacterized protein OS=Sus scrofa GN=TCOF1 PE=1 SV=2 - [F1RL66_PIG]	7.85	1	6	136.717	9.49561
K9IVT8	DEAD (Asp-Glu-Ala-Asp) box polypeptide 41 OS=Sus scrofa GN=DDX41 PE=2 SV=1 - [K9IVT8_PIG]	7.07	1	3	69.813	6.84424
Q8WNW3	Junction plakoglobin OS=Sus scrofa GN=Jup PE=2 SV=1 - [PLAK_PIG]	1.88	1	1	81.7978	6.13818
F1S680	Uncharacterized protein OS=Sus scrofa GN=XPR1 PE=4 SV=1 - [F1S680_PIG]	1.82	2	1	76.8688	8.33838
F1RVD4	Uncharacterized protein OS=Sus scrofa GN=SEC31A PE=1 SV=2 - [F1RVD4_PIG]	4.26	1	3	132.244	6.80029
I3L7T6	Histone H2A OS=Sus scrofa GN=H2AFX PE=1 SV=1 - [I3L7T6_PIG]	16.78	14	3	15.1194	10.7407
F1RM98	Uncharacterized protein OS=Sus scrofa PE=4 SV=1 - [F1RM98_PIG]	3.79	1	1	49.0958	5.47803
F1S050	Uncharacterized protein OS=Sus scrofa GN=SLTM PE=1 SV=2 - [F1S050_PIG]	4.42	1	3	69.5806	5.50342
F1RRF2	Uncharacterized protein OS=Sus scrofa GN=STT3B PE=1 SV=1 - [F1RRF2_PIG]	2.79	1	3	93.4396	8.90967
F1SSB0	Uncharacterized protein OS=Sus scrofa GN=LOC100154259 PE=1 SV=1 - [F1SSB0_PIG]	1.74	1	1	113.753	5.93506
F1SB08	Uncharacterized protein OS=Sus scrofa GN=NOTCH2 PE=4 SV=2 - [F1SB08_PIG]	2.07	2	2	233.594	5.16064
A5J2A9	Thioredoxin (Fragment) OS=Sus scrofa GN=TRX PE=4 SV=1 - [A5J2A9_PIG]	26.19	2	2	4.69233	5.18604
I3LUL6	Uncharacterized protein OS=Sus scrofa GN=LOC100620629 PE=1 SV=1 - [I3LUL6_PIG]	14.89	2	3	21.5531	9.21729
F1SJE4	Uncharacterized protein (Fragment) OS=Sus scrofa GN=FAM122A PE=1 SV=2 - [F1SJE4_PIG]	32.22	1	6	35.4185	8.27979
F1RNI3	Uncharacterized protein OS=Sus scrofa GN=PRPF31 PE=1 SV=2 - [F1RNI3_PIG]	6.41	1	2	55.2873	5.50342
F1S7W0	Uncharacterized protein (Fragment) OS=Sus scrofa GN=AKAP12 PE=1 SV=2 - [F1S7W0_PIG]	4.06	1	4	172.434	4.38623
A4IE76	Tyrosine 3-monooxygenase/tryptophan 5-monooxygenase activation protein, theta polypeptide (Fragment) OS=Sus scrofa GN=YWHAQ PE=2 SV=1 - [A4IE76_PIG]	26.09	2	2	18.1319	4.50049
I3LQS3	Uncharacterized protein OS=Sus scrofa GN=PRPF3 PE=1 SV=1 - [I3LQS3_PIG]	2.19	3	2	72.2971	9.33447
F1S018	Uncharacterized protein (Fragment) OS=Sus scrofa GN=CAMSAP1 PE=1 SV=2 - [F1S018_PIG]	1.3	1	1	166.942	7.09326
I3LT10	Uncharacterized protein OS=Sus scrofa GN=BABAM1 PE=4 SV=1 - [I3LT10_PIG]	3.4	1	2	36.1744	4.52588
F1RT52	Uncharacterized protein OS=Sus scrofa GN=TGS1 PE=4 SV=1 - [F1RT52_PIG]	4.81	2	2	94.9137	5.09717
I1SNT7	Catenin beta-like1 protein OS=Sus scrofa GN=CTNNBL1 PE=2 SV=1 - [I1SNT7_PIG]	6.06	3	2	63.052	4.95752
I3LR88	Uncharacterized protein OS=Sus scrofa GN=LMO7 PE=1 SV=1 - [I3LR88_PIG]	20.28	1	3	24.498	7.76709
A0A0B8S0A2	Chloride intracellular channel protein OS=Sus scrofa domesticus GN=CLIC1 PE=3 SV=1 - [A0A0B8S0A2_PIG]	16.6	2	2	26.9608	5.2749
K7GPK7	Uncharacterized protein (Fragment) OS=Sus scrofa GN=LOC100622791 PE=1 SV=1 - [K7GPK7_PIG]	33.33	134	1	6.70164	9.81787
F1SSM2	Uncharacterized protein (Fragment) OS=Sus scrofa GN=NAA30 PE=4 SV=2 - [F1SSM2_PIG]	8.46	1	1	34.1008	5.18604
F1S9B3	Uncharacterized protein OS=Sus scrofa GN=SAAL1 PE=4 SV=1 - [F1S9B3_PIG]	4.65	1	1	53.3054	4.51318
F1RFL5	Uncharacterized protein OS=Sus scrofa GN=DDX55 PE=3 SV=1 - [F1RFL5_PIG]	5.33	1	2	68.2951	9.37842
I3LCR2	Uncharacterized protein (Fragment) OS=Sus scrofa PE=1 SV=1 - [I3LCR2_PIG]	26.47	2	1	7.61978	4.88135
F1SQ61	Uncharacterized protein OS=Sus scrofa GN=LOC100515279 PE=4 SV=1 - [F1SQ61_PIG]	6.55	1	3	88.8896	6.48096
F1SGJ7	Uncharacterized protein OS=Sus scrofa GN=DENND6A PE=4 SV=2 - [F1SGJ7_PIG]	3.6	3	1	67.0741	8.36768
I3LIN2	Uncharacterized protein OS=Sus scrofa GN=SYAP1 PE=1 SV=1 - [I3LIN2_PIG]	18.92	3	3	33.5975	4.4624
B7TJ18	CWF19-like 2 OS=Sus scrofa GN=CWF19L2 PE=2 SV=1 - [B7TJ18_PIG]	3.15	2	1	103.212	8.38232
F1RR27	Uncharacterized protein OS=Sus scrofa GN=ARHGAP27 PE=4 SV=2 - [F1RR27_PIG]	8.76	1	4	97.7441	5.88428
F1RHW5	Uncharacterized protein OS=Sus scrofa GN=SCAF1 PE=4 SV=2 - [F1RHW5_PIG]	4.51	1	5	138.165	9.34912
F1S8G6	Uncharacterized protein OS=Sus scrofa GN=SGTA PE=1 SV=1 - [F1S8G6_PIG]	9.58	1	3	34.1677	4.93213
Q4QZ00	Elongation factor 1-alpha 1 (Fragment) OS=Sus scrofa GN=EF1A1 PE=2 SV=1 - [Q4QZ00_PIG]	9.39	5	1	33.5683	6.80029
F1SJV0	Uncharacterized protein OS=Sus scrofa GN=BUD13 PE=4 SV=1 - [F1SJV0_PIG]	20.93	1	11	70.9888	10.0229
Q0QEM6	ATP synthase subunit beta (Fragment) OS=Sus scrofa GN=ATP5B PE=2 SV=1 - [Q0QEM6_PIG]	3.66	3	1	47.0596	5.10986
A0A0B8RSJ1	N-myc downstream regulated 1 OS=Sus scrofa domesticus GN=NDRG1 PE=4 SV=1 - [A0A0B8RSJ1_PIG]	7.29	1	3	41.7304	5.70654
Q95294	Nuclear protein (Fragment) OS=Sus scrofa PE=2 SV=1 - [Q95294_PIG]	13.71	1	2	14.759	13.3188
C1PIG4	cAMP-dependent protein kinase regulatory subunit type II alpha OS=Sus scrofa GN=PRKAR2A PE=1 SV=1 - [C1PIG4_PIG]	16.21	2	2	45.0966	4.95752
F1RN87	Uncharacterized protein (Fragment) OS=Sus scrofa GN=GIT1 PE=4 SV=1 - [F1RN87_PIG]	9.42	1	3	83.4114	7.02002
I3LQZ9	Serine/threonine-protein kinase OSR1 OS=Sus scrofa GN=OSR1 PE=4 SV=1 - [I3LQZ9_PIG]	8.96	1	1	23.065	9.5542
I3LPL4	Uncharacterized protein OS=Sus scrofa GN=RRP8 PE=4 SV=1 - [I3LPL4_PIG]	6.97	1	2	51.0217	9.99365
F1RYU9	Uncharacterized protein OS=Sus scrofa GN=USO1 PE=1 SV=2 - [F1RYU9_PIG]	3.55	1	2	107.266	4.86865
F1SH24	Uncharacterized protein OS=Sus scrofa GN=TBC1D15 PE=1 SV=1 - [F1SH24_PIG]	5.19	1	2	77.4695	5.21143
F1STY8	Uncharacterized protein OS=Sus scrofa GN=RSF1 PE=1 SV=2 - [F1STY8_PIG]	4.24	2	3	152.928	5.0083
I3L6C1	Uncharacterized protein (Fragment) OS=Sus scrofa GN=UBE2O PE=1 SV=1 - [I3L6C1_PIG]	3.79	1	2	140.857	5.30029
G9BFT9	Signal transducer and activator of transcription OS=Sus scrofa GN=STAT1 PE=2 SV=1 - [G9BFT9_PIG]	2.67	4	1	87.1643	6.11279
F1RFH6	Uncharacterized protein OS=Sus scrofa GN=NFATC2IP PE=4 SV=2 - [F1RFH6_PIG]	5.7	1	1	45.805	7.44482
F1SGG1	Uncharacterized protein OS=Sus scrofa GN=KRT18 PE=1 SV=2 - [F1SGG1_PIG]	13.15	10	3	49.3734	5.52881
B9VVP4	Lipin 3 variant 2 OS=Sus scrofa GN=LPIN3 PE=2 SV=1 - [B9VVP4_PIG]	3.88	5	2	92.6727	5.70654
F1SID1	Promyelocytic leukemia OS=Sus scrofa GN=LOC100621916 PE=1 SV=1 - [F1SID1_PIG]	6.86	1	5	96.8792	6.12549
I3LGC6	Ubiquitin carboxyl-terminal hydrolase OS=Sus scrofa GN=USP24 PE=3 SV=1 - [I3LGC6_PIG]	1.48	1	3	275.286	6.59521
I3LQN8	Uncharacterized protein OS=Sus scrofa GN=KRT4 PE=1 SV=1 - [I3LQN8_PIG]	10.84	15	4	57.0779	7.50342
Q6QAP7	40S ribosomal protein S17 OS=Sus scrofa GN=RPS17 PE=1 SV=3 - [RS17_PIG]	16.3	1	1	15.5144	9.84717
K7GKQ4	Uncharacterized protein OS=Sus scrofa GN=S100A14 PE=1 SV=1 - [K7GKQ4_PIG]	27.27	2	1	5.84578	4.89404
I3L936	Uncharacterized protein (Fragment) OS=Sus scrofa GN=CIR1 PE=4 SV=1 - [I3L936_PIG]	9.42	1	1	31.8844	10.3892
F1RHN1	Uncharacterized protein OS=Sus scrofa GN=TANGO2 PE=1 SV=1 - [F1RHN1_PIG]	17.75	1	2	30.8344	5.69385
F1RM54	Uncharacterized protein OS=Sus scrofa GN=ARAP3 PE=4 SV=1 - [F1RM54_PIG]	2.07	1	2	169.186	6.90283
I3LU51	Uncharacterized protein OS=Sus scrofa GN=HNRNPUL1 PE=1 SV=1 - [I3LU51_PIG]	3.7	1	2	96.6049	6.06201
F1RP76	Uncharacterized protein OS=Sus scrofa GN=SCEL PE=4 SV=1 - [F1RP76_PIG]	27.68	1	5	25.2098	9.979
F1RQ09	Uncharacterized protein (Fragment) OS=Sus scrofa GN=BAD PE=1 SV=2 - [F1RQ09_PIG]	20.34	1	2	19.6484	7.57666
I3LUT1	Uncharacterized protein OS=Sus scrofa GN=DNAJC21 PE=4 SV=1 - [I3LUT1_PIG]	3.8	2	1	41.7072	5.73193
I3LQU0	Uncharacterized protein OS=Sus scrofa GN=DYNC1LI2 PE=1 SV=1 - [I3LQU0_PIG]	5.71	1	1	34.4305	6.3667
F1SP42	Uncharacterized protein OS=Sus scrofa GN=CDH6 PE=1 SV=1 - [F1SP42_PIG]	2.78	3	3	88.3922	4.95752
K9J4T1	DmX-like protein 1 OS=Sus scrofa GN=DMXL1 PE=2 SV=1 - [K9J4T1_PIG]	1.26	3	2	337.663	6.44287
M3UZ49	Dedicator of cytokinesis 7 OS=Sus scrofa GN=DOCK7 PE=2 SV=1 - [M3UZ49_PIG]	1.76	2	2	226.364	7.00537
F1RUA4	Uncharacterized protein OS=Sus scrofa GN=RNF113A PE=4 SV=1 - [F1RUA4_PIG]	13.37	1	2	39.0047	5.8208
F1ST75	Insulin-like growth factor-binding protein 3 (Fragment) OS=Sus scrofa GN=IGFBP3 PE=4 SV=2 - [F1ST75_PIG]	33.76	2	3	17.5426	8.57275
P26234	Vinculin OS=Sus scrofa GN=VCL PE=1 SV=4 - [VINC_PIG]	5.2	2	5	123.867	5.80811
I3LKZ2	Uncharacterized protein OS=Sus scrofa GN=ARHGEF16 PE=4 SV=1 - [I3LKZ2_PIG]	15.26	1	5	78.8646	8.33838
F1RRG9	Uncharacterized protein OS=Sus scrofa GN=SMARCA5 PE=1 SV=1 - [F1RRG9_PIG]	3.99	1	2	121.918	8.06006
F1RUN1	Uncharacterized protein (Fragment) OS=Sus scrofa GN=USP6NL PE=4 SV=2 - [F1RUN1_PIG]	4.46	1	2	91.1074	9.18799
K7GLK3	Uncharacterized protein OS=Sus scrofa GN=MAPK1 PE=1 SV=1 - [K7GLK3_PIG]	7.22	3	1	30.5897	6.45557
I3LA48	Transcription elongation factor SPT5 OS=Sus scrofa GN=SUPT5H PE=1 SV=1 - [I3LA48_PIG]	1.48	2	1	120.422	5.09717
F1STQ3	Sodium/hydrogen exchanger OS=Sus scrofa GN=SLC9A1 PE=1 SV=1 - [F1STQ3_PIG]	7.33	2	5	90.9812	7.02002
K7GM70	Uncharacterized protein OS=Sus scrofa GN=ILF3 PE=1 SV=1 - [K7GM70_PIG]	9.32	8	4	74.9104	8.19189
F1RGS7	Uncharacterized protein OS=Sus scrofa GN=FAM89A PE=4 SV=1 - [F1RGS7_PIG]	10.67	1	2	19.1256	5.92236
F1RWL1	Uncharacterized protein OS=Sus scrofa GN=FBXL20 PE=1 SV=2 - [F1RWL1_PIG]	4.13	1	1	48.3915	7.48877
I3LRM4	Uncharacterized protein OS=Sus scrofa PE=4 SV=1 - [I3LRM4_PIG]	5.41	2	1	19.8583	8.85107
F1SP80	Uncharacterized protein OS=Sus scrofa GN=CAAP1 PE=4 SV=1 - [F1SP80_PIG]	9.67	1	2	38.444	4.7417
F1RI13	Uncharacterized protein OS=Sus scrofa GN=C5orf15 PE=4 SV=1 - [F1RI13_PIG]	4.53	1	1	29.4377	5.021
F1RGE8	Uncharacterized protein OS=Sus scrofa GN=ANKHD1 PE=4 SV=2 - [F1RGE8_PIG]	1.06	1	1	269.069	5.78271
I3LG94	Uncharacterized protein OS=Sus scrofa GN=RPRD2 PE=1 SV=1 - [I3LG94_PIG]	2.78	1	3	157.775	7.72314
I3LQ83	Uncharacterized protein OS=Sus scrofa GN=UBAP2L PE=4 SV=1 - [I3LQ83_PIG]	4.04	4	2	93.5332	7.82568
F1RKK2	Uncharacterized protein OS=Sus scrofa GN=SLC12A2 PE=1 SV=1 - [F1RKK2_PIG]	7.99	1	5	130.395	6.58057
F1SKR8	Uncharacterized protein OS=Sus scrofa PE=4 SV=2 - [F1SKR8_PIG]	10.79	3	3	50.0059	7.37158
I3LLP0	Uncharacterized protein OS=Sus scrofa PE=4 SV=1 - [I3LLP0_PIG]	4.23	2	2	42.0164	6.11279
F1SBT6	Uncharacterized protein OS=Sus scrofa GN=KHSRP PE=1 SV=2 - [F1SBT6_PIG]	8.7	1	4	77.4723	8.22119
F1SQ46	Uncharacterized protein OS=Sus scrofa GN=YBX3 PE=1 SV=2 - [F1SQ46_PIG]	6.09	2	1	32.6753	9.5835
F1S814	Uncharacterized protein OS=Sus scrofa GN=PGM1 PE=1 SV=2 - [F1S814_PIG]	4.09	1	1	61.5808	7.00537
I3LHY5	Uncharacterized protein OS=Sus scrofa GN=CCDC102A PE=4 SV=1 - [I3LHY5_PIG]	4.35	1	1	62.8181	5.57959
F1RJP9	Kinesin-like protein OS=Sus scrofa GN=KIF13B PE=1 SV=2 - [F1RJP9_PIG]	3.57	1	4	204.029	5.70654
A1DWM3	Major facilitator superfamily domain-containing protein 6 OS=Sus scrofa GN=MFSD6 PE=2 SV=1 - [MFSD6_PIG]	4.76	1	2	88.3328	5.52881
I3L7T0	Uncharacterized protein OS=Sus scrofa PE=4 SV=1 - [I3L7T0_PIG]	5.67	3	1	33.4841	9.70068
F1SQN7	Uncharacterized protein OS=Sus scrofa GN=SH3KBP1 PE=1 SV=3 - [F1SQN7_PIG]	4.3	5	2	68.4314	7.50342
B6DT15	Ubiquitin carboxyl-terminal hydrolase OS=Sus scrofa GN=USP7 PE=2 SV=1 - [B6DT15_PIG]	2.18	2	1	128.428	5.5542
Q9MZ15	Voltage-dependent anion-selective channel protein 2 OS=Sus scrofa GN=VDAC2 PE=2 SV=1 - [VDAC2_PIG]	4.42	2	1	31.5726	7.56201
F1RZB0	Uncharacterized protein OS=Sus scrofa GN=BAIAP2 PE=1 SV=2 - [F1RZB0_PIG]	13.83	1	5	58.8249	9.02686
F1RQV5	Uncharacterized protein OS=Sus scrofa GN=CDC42EP2 PE=4 SV=1 - [F1RQV5_PIG]	11.21	1	1	22.8568	5.5415
F1RWL3	Uncharacterized protein OS=Sus scrofa GN=CDK12 PE=4 SV=1 - [F1RWL3_PIG]	6.7	2	7	164.454	9.40771
F1RJJ0	Uncharacterized protein OS=Sus scrofa GN=SRSF9 PE=1 SV=1 - [F1RJJ0_PIG]	13.12	1	3	25.5584	8.646
I3LCA5	Uncharacterized protein (Fragment) OS=Sus scrofa PE=4 SV=1 - [I3LCA5_PIG]	2.16	3	2	183.559	8.66064
F1SIE4	Uncharacterized protein OS=Sus scrofa GN=UBL7 PE=4 SV=1 - [F1SIE4_PIG]	6.05	1	1	40.3204	5.07178
F1RTX5	Uncharacterized protein OS=Sus scrofa GN=NAF1 PE=1 SV=1 - [F1RTX5_PIG]	3.69	1	1	50.2055	4.81787
F1SCI4	Uncharacterized protein (Fragment) OS=Sus scrofa GN=AKAP13 PE=4 SV=2 - [F1SCI4_PIG]	2.67	1	1	76.839	8.93896
F1RQC8	Uncharacterized protein OS=Sus scrofa GN=GEMIN5 PE=4 SV=1 - [F1RQC8_PIG]	5.35	1	5	169.214	6.53662
F1RGI7	Uncharacterized protein OS=Sus scrofa GN=MATR3 PE=1 SV=2 - [F1RGI7_PIG]	7.89	1	6	94.6749	6.25244
F1RNK3	Uncharacterized protein OS=Sus scrofa GN=LOC100519316 PE=1 SV=1 - [F1RNK3_PIG]	7.14	2	1	35.1332	8.30908
F1S2G1	AP-3 complex subunit beta OS=Sus scrofa PE=1 SV=2 - [F1S2G1_PIG]	1.13	2	2	118.806	9.0415
F1RVD1	Uncharacterized protein OS=Sus scrofa GN=HNRNPDL PE=1 SV=1 - [F1RVD1_PIG]	7.41	2	1	24.0946	8.86572
F1SMA1	Uncharacterized protein OS=Sus scrofa GN=RALBP1 PE=4 SV=3 - [F1SMA1_PIG]	8.76	1	5	73.9342	5.79541
I3L9I6	Uncharacterized protein OS=Sus scrofa GN=BCAM PE=1 SV=1 - [I3L9I6_PIG]	6.91	1	2	67.2405	5.65576
M3UZ37	Heterogeneous nuclear ribonucleoprotein A2/B1 OS=Sus scrofa GN=HNRNPA2B1 PE=2 SV=1 - [M3UZ37_PIG]	14.66	1	3	35.9839	8.646
F1RQT0	Uncharacterized protein (Fragment) OS=Sus scrofa GN=SAC3D1 PE=4 SV=2 - [F1RQT0_PIG]	5.95	1	1	39.9778	7.38623
F1RIY0	Uncharacterized protein OS=Sus scrofa GN=NEK1 PE=4 SV=2 - [F1RIY0_PIG]	3.18	2	2	137.752	5.92236
Q6QAS8	40S ribosomal protein S3A (Fragment) OS=Sus scrofa PE=2 SV=1 - [Q6QAS8_PIG]	49.02	5	2	5.47275	5.33838
F1RU32	Uncharacterized protein OS=Sus scrofa GN=LOC100522537 PE=4 SV=1 - [F1RU32_PIG]	21.08	1	2	19.1765	5.45264
A7E1S7	Putative uncharacterized protein (Fragment) OS=Sus scrofa PE=2 SV=1 - [A7E1S7_PIG]	7.69	6	1	21.2822	6.68311
F1SRV9	Uncharacterized protein OS=Sus scrofa GN=ZYX PE=1 SV=1 - [F1SRV9_PIG]	3.87	1	2	61.0982	6.80029
I3LFQ5	6-phosphofructokinase OS=Sus scrofa GN=PFKL PE=1 SV=1 - [I3LFQ5_PIG]	1.02	1	1	85.869	8.19189
Q4LE86	Myosin Va (Fragment) OS=Sus scrofa GN=MYO5A PE=2 SV=1 - [Q4LE86_PIG]	0.92	3	1	214.785	8.44092
M4QCJ2	Glucocorticoid receptor variant P OS=Sus scrofa GN=NR3C1 PE=2 SV=1 - [M4QCJ2_PIG]	1.91	5	1	73.6686	6.7124
F1SGJ3	Uncharacterized protein OS=Sus scrofa GN=FLNB PE=1 SV=2 - [F1SGJ3_PIG]	6.89	2	3	64.4004	6.53662
I3LCX9	Uncharacterized protein (Fragment) OS=Sus scrofa PE=3 SV=1 - [I3LCX9_PIG]	4.79	2	1	66.9111	6.94678
F1S1V5	Uncharacterized protein OS=Sus scrofa GN=PPIG PE=1 SV=1 - [F1S1V5_PIG]	5.31	1	6	88.5021	10.2866
K7GSX0	Uncharacterized protein OS=Sus scrofa GN=HCFC1 PE=1 SV=1 - [K7GSX0_PIG]	2.32	3	2	206.78	7.04932
A0A0B8RS58	WW domain binding protein 11 OS=Sus scrofa domesticus GN=WBP11 PE=4 SV=1 - [A0A0B8RS58_PIG]	7.49	2	4	70.015	8.06006
I3LV12	Uncharacterized protein (Fragment) OS=Sus scrofa GN=LOC100623243 PE=1 SV=1 - [I3LV12_PIG]	14.29	2	1	16.4026	4.62744
F1S0L8	Uncharacterized protein OS=Sus scrofa GN=MTDH PE=1 SV=2 - [F1S0L8_PIG]	12.37	1	6	63.9288	9.24658
F1SQG0	Uncharacterized protein OS=Sus scrofa GN=BRPF1 PE=4 SV=1 - [F1SQG0_PIG]	1.81	2	1	137.309	7.92822
F1SS96	Uncharacterized protein OS=Sus scrofa GN=CERS2 PE=1 SV=1 - [F1SS96_PIG]	7.11	1	3	44.9103	8.99756
F1S098	Uncharacterized protein OS=Sus scrofa GN=HERC1 PE=4 SV=1 - [F1S098_PIG]	0.25	1	1	531.351	6.06201
F1RNW3	Uncharacterized protein OS=Sus scrofa GN=LOC100511455 PE=1 SV=2 - [F1RNW3_PIG]	11.5	2	3	37.0583	7.41553
K7GSS7	Uncharacterized protein (Fragment) OS=Sus scrofa GN=PHF8 PE=4 SV=3 - [K7GSS7_PIG]	2.6	3	1	102.8	7.1665
F1RSY4	Uncharacterized protein OS=Sus scrofa GN=SMPD2 PE=4 SV=2 - [F1RSY4_PIG]	5.2	1	1	47.5424	6.97607
E2IUK6	Putative uncharacterized protein OS=Sus scrofa PE=2 SV=1 - [E2IUK6_PIG]	3.54	2	1	44.6087	4.95752
Q5GA57	Proteasome subunit alpha type 3 (Fragment) OS=Sus scrofa GN=PSMA3 PE=4 SV=1 - [Q5GA57_PIG]	53.85	2	2	3.11538	4.28467
F1SU29	Uncharacterized protein (Fragment) OS=Sus scrofa GN=RANBP2 PE=1 SV=2 - [F1SU29_PIG]	6.02	2	8	308.658	6.22705
F1SIL5	Uncharacterized protein OS=Sus scrofa GN=VPS13A PE=1 SV=2 - [F1SIL5_PIG]	1.17	1	1	360.342	6.34131
F1SM00	Uncharacterized protein OS=Sus scrofa GN=LOC100621845 PE=1 SV=2 - [F1SM00_PIG]	3.86	2	6	128.088	5.52881
A5PEZ9	RD RNA binding protein OS=Sus scrofa GN=RDBP PE=4 SV=1 - [A5PEZ9_PIG]	11.8	10	3	42.3994	9.48096
A0A0B8RZ36	Spectrin, alpha, non-erythrocytic 1 OS=Sus scrofa domesticus GN=SPTAN1 PE=4 SV=1 - [A0A0B8RZ36_PIG]	2.45	2	4	281.947	5.30029
F1RKV6	Uncharacterized protein OS=Sus scrofa GN=SUZ12 PE=4 SV=2 - [F1RKV6_PIG]	2.44	1	1	82.6774	8.74854
F1S577	Uncharacterized protein OS=Sus scrofa GN=FAM102B PE=4 SV=2 - [F1S577_PIG]	14.44	1	3	38.6501	7.12256
I3L9M6	Uncharacterized protein OS=Sus scrofa GN=BAZ2A PE=4 SV=1 - [I3L9M6_PIG]	1.31	2	1	195.28	7.47412
F1S1K1	Uncharacterized protein OS=Sus scrofa GN=LOC100622441 PE=4 SV=1 - [F1S1K1_PIG]	7.88	2	2	64.822	4.57666
I3LEQ7	Uncharacterized protein OS=Sus scrofa GN=STRAP PE=1 SV=1 - [I3LEQ7_PIG]	8.57	2	1	38.478	5.12256
F1RZJ9	Uncharacterized protein OS=Sus scrofa GN=TACC1 PE=1 SV=2 - [F1RZJ9_PIG]	4.23	2	1	64.8968	4.7417
I3L9X2	Uncharacterized protein OS=Sus scrofa GN=IGF2BP1 PE=1 SV=1 - [I3L9X2_PIG]	2.08	1	1	63.4562	9.20264
K7GS43	Receptor protein-tyrosine kinase (Fragment) OS=Sus scrofa GN=ERBB2 PE=3 SV=1 - [K7GS43_PIG]	5.61	4	4	135.312	5.84619
I3LLW9	Uncharacterized protein (Fragment) OS=Sus scrofa PE=4 SV=1 - [I3LLW9_PIG]	6.75	1	1	26.7626	5.05908
F1RLR7	Uncharacterized protein OS=Sus scrofa GN=PARN PE=4 SV=2 - [F1RLR7_PIG]	14.86	1	3	40.039	6.53662
F1SUH3	Uncharacterized protein OS=Sus scrofa GN=PDPK1 PE=4 SV=2 - [F1SUH3_PIG]	7.31	2	1	29.1835	5.021
I3LEY6	Uncharacterized protein (Fragment) OS=Sus scrofa PE=1 SV=1 - [I3LEY6_PIG]	2.19	2	1	126.235	9.02686
F8SM59	Fatty acid synthase (Fragment) OS=Sus scrofa GN=FASN PE=4 SV=1 - [F8SM59_PIG]	4.26	1	1	48.2166	5.64307
F1SDZ8	Uncharacterized protein OS=Sus scrofa GN=SEL1L PE=1 SV=2 - [F1SDZ8_PIG]	6.11	1	1	49.009	5.10986
F1SNI5	Uncharacterized protein (Fragment) OS=Sus scrofa GN=LOC100522581 PE=4 SV=2 - [F1SNI5_PIG]	6.07	1	1	33.5693	5.49072
I3LF49	Uncharacterized protein OS=Sus scrofa PE=4 SV=1 - [I3LF49_PIG]	4.91	3	1	65.4161	7.00537
F1RP42	Uncharacterized protein OS=Sus scrofa GN=STK24 PE=1 SV=2 - [F1RP42_PIG]	4.68	4	1	37.9194	5.74463
F1SPG1	Uncharacterized protein OS=Sus scrofa GN=H1FX PE=1 SV=1 - [F1SPG1_PIG]	5.14	1	1	22.5106	10.7114
I3LV86	Uncharacterized protein OS=Sus scrofa PE=4 SV=1 - [I3LV86_PIG]	11.82	1	2	36.8145	9.18799
F1RVX2	Uncharacterized protein OS=Sus scrofa GN=HN1 PE=1 SV=1 - [F1RVX2_PIG]	9.74	2	2	16.0609	5.60498
I3LFN8	Uncharacterized protein OS=Sus scrofa GN=PKP3 PE=1 SV=1 - [I3LFN8_PIG]	7.27	2	4	88.0563	9.53955
F1RZZ1	Uncharacterized protein OS=Sus scrofa GN=TBCD PE=1 SV=2 - [F1RZZ1_PIG]	2.92	1	1	132.422	6.7417
I3LL27	Uncharacterized protein OS=Sus scrofa GN=VPS4A PE=1 SV=1 - [I3LL27_PIG]	4.58	1	2	49.0291	7.53271
I3LR73	Uncharacterized protein OS=Sus scrofa GN=YAP1 PE=4 SV=1 - [I3LR73_PIG]	22.2	1	5	54.1305	5.23682
F1RSJ8	pre-rRNA processing protein FTSJ3 OS=Sus scrofa GN=FTSJ3 PE=1 SV=1 - [F1RSJ8_PIG]	2.63	1	1	94.7053	8.52881
E1CAJ5	Protein disulfide-isomerase OS=Sus scrofa GN=grp-58 PE=1 SV=1 - [E1CAJ5_PIG]	3.17	1	1	56.8229	6.27783
F1SLR5	Chromodomain-helicase-DNA-binding protein 4 OS=Sus scrofa GN=CHD4 PE=1 SV=2 - [F1SLR5_PIG]	4.71	1	6	217.669	5.85889
F1RFT3	Uncharacterized protein OS=Sus scrofa GN=LOC100516108 PE=4 SV=2 - [F1RFT3_PIG]	11.21	1	2	60.0152	3.75146
I3LBJ3	tRNA (guanine-N(7)-)-methyltransferase non-catalytic subunit WDR4 OS=Sus scrofa GN=WDR4 PE=1 SV=1 - [I3LBJ3_PIG]	2.4	1	1	46.243	6.59521
I3LUL1	Uncharacterized protein (Fragment) OS=Sus scrofa GN=PVRL3 PE=1 SV=1 - [I3LUL1_PIG]	3.98	1	1	56.2974	5.8208
K7GR82	Uncharacterized protein OS=Sus scrofa GN=CD2BP2 PE=1 SV=1 - [K7GR82_PIG]	12.23	4	1	15.4773	4.41162
K9J6L1	Solute carrier family 12 member 7 OS=Sus scrofa GN=SLC12A7 PE=2 SV=1 - [K9J6L1_PIG]	5.26	2	5	118.198	6.66846
B2CS61	Inositol polyphosphate-5-phosphatase F (Fragment) OS=Sus scrofa GN=INPP5F PE=2 SV=1 - [B2CS61_PIG]	10.04	2	1	28.9283	5.59229
K9J6K2	Utrophin OS=Sus scrofa GN=UTRN PE=2 SV=1 - [K9J6K2_PIG]	1.6	4	4	393.788	5.2876
A0A0B8RSJ6	NEDD8 activating enzyme E1 subunit 1 OS=Sus scrofa domesticus GN=NAE1 PE=4 SV=1 - [A0A0B8RSJ6_PIG]	11.24	1	2	60.2987	5.59229
F1RVY4	Uncharacterized protein OS=Sus scrofa GN=RABL6 PE=1 SV=2 - [F1RVY4_PIG]	7.14	1	2	68.9247	6.41748
F1SN89	Peptidyl-prolyl cis-trans isomerase (Fragment) OS=Sus scrofa GN=FKBP15 PE=1 SV=1 - [F1SN89_PIG]	5.36	2	5	113.759	4.94482
Q4VK70	Glycogen synthase 1 (Fragment) OS=Sus scrofa PE=2 SV=1 - [Q4VK70_PIG]	3.22	3	1	49.6493	6.354
F1RR54	Uncharacterized protein OS=Sus scrofa GN=SLU7 PE=4 SV=1 - [F1RR54_PIG]	1.54	1	1	68.2886	7.10791
F1RQ19	Uncharacterized protein OS=Sus scrofa GN=LOC100517745 PE=4 SV=1 - [F1RQ19_PIG]	11.88	1	1	23.0974	7.75244
I3LBF5	Uncharacterized protein (Fragment) OS=Sus scrofa PE=4 SV=1 - [I3LBF5_PIG]	13.17	1	1	18.3792	4.70361
F1RKH0	Uncharacterized protein OS=Sus scrofa GN=SUDS3 PE=4 SV=1 - [F1RKH0_PIG]	12.27	1	2	37.9133	5.65576
A0A0B8S002	Serrate, RNA effector molecule OS=Sus scrofa domesticus GN=SRRT PE=4 SV=1 - [A0A0B8S002_PIG]	4.57	2	3	100.558	6.01123
Q4TTV6	DNA (cytosine-5)-methyltransferase OS=Sus scrofa GN=Dnmt1 PE=2 SV=1 - [Q4TTV6_PIG]	1.18	2	1	182.275	7.47412
F1RSG8	Uncharacterized protein OS=Sus scrofa GN=TCEA1 PE=1 SV=2 - [F1RSG8_PIG]	4.33	1	1	33.7269	8.38232
F1S663	Uncharacterized protein OS=Sus scrofa GN=LAMC1 PE=1 SV=1 - [F1S663_PIG]	0.87	1	1	177.125	5.21143
I3L7J4	Uncharacterized protein (Fragment) OS=Sus scrofa GN=PCDH1 PE=1 SV=1 - [I3L7J4_PIG]	4.57	1	3	113.605	5.10986
F1SRL9	Uncharacterized protein OS=Sus scrofa GN=BASP1 PE=1 SV=1 - [F1SRL9_PIG]	20.61	2	3	23.0741	4.60205
I3LD06	Uncharacterized protein OS=Sus scrofa PE=4 SV=1 - [I3LD06_PIG]	2.63	1	4	148.561	6.80029
I3LSY2	Uncharacterized protein OS=Sus scrofa GN=LOC100157289 PE=4 SV=1 - [I3LSY2_PIG]	3.78	3	2	89.6632	5.2876
F1RIC1	Uncharacterized protein OS=Sus scrofa GN=CCDC86 PE=1 SV=1 - [F1RIC1_PIG]	17.86	1	5	41.0537	10.1694
F1RQM2	Phosphoacetylglucosamine mutase OS=Sus scrofa GN=PGM3 PE=1 SV=2 - [AGM1_PIG]	3.69	1	1	59.4371	6.07471
A5GHK7	Activity-dependent neuroprotector OS=Sus scrofa GN=ADNP PE=1 SV=1 - [A5GHK7_PIG]	2.63	1	2	123.679	7.13721
F1SU61	Uncharacterized protein (Fragment) OS=Sus scrofa GN=LOC102159763 PE=4 SV=2 - [F1SU61_PIG]	2.65	2	2	70.9649	5.8335
A0A0B8S035	Prenylcysteine oxidase 1 OS=Sus scrofa domesticus GN=PCYOX1 PE=4 SV=1 - [A0A0B8S035_PIG]	7.47	2	1	56.9649	6.25244
P43367	Calpain-2 catalytic subunit (Fragment) OS=Sus scrofa GN=CAPN2 PE=2 SV=2 - [CAN2_PIG]	9.26	3	2	37.7849	4.85596
I3LVK7	Uncharacterized protein OS=Sus scrofa PE=1 SV=1 - [I3LVK7_PIG]	5.02	1	2	24.0754	8.83643
F1S4Y8	Uncharacterized protein OS=Sus scrofa GN=LOC100155889 PE=1 SV=1 - [F1S4Y8_PIG]	11.28	2	2	37.7301	6.12549
M3VHA5	SEC16-like A OS=Sus scrofa GN=SEC16A PE=2 SV=1 - [M3VHA5_PIG]	7.51	1	12	242.965	5.98584
F1RL88	Uncharacterized protein OS=Sus scrofa GN=SLC26A2 PE=4 SV=2 - [F1RL88_PIG]	3.48	1	1	30.8259	7.98682
Q06AB0	UB2E2 OS=Sus scrofa PE=2 SV=1 - [Q06AB0_PIG]	8.46	1	1	22.2692	8.04541
P02543	Vimentin OS=Sus scrofa GN=VIM PE=1 SV=2 - [VIME_PIG]	11.59	10	3	53.6351	5.12256
I3LF79	Non-specific serine/threonine protein kinase OS=Sus scrofa GN=PAK4 PE=1 SV=1 - [I3LF79_PIG]	7.28	2	3	64.1083	9.83252
I3LH96	Uncharacterized protein OS=Sus scrofa GN=FAM193A PE=4 SV=1 - [I3LH96_PIG]	2	1	1	136.68	6.78564
I3LHI4	Ubiquitin carboxyl-terminal hydrolase OS=Sus scrofa PE=3 SV=1 - [I3LHI4_PIG]	2.4	3	1	104.422	5.77002
F1SSZ8	Uncharacterized protein OS=Sus scrofa GN=ZNF687 PE=1 SV=1 - [F1SSZ8_PIG]	9.29	1	6	129.484	8.52881
B0LXP5	TGF-beta activated kinase 1b OS=Sus scrofa GN=TAK1b PE=2 SV=1 - [B0LXP5_PIG]	6.6	3	2	67.1273	7.10791
F1ST95	Oxysterol-binding protein OS=Sus scrofa GN=OSBPL3 PE=3 SV=2 - [F1ST95_PIG]	2.25	3	1	55.4802	5.5542
F1RUR8	Uncharacterized protein OS=Sus scrofa GN=PARD3 PE=4 SV=2 - [F1RUR8_PIG]	4.64	1	2	121.532	5.89697
F1S409	Uncharacterized protein OS=Sus scrofa GN=SEC23IP PE=1 SV=2 - [F1S409_PIG]	2.38	1	1	88.126	5.80811
K9J4Q7	Rho GTPase-activating protein 35 OS=Sus scrofa GN=ARHGAP35 PE=2 SV=1 - [K9J4Q7_PIG]	1	2	1	170.316	6.62451
I3LGD1	Uncharacterized protein OS=Sus scrofa GN=UTP3 PE=4 SV=1 - [I3LGD1_PIG]	10.76	2	2	54.2379	5.56689
Q95266	Calcium/calmodulin-dependent protein kinase type II subunit delta OS=Sus scrofa GN=CAMK2D PE=2 SV=1 - [KCC2D_PIG]	7.41	4	3	56.3535	7.25439
B4XH83	Stromal interaction molecule 1 OS=Sus scrofa GN=STIM1 PE=2 SV=1 - [B4XH83_PIG]	7.45	2	3	77.0872	6.65381
F1S4V5	Uncharacterized protein OS=Sus scrofa GN=ABLIM1 PE=1 SV=2 - [F1S4V5_PIG]	8.77	1	6	89.8632	8.52881
F1SC06	Uncharacterized protein (Fragment) OS=Sus scrofa GN=CDCA7L PE=4 SV=2 - [F1SC06_PIG]	4.19	1	1	51.6753	6.59521
I3LHH0	Uncharacterized protein OS=Sus scrofa GN=SALL2 PE=4 SV=1 - [I3LHH0_PIG]	2.14	1	1	117.791	6.52197
F1SJU7	Uncharacterized protein OS=Sus scrofa GN=ARHGAP8 PE=4 SV=2 - [F1SJU7_PIG]	5.76	1	1	54.5295	9.17334
F1RZY7	Uncharacterized protein (Fragment) OS=Sus scrofa GN=LOC100512677 PE=1 SV=2 - [F1RZY7_PIG]	1.73	2	1	115.992	7.2251
E7FLX9	A kinase anchor protein 1 OS=Sus scrofa GN=AKAP1 PE=2 SV=1 - [E7FLX9_PIG]	5.15	1	2	92.9496	5.0083
F1SBT5	Uncharacterized protein OS=Sus scrofa GN=GTF2F1 PE=1 SV=1 - [F1SBT5_PIG]	9.09	1	3	58.2941	7.07861
B0FTP7	Sperm associated antigen 1 (Fragment) OS=Sus scrofa GN=spag1 PE=2 SV=1 - [B0FTP7_PIG]	4.01	1	1	42.5297	6.03662
F1SMY9	Uncharacterized protein OS=Sus scrofa GN=SP100 PE=4 SV=2 - [F1SMY9_PIG]	3.87	3	1	38.6015	4.64014
I3LNI1	Uncharacterized protein OS=Sus scrofa GN=SSH3 PE=1 SV=1 - [I3LNI1_PIG]	10.91	1	3	72.6555	5.19873
F1RPE7	Uncharacterized protein (Fragment) OS=Sus scrofa GN=POLR3E PE=4 SV=2 - [F1RPE7_PIG]	8.47	1	3	76.8817	6.58057
F1RFR1	Uncharacterized protein OS=Sus scrofa GN=ULK1 PE=4 SV=2 - [F1RFR1_PIG]	4.17	1	3	112.878	8.57275
F1RVY9	Uncharacterized protein OS=Sus scrofa GN=UNC13D PE=4 SV=2 - [F1RVY9_PIG]	3.13	19	1	122.842	6.65381
F2Z5M3	Eukaryotic translation initiation factor 5A OS=Sus scrofa GN=EIF5A PE=1 SV=1 - [F2Z5M3_PIG]	15.58	1	1	16.8214	5.23682
F1SQX2	Uncharacterized protein (Fragment) OS=Sus scrofa GN=EPS8 PE=1 SV=2 - [F1SQX2_PIG]	3.63	2	2	92.34	7.84033
F1SFP6	Uncharacterized protein OS=Sus scrofa GN=TMF1 PE=4 SV=2 - [F1SFP6_PIG]	1.29	1	1	122.182	4.95752
F1S4G7	Uncharacterized protein OS=Sus scrofa GN=LIMCH1 PE=1 SV=2 - [F1S4G7_PIG]	6.24	1	6	118.966	5.65576
I3LBD6	Uncharacterized protein OS=Sus scrofa GN=OSBPL11 PE=4 SV=1 - [I3LBD6_PIG]	3.62	2	1	45.6083	5.98584
F1SST2	Uncharacterized protein (Fragment) OS=Sus scrofa GN=ZFYVE19 PE=1 SV=2 - [F1SST2_PIG]	6.64	1	2	51.5655	6.55127
F1SL18	Uncharacterized protein OS=Sus scrofa GN=ZBTB11 PE=4 SV=1 - [F1SL18_PIG]	2.09	1	1	118.975	8.14795
I3L5T4	Uncharacterized protein (Fragment) OS=Sus scrofa GN=LOC100523179 PE=1 SV=1 - [I3L5T4_PIG]	3.42	1	1	96.7121	4.66553
F1SI06	Uncharacterized protein OS=Sus scrofa GN=HDLBP PE=1 SV=2 - [F1SI06_PIG]	2.19	3	2	122.345	8.23584
F1SA10	Uncharacterized protein OS=Sus scrofa GN=RCOR1 PE=1 SV=2 - [F1SA10_PIG]	7.3	1	1	41.0139	6.75635
F1S445	Uncharacterized protein OS=Sus scrofa GN=SQSTM1 PE=1 SV=1 - [F1S445_PIG]	9.32	1	3	47.7579	5.08447
I3L9C1	Uncharacterized protein OS=Sus scrofa GN=MTMR9 PE=1 SV=1 - [I3L9C1_PIG]	2.73	1	1	63.5252	6.39209
F1SAQ6	Uncharacterized protein (Fragment) OS=Sus scrofa GN=VRK1 PE=1 SV=1 - [F1SAQ6_PIG]	7.87	1	1	39.3511	8.44092
F1RMY9	Uncharacterized protein OS=Sus scrofa GN=MEPCE PE=1 SV=1 - [F1RMY9_PIG]	14.06	2	4	74.3254	9.37842
F1S5I0	Uncharacterized protein OS=Sus scrofa GN=ZFP36L2 PE=4 SV=2 - [F1S5I0_PIG]	2.84	2	2	51.1049	8.1626
F1SR88	Uncharacterized protein OS=Sus scrofa GN=FAM134A PE=1 SV=1 - [F1SR88_PIG]	10.87	1	2	57.7572	4.34814
F1RU02	Uncharacterized protein OS=Sus scrofa GN=ARFGEF1 PE=1 SV=2 - [F1RU02_PIG]	1.63	2	2	207.493	5.79541
Q8WNX5	Glutamine fructose aminotransferase (Fragment) OS=Sus scrofa PE=2 SV=1 - [Q8WNX5_PIG]	6.7	5	1	21.8552	6.88818
K9J6M4	E3 ubiquitin-protein ligase UBR4 OS=Sus scrofa GN=UBR4 PE=2 SV=1 - [K9J6M4_PIG]	1.1	3	3	572.613	6.03662
F1S417	Uncharacterized protein OS=Sus scrofa GN=GRK5 PE=1 SV=1 - [F1S417_PIG]	2.03	1	1	67.5962	8.22119
I3LBS8	Uncharacterized protein OS=Sus scrofa GN=SYNRG PE=4 SV=1 - [I3LBS8_PIG]	2.59	1	2	140.146	5.09717
I3LG34	Uncharacterized protein OS=Sus scrofa GN=RB1CC1 PE=1 SV=1 - [I3LG34_PIG]	2.27	1	2	180.59	5.60498
F1RRM3	Uncharacterized protein OS=Sus scrofa GN=ZNF318 PE=4 SV=1 - [F1RRM3_PIG]	3.4	1	5	248.639	7.12256
A0A0B8RZJ6	Golgin A4 OS=Sus scrofa domesticus GN=GOLGA4 PE=4 SV=1 - [A0A0B8RZJ6_PIG]	4.05	3	5	262.235	5.24951
F1RFD8	Uncharacterized protein OS=Sus scrofa GN=RBBP6 PE=4 SV=2 - [F1RFD8_PIG]	1.68	2	4	192.955	9.49561
E1CAJ6	Protein disulfide isomerase P5 OS=Sus scrofa GN=pdi-p5 PE=1 SV=1 - [E1CAJ6_PIG]	5.68	1	2	48.0443	5.13525
D2SW96	L-lactate dehydrogenase OS=Sus scrofa PE=2 SV=1 - [D2SW96_PIG]	4.52	2	1	36.5673	8.07471
F1SG88	Uncharacterized protein OS=Sus scrofa GN=EIF2B5 PE=1 SV=2 - [F1SG88_PIG]	3.72	2	2	69.6339	5.0083
F1SNF8	Uncharacterized protein OS=Sus scrofa GN=DENND4C PE=4 SV=2 - [F1SNF8_PIG]	2.57	1	2	211.242	6.63916
F1SD63	Coiled-coil and C2 domain containing 1A OS=Sus scrofa GN=CC2D1A PE=1 SV=2 - [F1SD63_PIG]	3.47	1	1	104.158	8.27979
A5A5A6	E-cadherin (Fragment) OS=Sus scrofa PE=2 SV=1 - [A5A5A6_PIG]	2.85	2	1	42.9237	4.64014
I3LCJ4	Uncharacterized protein OS=Sus scrofa PE=4 SV=1 - [I3LCJ4_PIG]	5.42	1	1	42.0535	6.1001
F1S6U8	Wee1-like protein kinase OS=Sus scrofa GN=WEE1 PE=3 SV=1 - [F1S6U8_PIG]	2.94	1	1	71.4435	6.68311
I3LQ48	Uncharacterized protein OS=Sus scrofa PE=4 SV=1 - [I3LQ48_PIG]	8.38	2	1	19.9782	8.19189
F1ST78	Uncharacterized protein OS=Sus scrofa GN=TNS3 PE=1 SV=2 - [F1ST78_PIG]	4.82	1	3	154.743	6.78564
F1RR20	Uncharacterized protein (Fragment) OS=Sus scrofa GN=HEXIM2 PE=4 SV=1 - [F1RR20_PIG]	9.22	1	2	33.0021	6.27783
F1S0W9	Uncharacterized protein OS=Sus scrofa GN=NUP214 PE=1 SV=2 - [F1S0W9_PIG]	1.54	2	2	210.528	8.23584
A0A0B8RVV1	Histone deacetylase 9 OS=Sus scrofa domesticus GN=HDAC7 PE=4 SV=1 - [A0A0B8RVV1_PIG]	5.22	1	2	97.133	7.40088
D0G6R8	Phosphatidate cytidylyltransferase OS=Sus scrofa GN=CDS2 PE=2 SV=1 - [D0G6R8_PIG]	2.7	2	1	51.4669	6.93213
F1S7J6	Uncharacterized protein OS=Sus scrofa GN=SAFB PE=1 SV=2 - [F1S7J6_PIG]	6.85	1	3	103.207	5.66846
F1S614	Uncharacterized protein OS=Sus scrofa GN=STRIP1 PE=4 SV=1 - [F1S614_PIG]	4.53	1	2	95.6637	6.22705
I3LNF8	Uncharacterized protein OS=Sus scrofa GN=LUZP1 PE=1 SV=1 - [I3LNF8_PIG]	6.06	1	5	119.699	8.66064
F1SMZ9	Uncharacterized protein (Fragment) OS=Sus scrofa GN=SF3B1 PE=1 SV=2 - [F1SMZ9_PIG]	7.9	2	7	145.651	7.09326
A0A0B8RZZ6	Transglutaminase 2 OS=Sus scrofa domesticus GN=TGM2 PE=4 SV=1 - [A0A0B8RZZ6_PIG]	3.2	2	1	77.1635	5.31299
I3LK87	Uncharacterized protein (Fragment) OS=Sus scrofa GN=RBMX2 PE=4 SV=1 - [I3LK87_PIG]	5.45	1	1	35.9831	9.40771
I3LFW8	Uncharacterized protein (Fragment) OS=Sus scrofa PE=4 SV=1 - [I3LFW8_PIG]	21.11	5	1	10.5166	7.43018
I3LKU2	Uncharacterized protein OS=Sus scrofa GN=TAF12 PE=4 SV=1 - [I3LKU2_PIG]	13.04	1	2	17.9781	8.60205
I3LAS3	Uncharacterized protein (Fragment) OS=Sus scrofa GN=TMCC1 PE=4 SV=1 - [I3LAS3_PIG]	5.07	2	2	52.8142	7.56201
F1SR21	Uncharacterized protein OS=Sus scrofa GN=LUC7L2 PE=1 SV=2 - [F1SR21_PIG]	2.18	1	1	54.3379	10.1694
I3LBM4	Uncharacterized protein OS=Sus scrofa PE=4 SV=1 - [I3LBM4_PIG]	9.09	1	1	27.9044	4.91943
F1STV5	Uncharacterized protein (Fragment) OS=Sus scrofa GN=RCAN3 PE=4 SV=1 - [F1STV5_PIG]	8.52	2	1	19.9682	5.96045
F1RFG1	Uncharacterized protein OS=Sus scrofa GN=GTF3C1 PE=1 SV=1 - [F1RFG1_PIG]	2.74	1	4	238.659	7.6499
A0A0B8RVY0	DnaJ-like subfamily C member 5 OS=Sus scrofa domesticus GN=DNAJC5 PE=4 SV=1 - [A0A0B8RVY0_PIG]	8.59	1	1	22.0463	5.07178
F1S6R4	Paralemmin-1 OS=Sus scrofa GN=PALM PE=1 SV=2 - [F1S6R4_PIG]	7.3	2	2	26.2244	5.57959
F1RL99	DNA ligase (Fragment) OS=Sus scrofa GN=LIG1 PE=1 SV=1 - [F1RL99_PIG]	5.9	1	4	100.701	6.20166
F1S8H5	Uncharacterized protein OS=Sus scrofa GN=APEX1 PE=1 SV=1 - [F1S8H5_PIG]	5.36	2	1	35.279	7.92822
F1S8Y5	Uncharacterized protein OS=Sus scrofa GN=PGAM1 PE=1 SV=2 - [F1S8Y5_PIG]	12.4	1	2	29.2831	6.88818
I3L7I5	Uncharacterized protein OS=Sus scrofa GN=ASH2L PE=1 SV=1 - [I3L7I5_PIG]	4.28	1	1	66.5364	5.85889
F1RX78	Uncharacterized protein OS=Sus scrofa GN=MAK16 PE=4 SV=2 - [F1RX78_PIG]	7.07	1	1	35.1637	5.5415
M3V857	Myosin phosphatase Rho interacting protein OS=Sus scrofa GN=MPRIP PE=2 SV=1 - [M3V857_PIG]	5.25	1	3	114.351	6.50732
Q9GK24	Karyopherin alpha 2 (Fragment) OS=Sus scrofa GN=Kpna2 PE=2 SV=2 - [Q9GK24_PIG]	7.08	2	1	26.3027	9.42236
F1S587	Uncharacterized protein OS=Sus scrofa GN=AP1M2 PE=1 SV=2 - [F1S587_PIG]	3.99	1	1	34.367	6.18896
A5PEZ4	Superkiller viralicidic activity 2-like (S. cerevisiae) OS=Sus scrofa GN=SKIV2L PE=4 SV=1 - [A5PEZ4_PIG]	3.13	3	3	137.53	6.21436
I3LK21	Uncharacterized protein OS=Sus scrofa GN=LOC100517377 PE=1 SV=1 - [I3LK21_PIG]	4.04	1	2	60.9445	4.58936
A0A0B8RT66	Solute carrier family 38, member 7 OS=Sus scrofa domesticus GN=SLC38A7 PE=4 SV=1 - [A0A0B8RT66_PIG]	2.59	1	1	49.8881	5.17334
F1SGD2	Uncharacterized protein OS=Sus scrofa GN=PKP2 PE=4 SV=2 - [F1SGD2_PIG]	5.78	1	4	92.297	9.18799
F1RGV0	Uncharacterized protein (Fragment) OS=Sus scrofa GN=LOC100154002 PE=4 SV=2 - [F1RGV0_PIG]	2.63	1	2	115.803	8.23584
F1SCF6	Uncharacterized protein (Fragment) OS=Sus scrofa GN=PKN1 PE=4 SV=2 - [F1SCF6_PIG]	5.74	1	1	40.8535	5.04639
M3UZ96	Uridine kinase OS=Sus scrofa GN=UCKL1 PE=2 SV=1 - [M3UZ96_PIG]	3.65	1	1	60.7664	7.35693
A1XQU3	60S ribosomal protein L14 OS=Sus scrofa GN=RPL14 PE=1 SV=1 - [RL14_PIG]	5.63	2	1	23.3151	10.77
F1SUM7	40S ribosomal protein S3 (Fragment) OS=Sus scrofa GN=RPS3 PE=1 SV=2 - [F1SUM7_PIG]	6.67	2	1	21.2315	9.78857
F1S5K7	Protein kinase C OS=Sus scrofa GN=PRKCE PE=1 SV=1 - [F1S5K7_PIG]	1.83	1	1	68.1703	7.85498
Q32YV9	Proteasome 26S subunit non-ATPase 4 OS=Sus scrofa GN=PSMD4 PE=1 SV=1 - [Q32YV9_PIG]	8.49	1	1	40.7382	4.79248
F1SC82	Uncharacterized protein OS=Sus scrofa PE=1 SV=2 - [F1SC82_PIG]	1.23	1	2	231.368	6.12549
F1S1U5	Uncharacterized protein OS=Sus scrofa GN=GORASP2 PE=1 SV=2 - [F1S1U5_PIG]	12.61	1	3	46.9691	4.77979
F1RIR2	Uncharacterized protein OS=Sus scrofa GN=STX4 PE=1 SV=1 - [F1RIR2_PIG]	4.38	1	1	34.3729	5.96045
F1RRH9	Uncharacterized protein OS=Sus scrofa GN=DPF2 PE=1 SV=2 - [F1RRH9_PIG]	9.14	1	2	45.769	6.97607
F1S7B0	Uncharacterized protein OS=Sus scrofa GN=HOOK1 PE=1 SV=1 - [F1S7B0_PIG]	2.6	1	1	85.0661	5.10986
K7GKW0	Uncharacterized protein OS=Sus scrofa GN=PRKAB2 PE=1 SV=1 - [K7GKW0_PIG]	13.85	4	2	28.8296	6.31592
F1SAG0	Uncharacterized protein OS=Sus scrofa GN=ADGRL2 PE=1 SV=2 - [F1SAG0_PIG]	0.83	1	1	162.425	6.40479
I3L8F3	Uncharacterized protein OS=Sus scrofa GN=NEMF PE=4 SV=1 - [I3L8F3_PIG]	1.96	2	1	122.288	6.48096
F1SAH0	Uncharacterized protein OS=Sus scrofa GN=CBL PE=1 SV=1 - [F1SAH0_PIG]	1.97	1	1	100.602	6.56592
F1RSD6	Uncharacterized protein OS=Sus scrofa GN=COIL PE=1 SV=2 - [F1RSD6_PIG]	2.63	1	2	62.2437	9.12939
F1RF01	Uncharacterized protein OS=Sus scrofa GN=IRX3 PE=4 SV=1 - [F1RF01_PIG]	5.4	1	2	51.9369	4.95752
F1RUU7	Uncharacterized protein OS=Sus scrofa GN=C6orf132 PE=4 SV=2 - [F1RUU7_PIG]	8.76	1	2	40.9361	8.11865
I3L9Z3	Serine/threonine-protein kinase OS=Sus scrofa GN=PRKD2 PE=3 SV=1 - [I3L9Z3_PIG]	2.36	1	1	97.7724	6.99072
F1S4L8	Uncharacterized protein OS=Sus scrofa GN=C4orf19 PE=4 SV=1 - [F1S4L8_PIG]	9.69	1	2	34.048	4.39893
K9IWG6	Spectrin beta chain, brain 1 (Fragment) OS=Sus scrofa GN=SPTBN1 PE=2 SV=1 - [K9IWG6_PIG]	1.9	1	5	268.534	5.64307
C0SW08	Cell division cycle 2 OS=Sus scrofa GN=CDC2 PE=1 SV=1 - [C0SW08_PIG]	3.7	3	1	34.0579	8.41162
F1RF91	Uncharacterized protein (Fragment) OS=Sus scrofa GN=FBXO2 PE=1 SV=1 - [F1RF91_PIG]	7.59	1	1	33.1019	4.39893
A0A0B8RVG3	Serine/threonine kinase 10 OS=Sus scrofa domesticus GN=STK10 PE=4 SV=1 - [A0A0B8RVG3_PIG]	6.49	3	4	112.016	7.15186
F1S6F6	Uncharacterized protein OS=Sus scrofa GN=ARHGAP32 PE=1 SV=2 - [F1S6F6_PIG]	1.14	1	2	219.837	7.23975
I3LKE2	Uncharacterized protein OS=Sus scrofa GN=LOC100519657 PE=4 SV=1 - [I3LKE2_PIG]	3.3	2	1	45.0953	7.45947
F1RWC6	Uncharacterized protein OS=Sus scrofa GN=ARHGAP12 PE=1 SV=1 - [F1RWC6_PIG]	10.5	1	4	96.2996	7.91357
F1REW5	Uncharacterized protein (Fragment) OS=Sus scrofa GN=CLIP1 PE=1 SV=2 - [F1REW5_PIG]	4.07	19	2	136.72	5.24951
I3LPZ9	Uncharacterized protein OS=Sus scrofa GN=SCAF4 PE=1 SV=1 - [I3LPZ9_PIG]	4.06	1	2	124.124	9.62744
F2Z5F5	40S ribosomal protein S8 (Fragment) OS=Sus scrofa GN=RPS8 PE=1 SV=2 - [F2Z5F5_PIG]	11.54	1	2	24.1582	10.3159
I3L6T8	Uncharacterized protein OS=Sus scrofa GN=BBX PE=4 SV=1 - [I3L6T8_PIG]	2.58	2	1	81.4934	8.99756
F1S7C3	Uncharacterized protein OS=Sus scrofa GN=GMIP PE=4 SV=2 - [F1S7C3_PIG]	3	1	2	106.866	6.07471
M3UYZ2	Chromosome alignment maintaining phosphoprotein 1 OS=Sus scrofa GN=CHAMP1 PE=2 SV=1 - [M3UYZ2_PIG]	12.11	1	8	90.5149	8.54346
F1RR69	Uncharacterized protein OS=Sus scrofa GN=SET PE=1 SV=1 - [F1RR69_PIG]	10.03	1	2	33.5947	4.33545
I3LG36	Uncharacterized protein OS=Sus scrofa PE=4 SV=1 - [I3LG36_PIG]	2.01	4	1	120.742	7.97217
I3LVB8	Uncharacterized protein OS=Sus scrofa GN=AP1S1 PE=1 SV=1 - [I3LVB8_PIG]	10.19	1	1	18.6036	5.73193
F1RKJ3	Uncharacterized protein OS=Sus scrofa GN=C6H19orf33 PE=1 SV=1 - [F1RKJ3_PIG]	9.71	1	1	10.9785	9.62744
F1S306	Uncharacterized protein OS=Sus scrofa PE=1 SV=2 - [F1S306_PIG]	5.62	2	1	46.0396	5.26221
I3LBM9	Uncharacterized protein (Fragment) OS=Sus scrofa PE=4 SV=1 - [I3LBM9_PIG]	8.53	1	1	23.4441	9.46631
F1SEP0	Uncharacterized protein OS=Sus scrofa GN=WAPAL PE=1 SV=1 - [F1SEP0_PIG]	2.01	1	1	133.275	5.5415
F2Z5H3	Uncharacterized protein OS=Sus scrofa GN=RPRD1B PE=1 SV=1 - [F2Z5H3_PIG]	14.11	1	2	36.8772	5.97314
F1SH97	Uncharacterized protein OS=Sus scrofa GN=GNL3 PE=1 SV=1 - [F1SH97_PIG]	3.47	1	1	61.6293	9.15869
A0A0B8S015	Protein strawberry notch-like 1 OS=Sus scrofa domesticus GN=SBNO1 PE=4 SV=1 - [A0A0B8S015_PIG]	3.45	2	3	154.057	8.07471
F1RI15	Uncharacterized protein OS=Sus scrofa GN=HSPA4 PE=1 SV=1 - [F1RI15_PIG]	4.05	1	1	94.4365	5.21143
F1REW7	Uncharacterized protein OS=Sus scrofa GN=RSRC2 PE=4 SV=2 - [F1REW7_PIG]	7.66	1	3	48.4111	11.1509
F1S4I7	Uncharacterized protein OS=Sus scrofa GN=RFC1 PE=4 SV=2 - [F1S4I7_PIG]	2.62	1	2	128.508	9.30518
F1SK82	Uncharacterized protein OS=Sus scrofa GN=LOC102166084 PE=4 SV=2 - [F1SK82_PIG]	14.29	1	1	23.8113	5.31299
F1S2C9	Uncharacterized protein OS=Sus scrofa GN=ZNF185 PE=1 SV=2 - [F1S2C9_PIG]	10.59	1	5	77.349	6.69775
F1RNI4	Uncharacterized protein OS=Sus scrofa GN=TFPT PE=4 SV=2 - [F1RNI4_PIG]	5.12	1	1	28.3063	5.21143
F2Z5H8	Transcription factor BTF3 (Fragment) OS=Sus scrofa GN=BTF3 PE=1 SV=2 - [F2Z5H8_PIG]	11.9	1	1	22.826	9.18799
C5JA71	Occludin OS=Sus scrofa domesticus GN=ocln PE=2 SV=1 - [C5JA71_PIG]	4.02	2	1	59.06	5.97314
F1S6G0	Uncharacterized protein OS=Sus scrofa GN=EPS15 PE=1 SV=2 - [F1S6G0_PIG]	4.28	1	2	99.9964	4.64014
F1RG71	Tuftelin-interacting protein 11 OS=Sus scrofa GN=TFIP11 PE=3 SV=1 - [F1RG71_PIG]	5.03	2	2	96.2693	5.70654
A0A0B8RT07	DEK proto-oncogene OS=Sus scrofa domesticus GN=DEK PE=4 SV=1 - [A0A0B8RT07_PIG]	9.87	2	3	42.5749	8.36768
F1STI7	Uncharacterized protein OS=Sus scrofa GN=FAM76B PE=4 SV=2 - [F1STI7_PIG]	4.12	1	1	38.7404	9.33447
F1RV14	Uncharacterized protein (Fragment) OS=Sus scrofa GN=PRKCA PE=1 SV=2 - [F1RV14_PIG]	7.59	5	2	52.5766	7.66455
Q9MZ16	Voltage-dependent anion-selective channel protein 1 OS=Sus scrofa GN=VDAC1 PE=2 SV=3 - [VDAC1_PIG]	4.59	1	1	30.7076	8.54346
I3LNK9	Uncharacterized protein OS=Sus scrofa PE=4 SV=1 - [I3LNK9_PIG]	8.1	2	4	66.5882	9.51025
F1RN46	Uncharacterized protein OS=Sus scrofa GN=TUBGCP3 PE=1 SV=1 - [F1RN46_PIG]	2.42	1	1	102.967	8.32373
I3L5S3	Uncharacterized protein OS=Sus scrofa GN=CCNYL1 PE=3 SV=1 - [I3L5S3_PIG]	3.31	1	1	41.1406	5.94775
F1SEM6	Uncharacterized protein OS=Sus scrofa GN=SAMHD1 PE=4 SV=2 - [F1SEM6_PIG]	5.06	3	1	27.233	7.35693
F1RFD6	Uncharacterized protein (Fragment) OS=Sus scrofa GN=TBC1D10A PE=1 SV=2 - [F1RFD6_PIG]	4.37	1	1	52.1658	8.1626
F1RFK7	Uncharacterized protein OS=Sus scrofa GN=BAIAP2L1 PE=1 SV=2 - [F1RFK7_PIG]	5.71	1	2	56.0997	8.104
F1SL54	Uncharacterized protein OS=Sus scrofa GN=COPB2 PE=1 SV=2 - [F1SL54_PIG]	2.87	1	1	102.281	5.33838
F1SDK4	Uncharacterized protein OS=Sus scrofa GN=PTPRE PE=4 SV=2 - [F1SDK4_PIG]	2.28	1	1	80.757	7.38623
I3LF54	Uncharacterized protein (Fragment) OS=Sus scrofa GN=LOC100515663 PE=4 SV=1 - [I3LF54_PIG]	7.32	1	1	41.7695	4.58936
Q06A94	Heterogeneous nuclear ribonucleoprotein A1 OS=Sus scrofa GN=HNRNPA1 PE=1 SV=1 - [Q06A94_PIG]	12.19	2	3	34.1753	9.23193
F1SDW4	Uncharacterized protein OS=Sus scrofa GN=PARG PE=4 SV=1 - [F1SDW4_PIG]	2.83	1	2	96.2987	7.04932
I3L7M0	Uncharacterized protein (Fragment) OS=Sus scrofa PE=4 SV=1 - [I3L7M0_PIG]	3.75	2	1	41.826	9.51025
F1SF11	Uncharacterized protein OS=Sus scrofa GN=LOC100516568 PE=4 SV=2 - [F1SF11_PIG]	4.12	1	2	81.7298	8.11865
F1S3P0	Uncharacterized protein OS=Sus scrofa GN=C1orf21 PE=1 SV=1 - [F1S3P0_PIG]	8.26	1	1	13.8707	5.22412
F1RPD9	Uncharacterized protein OS=Sus scrofa GN=MORC2 PE=4 SV=1 - [F1RPD9_PIG]	3.39	1	2	117.371	7.97217
I3LPF1	Uncharacterized protein OS=Sus scrofa GN=LOC100621148 PE=1 SV=1 - [I3LPF1_PIG]	21.05	1	1	20.9396	5.35107
F1SCM8	Uncharacterized protein (Fragment) OS=Sus scrofa GN=LOC100739749 PE=4 SV=2 - [F1SCM8_PIG]	4.84	2	2	60.6577	7.72314
I3LCE3	Uncharacterized protein OS=Sus scrofa PE=4 SV=1 - [I3LCE3_PIG]	7.73	3	1	20.4588	4.56396
F1RN68	Uncharacterized protein OS=Sus scrofa GN=CPD PE=1 SV=1 - [F1RN68_PIG]	1.6	1	1	152.019	6.12549
F1SBU9	Uncharacterized protein OS=Sus scrofa GN=SAFB2 PE=1 SV=2 - [F1SBU9_PIG]	4.72	1	2	108.238	6.88818
F1S2B5	Uncharacterized protein OS=Sus scrofa GN=HAUS7 PE=4 SV=2 - [F1S2B5_PIG]	5.23	1	1	39.4458	5.08447
I3L548	AP2-associated protein kinase 1 OS=Sus scrofa GN=AAK1 PE=1 SV=1 - [I3L548_PIG]	2.29	2	2	103.182	6.40479
F1SJC4	Uncharacterized protein OS=Sus scrofa GN=MDFIC PE=4 SV=2 - [F1SJC4_PIG]	11.84	3	2	26.3407	4.86865
F1RWW3	Uncharacterized protein OS=Sus scrofa GN=SMARCAD1 PE=4 SV=2 - [F1RWW3_PIG]	3.4	1	2	117.582	5.75732
F2Z5Q1	Uncharacterized protein OS=Sus scrofa GN=CHMP2B PE=4 SV=1 - [F2Z5Q1_PIG]	4.69	1	1	23.9192	8.77783
I3LGX0	Uncharacterized protein OS=Sus scrofa GN=PPIL4 PE=1 SV=1 - [I3LGX0_PIG]	5.94	1	1	54.7532	6.20166
F1S4D4	Uncharacterized protein (Fragment) OS=Sus scrofa GN=PKN2 PE=4 SV=1 - [F1S4D4_PIG]	4.33	1	2	109.905	5.93506
I3LSG1	Uncharacterized protein OS=Sus scrofa GN=GTF2I PE=1 SV=1 - [I3LSG1_PIG]	5.19	3	3	108.728	7.78174
F1RI39	Uncharacterized protein OS=Sus scrofa GN=ACTN4 PE=1 SV=2 - [F1RI39_PIG]	3.07	4	2	101.773	5.43994
F1RLG2	Uncharacterized protein OS=Sus scrofa GN=EPB41L4A PE=4 SV=2 - [F1RLG2_PIG]	7.88	1	3	55.8812	9.72998
F1SQ71	Uncharacterized protein OS=Sus scrofa GN=KIAA1467 PE=4 SV=2 - [F1SQ71_PIG]	4.68	1	1	66.2238	4.93213
Q767K9	Serine/threonine-protein phosphatase 1 regulatory subunit 10 OS=Sus scrofa GN=PPP1R10 PE=3 SV=1 - [PP1RA_PIG]	5.51	2	2	97.5354	9.20264
F1SR96	Uncharacterized protein OS=Sus scrofa GN=CERS3 PE=4 SV=1 - [F1SR96_PIG]	5.45	1	1	46.4296	7.73779
I3LRX5	Uncharacterized protein OS=Sus scrofa GN=TIA1 PE=1 SV=1 - [I3LRX5_PIG]	3.18	1	1	24.4695	8.25049
F1SBF4	Uncharacterized protein OS=Sus scrofa GN=ZMYND8 PE=1 SV=2 - [F1SBF4_PIG]	5.8	1	3	102.547	8.23584
I3L816	Uncharacterized protein OS=Sus scrofa GN=HNRNPH1 PE=1 SV=1 - [I3L816_PIG]	7.8	3	1	46.2842	6.91748
F1S6W7	Uncharacterized protein (Fragment) OS=Sus scrofa GN=USP47 PE=1 SV=2 - [F1S6W7_PIG]	2.95	1	2	124.1	5.17334
F1RQH2	Uncharacterized protein OS=Sus scrofa GN=PRPF40A PE=1 SV=2 - [F1RQH2_PIG]	4.28	1	4	108.751	7.7085
F1SCH4	Uncharacterized protein (Fragment) OS=Sus scrofa GN=CAMSAP3 PE=4 SV=2 - [F1SCH4_PIG]	3.3	1	3	136.893	8.04541
C9K506	Cyclin H OS=Sus scrofa GN=CCNH PE=1 SV=1 - [C9K506_PIG]	4.64	1	1	37.5762	7.21045
C3VML0	Claudin OS=Sus scrofa GN=CLDN4 PE=1 SV=1 - [C3VML0_PIG]	3.83	1	1	22.1024	8.23584
F1SE25	Uncharacterized protein OS=Sus scrofa GN=SLC20A2 PE=1 SV=2 - [F1SE25_PIG]	9.6	1	3	42.5677	6.18896
F1RHM9	Uncharacterized protein OS=Sus scrofa GN=TRMT2A PE=1 SV=2 - [F1RHM9_PIG]	3.87	1	1	67.5535	7.41553
I3LU95	Uncharacterized protein OS=Sus scrofa GN=PDS5A PE=1 SV=1 - [I3LU95_PIG]	2.87	1	2	145.742	7.94287
F1RW48	Uncharacterized protein OS=Sus scrofa GN=GPKOW PE=1 SV=2 - [F1RW48_PIG]	3.12	1	1	53.0532	6.91748
F1SPT0	Ubiquitin carboxyl-terminal hydrolase OS=Sus scrofa GN=USP4 PE=1 SV=2 - [F1SPT0_PIG]	1.87	1	1	108.669	5.61768
A0A0B8RSY9	Enolase 1, (Alpha) OS=Sus scrofa domesticus GN=ENO1 PE=3 SV=1 - [A0A0B8RSY9_PIG]	9.91	5	2	47.2584	6.87354
F1SGY7	Uncharacterized protein OS=Sus scrofa GN=PUS7L PE=4 SV=1 - [F1SGY7_PIG]	4.13	1	2	80.4774	7.25439
F1RHM8	Uncharacterized protein OS=Sus scrofa GN=RANBP1 PE=1 SV=1 - [F1RHM8_PIG]	5.34	1	1	23.7267	5.13525
P0C8B5	Uncharacterized protein C14orf142 homolog OS=Sus scrofa PE=3 SV=1 - [CN142_PIG]	44	1	2	10.7681	4.41162
F1S2Q0	Uncharacterized protein OS=Sus scrofa GN=GPATCH2L PE=4 SV=2 - [F1S2Q0_PIG]	2.73	1	1	53.7584	8.646
I3L9E0	Uncharacterized protein OS=Sus scrofa GN=KNOP1 PE=4 SV=1 - [I3L9E0_PIG]	4.68	1	1	47.5212	9.80322
F1RHU2	Uncharacterized protein OS=Sus scrofa GN=AKT1S1 PE=4 SV=2 - [F1RHU2_PIG]	25.39	1	5	27.3015	4.76709
F1SHE2	Uncharacterized protein OS=Sus scrofa GN=LOC100738793 PE=4 SV=2 - [F1SHE2_PIG]	13.25	1	1	18.5046	9.36377
F2Z5L8	Uncharacterized protein OS=Sus scrofa GN=PABPN1 PE=1 SV=1 - [F2Z5L8_PIG]	6.86	1	1	32.729	5.05908
A0A0B8RSZ4	Zinc finger protein 592 OS=Sus scrofa domesticus GN=ZNF592 PE=4 SV=1 - [A0A0B8RSZ4_PIG]	2.14	1	2	137.088	8.01611
I3LJA1	Uncharacterized protein (Fragment) OS=Sus scrofa GN=LOC100154882 PE=4 SV=1 - [I3LJA1_PIG]	5.35	2	2	58.1458	8.39697
F1RTQ8	Uncharacterized protein OS=Sus scrofa GN=LRRC16A PE=1 SV=1 - [F1RTQ8_PIG]	3.23	2	3	146.628	7.51807
F1S537	Uncharacterized protein OS=Sus scrofa GN=DNTTIP2 PE=1 SV=1 - [F1S537_PIG]	4.41	1	3	86.6968	5.31299
I3LM87	Uncharacterized protein OS=Sus scrofa PE=4 SV=1 - [I3LM87_PIG]	14.56	2	5	57.4119	6.7417
F1SBU0	Uncharacterized protein OS=Sus scrofa GN=RANBP3 PE=4 SV=2 - [F1SBU0_PIG]	6.9	1	1	30.9801	4.729
F1SHU3	Uncharacterized protein OS=Sus scrofa GN=TAX1BP1 PE=4 SV=2 - [F1SHU3_PIG]	7.83	2	1	24.6003	4.98291
I3LUQ1	Uncharacterized protein (Fragment) OS=Sus scrofa PE=1 SV=1 - [I3LUQ1_PIG]	4.75	2	1	33.4188	4.4624
F1SEH8	Arginyl-tRNA--protein transferase 1 OS=Sus scrofa GN=ATE1 PE=1 SV=2 - [F1SEH8_PIG]	3.88	1	1	58.74	7.29834
F1RYA3	Uncharacterized protein (Fragment) OS=Sus scrofa GN=CARS PE=1 SV=2 - [F1RYA3_PIG]	1.81	1	1	93.8605	6.58057
I3L8F2	Uncharacterized protein OS=Sus scrofa GN=HS1BP3 PE=1 SV=1 - [I3L8F2_PIG]	5.99	1	1	43.9094	5.19873
F1SBB7	Uncharacterized protein OS=Sus scrofa GN=CABLES1 PE=3 SV=2 - [F1SBB7_PIG]	2.72	1	1	63.6749	9.5542
F1SAW7	Uncharacterized protein OS=Sus scrofa GN=VANGL1 PE=4 SV=1 - [F1SAW7_PIG]	1.34	2	1	59.8532	8.71924
F1S2Z2	Protein-tyrosine-phosphatase OS=Sus scrofa GN=PTPRK PE=1 SV=2 - [F1S2Z2_PIG]	1.44	1	1	156.659	6.12549
F1S540	Uncharacterized protein OS=Sus scrofa GN=LOC100152734 PE=4 SV=2 - [F1S540_PIG]	1.65	1	1	87.3101	7.43018
I3LNS0	Uncharacterized protein (Fragment) OS=Sus scrofa GN=CNKSR1 PE=4 SV=1 - [I3LNS0_PIG]	2.82	1	1	78.2628	5.61768
I3LEP9	Uncharacterized protein (Fragment) OS=Sus scrofa GN=LRRFIP2 PE=1 SV=1 - [I3LEP9_PIG]	4.84	2	3	82.2073	6.45557
F1S880	Uncharacterized protein OS=Sus scrofa GN=NSFL1C PE=1 SV=1 - [F1S880_PIG]	14.32	1	4	40.5463	5.18604
I3L729	Uncharacterized protein OS=Sus scrofa GN=SRPK2 PE=1 SV=1 - [I3L729_PIG]	4.22	1	1	56.0979	4.55127
F1SHX3	Uncharacterized protein OS=Sus scrofa GN=RIF1 PE=4 SV=2 - [F1SHX3_PIG]	1.05	1	2	274.83	5.45264
A0A0B8RZ38	Sperm associated antigen 9 OS=Sus scrofa domesticus GN=SPAG9 PE=4 SV=1 - [A0A0B8RZ38_PIG]	2.04	1	2	145.999	5.13525
F1SK55	Uncharacterized protein OS=Sus scrofa GN=CXADR PE=1 SV=1 - [F1SK55_PIG]	6.58	1	2	40.2405	7.86963
I3LV20	Uncharacterized protein (Fragment) OS=Sus scrofa GN=LOC100512344 PE=1 SV=1 - [I3LV20_PIG]	4.15	2	2	78.7717	5.14795
F1RVJ2	Uncharacterized protein OS=Sus scrofa GN=KIAA1217 PE=1 SV=2 - [F1RVJ2_PIG]	0.83	1	1	196.854	7.31299
F1RHU3	Uncharacterized protein OS=Sus scrofa GN=TBC1D17 PE=1 SV=1 - [F1RHU3_PIG]	5.24	1	1	72.7556	5.30029
I3LTF7	Uncharacterized protein OS=Sus scrofa GN=WIZ PE=4 SV=1 - [I3LTF7_PIG]	1.24	3	1	102.817	9.51025
I3LHJ6	Uncharacterized protein (Fragment) OS=Sus scrofa GN=COBLL1 PE=4 SV=1 - [I3LHJ6_PIG]	14.79	2	8	91.511	5.5542
F1S842	Uncharacterized protein OS=Sus scrofa GN=LOC100157027 PE=4 SV=2 - [F1S842_PIG]	2.04	3	2	207.575	8.73389
I3L640	Uncharacterized protein (Fragment) OS=Sus scrofa GN=BRD7 PE=4 SV=1 - [I3L640_PIG]	3.98	1	1	74.1843	6.41748
F1RP07	Uncharacterized protein OS=Sus scrofa GN=PHKB PE=1 SV=2 - [F1RP07_PIG]	0.92	1	1	124.307	7.32764
F2Z523	Uncharacterized protein (Fragment) OS=Sus scrofa GN=PEA15 PE=1 SV=2 - [F2Z523_PIG]	5.96	1	1	17.214	5.04639
F1RP77	Uncharacterized protein OS=Sus scrofa GN=MYCBP2 PE=1 SV=2 - [F1RP77_PIG]	1.03	1	4	490.363	6.82959
I3LLD6	Uncharacterized protein OS=Sus scrofa GN=THUMPD1 PE=1 SV=1 - [I3LLD6_PIG]	6.96	1	3	39.9872	6.59521
I3LFZ9	Uncharacterized protein (Fragment) OS=Sus scrofa GN=ARHGEF40 PE=4 SV=1 - [I3LFZ9_PIG]	0.81	1	1	160.055	5.96045
I3L5D4	Uncharacterized protein OS=Sus scrofa GN=MAP2K2 PE=1 SV=1 - [I3L5D4_PIG]	10.75	2	2	44.463	6.69775
F1S3L7	Uncharacterized protein OS=Sus scrofa GN=SIPA1L1 PE=1 SV=1 - [F1S3L7_PIG]	1.96	2	3	197.07	8.33838
K9J4Q0	AT-rich interactive domain-containing protein 1A isoform a (Fragment) OS=Sus scrofa GN=ARID1A_tv1 PE=2 SV=1 - [K9J4Q0_PIG]	2.88	3	3	206.99	6.75635
A0A0B8RSM3	Mitogen-activated protein kinase kinase kinase kinase OS=Sus scrofa domesticus GN=MAP4K5 PE=3 SV=1 - [A0A0B8RSM3_PIG]	2.95	1	2	87.5076	8.07471
M3VH97	Round spermatid basic protein 1-like protein OS=Sus scrofa GN=RSBN1L PE=2 SV=1 - [M3VH97_PIG]	2.26	1	1	94.7135	8.82178
I3LDB7	Uncharacterized protein OS=Sus scrofa GN=NMD3 PE=4 SV=1 - [I3LDB7_PIG]	3.35	1	1	58.1002	7.51807
F1RIV2	Uncharacterized protein OS=Sus scrofa GN=MAFK PE=4 SV=1 - [F1RIV2_PIG]	12.82	1	1	17.5245	10.0376
F1S8J5	Uncharacterized protein OS=Sus scrofa GN=CHD8 PE=4 SV=2 - [F1S8J5_PIG]	1.4	2	2	289.074	6.56592
F1RZ13	Uncharacterized protein OS=Sus scrofa GN=ANKS1A PE=1 SV=2 - [F1RZ13_PIG]	2.08	2	2	125.268	6.58057
A0A0B8RW00	Cytoplasmic linker associated protein 1 OS=Sus scrofa domesticus GN=CLASP1 PE=4 SV=1 - [A0A0B8RW00_PIG]	4.05	2	4	160.239	8.646
F1RM40	Uncharacterized protein OS=Sus scrofa GN=SYMPK PE=1 SV=2 - [F1RM40_PIG]	2.52	2	4	140.929	6.01123
F1S458	Lysine--tRNA ligase OS=Sus scrofa GN=KARS PE=1 SV=2 - [F1S458_PIG]	1.92	1	1	71.3855	6.87354
F1RG16	Uncharacterized protein OS=Sus scrofa GN=HNRNPF PE=1 SV=1 - [F1RG16_PIG]	9.18	2	1	45.6408	5.50342
M3TYV9	Transcription factor 20 (AR1) tv2 OS=Sus scrofa GN=TCF20 PE=2 SV=1 - [M3TYV9_PIG]	0.77	1	1	208.46	9.1001
F1S939	Uncharacterized protein OS=Sus scrofa GN=MAP1S PE=1 SV=1 - [F1S939_PIG]	1.22	1	1	112.528	6.58057
I3L9L0	Uncharacterized protein (Fragment) OS=Sus scrofa GN=SASH1 PE=4 SV=1 - [I3L9L0_PIG]	3.88	1	3	116.418	8.86572
F1RXA9	Uncharacterized protein OS=Sus scrofa GN=LOC100736580 PE=4 SV=1 - [F1RXA9_PIG]	1.82	2	1	110.213	6.82959
F1RW07	Uncharacterized protein OS=Sus scrofa PE=1 SV=2 - [F1RW07_PIG]	2.28	1	3	233.029	6.93213
F1RG40	Uncharacterized protein OS=Sus scrofa GN=NUP133 PE=1 SV=1 - [F1RG40_PIG]	1.73	1	1	128.628	5.22412
M3VHB2	Solute carrier family 17 (Anion/sugar transporter), member 5 OS=Sus scrofa GN=SLC17A5 PE=2 SV=1 - [M3VHB2_PIG]	5.25	2	1	54.2027	7.1958
A0A0B8RTA4	Ring finger and FYVE-like domain containing E3 ubiquitin protein ligase OS=Sus scrofa domesticus GN=RFFL PE=4 SV=1 - [A0A0B8RTA4_PIG]	4.96	2	1	40.1912	6.01123
I3LUL2	Uncharacterized protein OS=Sus scrofa GN=ZNF768 PE=1 SV=1 - [I3LUL2_PIG]	6.77	1	3	62.1086	7.95752
F1RN91	Uncharacterized protein (Fragment) OS=Sus scrofa GN=MYO18A PE=1 SV=2 - [F1RN91_PIG]	2.46	1	2	109.331	5.24951
P34930	Heat shock 70 kDa protein 1A OS=Sus scrofa GN=HSPA1A PE=3 SV=1 - [HS71A_PIG]	3.74	8	1	70.0401	5.73193
F1SA70	Uncharacterized protein OS=Sus scrofa GN=HSPA2 PE=1 SV=1 - [F1SA70_PIG]	4.25	9	1	69.7798	5.66846
F1S2I8	Uncharacterized protein (Fragment) OS=Sus scrofa GN=TPPP3 PE=1 SV=1 - [F1S2I8_PIG]	7.87	1	1	19.0217	9.11475
K7GR88	Uncharacterized protein OS=Sus scrofa GN=SEMA4D PE=1 SV=1 - [K7GR88_PIG]	1.27	2	1	96.0045	8.06006
F1SKG2	Uncharacterized protein OS=Sus scrofa GN=ATR PE=4 SV=2 - [F1SKG2_PIG]	0.76	1	1	301.794	7.47412
F1RGQ6	Uncharacterized protein (Fragment) OS=Sus scrofa GN=ANKFY1 PE=1 SV=1 - [F1RGQ6_PIG]	2.63	1	1	120.633	5.94775
I3L5I3	Uncharacterized protein OS=Sus scrofa GN=PHF14 PE=4 SV=1 - [I3L5I3_PIG]	5.94	3	2	98.5118	5.30029
F1S1J4	Uncharacterized protein (Fragment) OS=Sus scrofa PE=4 SV=2 - [F1S1J4_PIG]	3.32	2	1	71.7988	5.09717
I3LM82	Uncharacterized protein OS=Sus scrofa GN=ATXN7L3B PE=4 SV=1 - [I3LM82_PIG]	6.19	1	1	10.7542	4.36084
E3VVJ2	Prosaposin variant 2 OS=Sus scrofa GN=PSAP PE=2 SV=1 - [E3VVJ2_PIG]	2.86	4	1	57.9657	4.99561
K7GPA0	Interferon-induced GTP-binding protein Mx2 OS=Sus scrofa GN=MX2 PE=1 SV=1 - [K7GPA0_PIG]	10.95	11	1	14.9225	8.74854
A0A0B8RSV6	G protein pathway suppressor 1 OS=Sus scrofa domesticus GN=GPS1 PE=4 SV=1 - [A0A0B8RSV6_PIG]	3.08	1	1	55.1861	6.69775
F1SIF9	Uncharacterized protein OS=Sus scrofa GN=LOC100739801 PE=4 SV=2 - [F1SIF9_PIG]	17.3	1	2	24.269	4.57666
B8XH67	Na(+)/H(+) exchange regulatory cofactor NHE-RF OS=Sus scrofa GN=SLC9A3R1 PE=1 SV=1 - [B8XH67_PIG]	4.66	1	1	39.2806	5.38916
F1RFF0	Uncharacterized protein OS=Sus scrofa GN=MTMR3 PE=4 SV=1 - [F1RFF0_PIG]	2.34	1	2	133.134	5.80811
I3LFN2	Ribosomal protein L37 OS=Sus scrofa GN=RPL37 PE=1 SV=1 - [I3LFN2_PIG]	9.28	1	1	11.0709	11.7368
F1S1T6	Uncharacterized protein OS=Sus scrofa GN=EXOSC9 PE=4 SV=2 - [F1S1T6_PIG]	2.49	1	1	49.4085	5.2876
F1RSR8	Uncharacterized protein OS=Sus scrofa GN=PDS5B PE=1 SV=2 - [F1RSR8_PIG]	19.65	1	6	57.2279	9.18799
F1SRQ1	Uncharacterized protein (Fragment) OS=Sus scrofa GN=BRAF PE=3 SV=2 - [F1SRQ1_PIG]	6.63	1	3	84.3299	8.47021
F1STT6	Uncharacterized protein OS=Sus scrofa GN=MTFR1L PE=1 SV=1 - [F1STT6_PIG]	6.85	1	2	32.0343	5.93506
F1SV22	Uncharacterized protein OS=Sus scrofa GN=MACF1 PE=1 SV=2 - [F1SV22_PIG]	0.38	1	2	829.244	5.41455
I3LPI5	Uncharacterized protein OS=Sus scrofa GN=PEX1 PE=3 SV=1 - [I3LPI5_PIG]	1.17	1	1	142.773	5.99854
F1SDA4	Uncharacterized protein OS=Sus scrofa PE=1 SV=2 - [F1SDA4_PIG]	2.24	1	1	89.6733	6.7124
I3LE80	Uncharacterized protein OS=Sus scrofa GN=CDC26 PE=4 SV=1 - [I3LE80_PIG]	28.24	1	1	9.72503	5.2876
F1S6I0	Uncharacterized protein (Fragment) OS=Sus scrofa PE=4 SV=1 - [F1S6I0_PIG]	6.42	1	1	13.5434	12.3813
F1RRM7	Uncharacterized protein (Fragment) OS=Sus scrofa GN=C6orf108 PE=3 SV=1 - [F1RRM7_PIG]	6.13	2	1	17.9292	6.02393
I3LJ29	Uncharacterized protein OS=Sus scrofa GN=SMARCC1 PE=4 SV=1 - [I3LJ29_PIG]	4.7	3	2	61.2095	6.29053
F1S3H0	Uncharacterized protein OS=Sus scrofa GN=LIN52 PE=4 SV=1 - [F1S3H0_PIG]	18.1	1	1	12.9626	4.98291
K9J4T7	Vinexin OS=Sus scrofa GN=SORBS3 PE=2 SV=1 - [K9J4T7_PIG]	1.92	2	1	75.903	9.23193
I3LEF7	Uncharacterized protein OS=Sus scrofa GN=WAC PE=1 SV=1 - [I3LEF7_PIG]	2.04	2	1	53.5028	9.37842
F1RX81	Uncharacterized protein (Fragment) OS=Sus scrofa GN=LOC100627228 PE=4 SV=1 - [F1RX81_PIG]	3.34	2	3	85.1433	5.80811
F2Z505	Uncharacterized protein OS=Sus scrofa GN=ETF1 PE=1 SV=1 - [F2Z505_PIG]	5.26	1	1	49.0002	5.70654
F1SQL1	Uncharacterized protein (Fragment) OS=Sus scrofa GN=SMEK2 PE=1 SV=2 - [F1SQL1_PIG]	2.38	1	1	86.6194	4.83057
F1SES7	Uncharacterized protein OS=Sus scrofa GN=LOC100737078 PE=4 SV=2 - [F1SES7_PIG]	13.16	1	2	25.5745	8.67529
Q6QAQ5	60S ribosomal protein P1 (Fragment) OS=Sus scrofa PE=2 SV=1 - [Q6QAQ5_PIG]	19.1	1	1	8.7774	4.48779
F1RM95	Uncharacterized protein (Fragment) OS=Sus scrofa PE=4 SV=2 - [F1RM95_PIG]	12.98	3	1	14.6223	4.98291
M3VH74	CD2-associated protein OS=Sus scrofa GN=CD2AP PE=2 SV=1 - [M3VH74_PIG]	1.56	2	1	71.097	6.23975
M3VK29	MKL/myocardin-like 2 OS=Sus scrofa GN=MKL2 PE=2 SV=1 - [M3VK29_PIG]	2.41	1	1	111.222	5.59229
F1S2J1	Uncharacterized protein OS=Sus scrofa GN=FAM65A PE=4 SV=2 - [F1S2J1_PIG]	1.23	1	1	131.715	6.16357
F1SU85	Uncharacterized protein (Fragment) OS=Sus scrofa GN=ANAPC1 PE=1 SV=2 - [F1SU85_PIG]	0.87	1	1	191.056	6.48096
K7GL60	Uncharacterized protein OS=Sus scrofa GN=EIF1AX PE=3 SV=1 - [K7GL60_PIG]	25.86	2	1	13.2376	4.83057
D4P3C2	Uncharacterized protein OS=Sus scrofa GN=zap PE=1 SV=1 - [D4P3C2_PIG]	4.81	1	5	99.4101	8.48486
I3LNR3	Uncharacterized protein (Fragment) OS=Sus scrofa GN=LOC100154500 PE=4 SV=2 - [I3LNR3_PIG]	19.78	2	1	9.93587	5.41455
H8Y100	Ubiquitin-conjugating enzyme E2B OS=Sus scrofa GN=UBE2B PE=2 SV=1 - [H8Y100_PIG]	7.89	1	1	17.3015	5.0083
F1RI50	Uncharacterized protein OS=Sus scrofa GN=FOXK1 PE=4 SV=1 - [F1RI50_PIG]	12.96	1	5	65.5897	9.43701
F1REW9	Density-regulated protein OS=Sus scrofa GN=DENR PE=1 SV=2 - [F1REW9_PIG]	3.96	1	1	22.5894	5.43994
F1RGD1	Uncharacterized protein OS=Sus scrofa GN=BET1L PE=1 SV=1 - [F1RGD1_PIG]	11.71	1	1	12.3824	8.82178
B2BE68	TOB1 protein OS=Sus scrofa GN=TOB1 PE=2 SV=1 - [B2BE68_PIG]	4.34	1	1	38.233	6.93213
F1S8T1	Uncharacterized protein OS=Sus scrofa GN=NOLC1 PE=1 SV=1 - [F1S8T1_PIG]	4.52	1	3	74.0487	9.46631
F1S5C5	Uncharacterized protein OS=Sus scrofa GN=NCAPG PE=4 SV=2 - [F1S5C5_PIG]	1.78	1	1	113.949	5.36377
I3L6W6	Uncharacterized protein OS=Sus scrofa GN=DNAJC1 PE=4 SV=1 - [I3L6W6_PIG]	3.14	1	1	62.8821	8.88037
Q7M2Y3	Nonhistone chromosomal protein HMG-14 (Fragment) OS=Sus scrofa domesticus PE=1 SV=1 - [Q7M2Y3_PIG]	30.3	1	1	3.529	10.6235
A0A0B8RVJ1	Ribosome binding protein 1 OS=Sus scrofa domesticus GN=RRBP1 PE=4 SV=1 - [A0A0B8RVJ1_PIG]	3.54	2	5	160.619	9.0415
F1RU83	Putative pre-mRNA-splicing factor ATP-dependent RNA helicase DHX16 OS=Sus scrofa GN=DHX16 PE=1 SV=1 - [F1RU83_PIG]	1.44	2	1	119.546	6.37939
A0A0B8S093	DEAH (Asp-Glu-Ala-His) box polypeptide 29 OS=Sus scrofa domesticus GN=DHX29 PE=4 SV=1 - [A0A0B8S093_PIG]	3.66	22	2	154.758	8.29443
F1RKB2	Uncharacterized protein OS=Sus scrofa GN=DDX54 PE=4 SV=2 - [F1RKB2_PIG]	1.96	1	1	79.6266	10.1841
A8WC97	Amine oxidase (Flavin containing) domain 2 isoform b OS=Sus scrofa GN=Aof2 PE=2 SV=1 - [A8WC97_PIG]	3.99	5	2	92.9817	6.68311
F1RFR7	Uncharacterized protein OS=Sus scrofa GN=C12H17orf49 PE=1 SV=1 - [F1RFR7_PIG]	7.81	1	1	19.9023	5.65576
F1RRK0	Uncharacterized protein OS=Sus scrofa GN=SCYL1 PE=1 SV=2 - [F1RRK0_PIG]	2.97	1	1	89.0219	6.27783
F1SNM7	Uncharacterized protein OS=Sus scrofa GN=AGFG1 PE=1 SV=1 - [F1SNM7_PIG]	2.31	1	1	48.8767	8.48486
I3LEN0	Uncharacterized protein OS=Sus scrofa GN=MYEOV2 PE=1 SV=1 - [I3LEN0_PIG]	35.09	1	1	6.19274	3.82764
K7GRY0	Uncharacterized protein OS=Sus scrofa GN=UBA1 PE=1 SV=1 - [K7GRY0_PIG]	2.37	3	1	107.421	5.61768
I3L992	Uncharacterized protein (Fragment) OS=Sus scrofa PE=4 SV=1 - [I3L992_PIG]	5.99	3	3	86.9154	10.2573
F1SB38	Uncharacterized protein OS=Sus scrofa GN=PUS7 PE=1 SV=2 - [F1SB38_PIG]	2.27	1	2	75.1209	8.52881
I3LC63	Uncharacterized protein OS=Sus scrofa GN=EXOC1 PE=1 SV=1 - [I3LC63_PIG]	1.12	2	1	101.599	6.56592
F1SFP0	Uncharacterized protein OS=Sus scrofa GN=ATF7 PE=4 SV=2 - [F1SFP0_PIG]	3.11	2	1	51.6954	8.19189
F1RSR5	Uncharacterized protein OS=Sus scrofa GN=STARD13 PE=4 SV=2 - [F1RSR5_PIG]	1.81	1	1	116.632	8.11865
F1SSN9	Uncharacterized protein OS=Sus scrofa GN=DLGAP5 PE=4 SV=2 - [F1SSN9_PIG]	2.83	1	2	96.1855	8.98291
F1SAK9	Uncharacterized protein OS=Sus scrofa GN=MPZL2 PE=4 SV=1 - [F1SAK9_PIG]	4.19	1	1	24.6468	7.40088
A0A0B8S005	Smad nuclear interacting protein 1 OS=Sus scrofa domesticus GN=SNIP1 PE=4 SV=1 - [A0A0B8S005_PIG]	5.82	2	2	45.4101	10.0815
F1SHC3	Uncharacterized protein OS=Sus scrofa GN=KMT2D PE=4 SV=2 - [F1SHC3_PIG]	0.51	2	2	543.979	5.70654
I3LFX8	Uncharacterized protein (Fragment) OS=Sus scrofa PE=4 SV=1 - [I3LFX8_PIG]	1.85	3	1	77.9757	5.60498
I3L7C8	Uncharacterized protein OS=Sus scrofa GN=LOC100625271 PE=4 SV=1 - [I3L7C8_PIG]	8.27	2	3	75.7133	4.86865
F1RRM9	Uncharacterized protein OS=Sus scrofa GN=SRF PE=4 SV=1 - [F1RRM9_PIG]	2.93	1	1	51.7959	8.104
I3LJ57	Uncharacterized protein OS=Sus scrofa PE=4 SV=1 - [I3LJ57_PIG]	19.41	1	3	18.9436	9.75928
F1SNE8	Uncharacterized protein OS=Sus scrofa GN=HAUS6 PE=4 SV=1 - [F1SNE8_PIG]	2.41	1	2	108.976	6.27783
K7GMB6	Uncharacterized protein (Fragment) OS=Sus scrofa GN=MUC1 PE=1 SV=1 - [K7GMB6_PIG]	30.25	5	3	13.3495	8.90967
I3LBE5	Uncharacterized protein OS=Sus scrofa PE=4 SV=1 - [I3LBE5_PIG]	1.57	3	1	90.9587	7.72314
F1SLH2	Uncharacterized protein (Fragment) OS=Sus scrofa GN=LOC100513402 PE=4 SV=2 - [F1SLH2_PIG]	7.77	1	1	40.2648	9.71533
F1RY22	Uncharacterized protein OS=Sus scrofa GN=MDN1 PE=4 SV=2 - [F1RY22_PIG]	1.45	1	2	320.864	4.97021
F1SJX9	Palmitoyltransferase OS=Sus scrofa GN=ZDHHC5 PE=1 SV=1 - [F1SJX9_PIG]	15.64	3	8	77.3019	8.83643
F1S1D0	Uncharacterized protein OS=Sus scrofa GN=NOS1AP PE=4 SV=2 - [F1S1D0_PIG]	9.09	1	4	71.2867	5.09717
F1SFZ8	Uncharacterized protein OS=Sus scrofa GN=TLN1 PE=1 SV=2 - [F1SFZ8_PIG]	0.47	2	1	269.3	6.11279
K9IVS9	Protein ELYS OS=Sus scrofa GN=AHCTF1 PE=2 SV=1 - [K9IVS9_PIG]	2.03	2	4	251.738	6.1001
F1S8N5	Uncharacterized protein OS=Sus scrofa GN=HDH PE=1 SV=2 - [F1S8N5_PIG]	0.67	2	1	344.467	6.39209
I3LH91	Uncharacterized protein OS=Sus scrofa GN=PALLD PE=1 SV=1 - [I3LH91_PIG]	9.96	1	4	30.623	6.32861
I3LLN4	Uncharacterized protein OS=Sus scrofa PE=4 SV=1 - [I3LLN4_PIG]	3.32	2	3	138.022	8.99756
P19133	Ferritin light chain (Fragment) OS=Sus scrofa GN=FTL PE=1 SV=1 - [FRIL_PIG]	20.51	2	1	8.77857	6.25244
F2Z4Y1	Uncharacterized protein OS=Sus scrofa GN=YWHAH PE=1 SV=1 - [F2Z4Y1_PIG]	10.57	3	1	28.194	4.89404
F1RN38	Uncharacterized protein OS=Sus scrofa PE=3 SV=2 - [F1RN38_PIG]	2.46	1	1	48.8426	6.85889
M3TYQ2	Uncharacterized protein C9orf142 OS=Sus scrofa GN=C9orf142 PE=2 SV=1 - [M3TYQ2_PIG]	6.73	1	1	21.954	5.70654
F1SRY3	Villin-1 OS=Sus scrofa GN=VIL1 PE=1 SV=1 - [F1SRY3_PIG]	2.06	2	1	92.6607	5.87158
I3LM55	Uncharacterized protein OS=Sus scrofa PE=4 SV=1 - [I3LM55_PIG]	23.47	1	1	10.646	4.25928
F1SK44	Uncharacterized protein OS=Sus scrofa GN=CDC37L1 PE=1 SV=1 - [F1SK44_PIG]	5.62	1	1	38.7577	5.40186
F1S8L9	Uncharacterized protein OS=Sus scrofa GN=HNRNPU PE=1 SV=2 - [F1S8L9_PIG]	8.11	1	3	86.7842	5.51611
F1RUF5	Uncharacterized protein OS=Sus scrofa GN=DCDC2 PE=1 SV=1 - [F1RUF5_PIG]	3.16	1	1	52.1803	5.40186
F1S606	Uncharacterized protein OS=Sus scrofa GN=EPS8L3 PE=1 SV=1 - [F1S606_PIG]	3.4	1	1	66.9005	7.76709
F1S300	Uncharacterized protein OS=Sus scrofa GN=TPR PE=1 SV=2 - [F1S300_PIG]	1.65	1	2	267.179	5.021
F1S9W6	Uncharacterized protein (Fragment) OS=Sus scrofa GN=EPS15L1 PE=1 SV=2 - [F1S9W6_PIG]	2.83	1	1	66.4479	5.40186
F1SRA5	Uncharacterized protein OS=Sus scrofa GN=MKL1 PE=4 SV=1 - [F1SRA5_PIG]	1.85	1	1	97.1349	5.79541
I3LS12	Uncharacterized protein (Fragment) OS=Sus scrofa GN=SNX2 PE=1 SV=1 - [I3LS12_PIG]	4.61	1	1	58.5936	5.08447
A5D9N2	HLA-B associated transcript 2 OS=Sus scrofa GN=BAT2 PE=4 SV=1 - [A5D9N2_PIG]	2.49	3	4	228.94	9.46631
F1RXC5	Uncharacterized protein OS=Sus scrofa GN=WIPF2 PE=1 SV=1 - [F1RXC5_PIG]	5.23	1	1	46.3122	10.9312
F1S0P4	Uncharacterized protein OS=Sus scrofa GN=DNAJC7 PE=1 SV=1 - [F1S0P4_PIG]	3.64	1	1	56.2987	7.00537
F1RS34	Uncharacterized protein OS=Sus scrofa GN=GAPVD1 PE=1 SV=2 - [F1RS34_PIG]	3.52	1	3	164.844	5.26221
I3LJT9	Uncharacterized protein (Fragment) OS=Sus scrofa GN=PPME1 PE=1 SV=1 - [I3LJT9_PIG]	10.45	1	2	38.9836	5.40186
I3LI90	Uncharacterized protein OS=Sus scrofa PE=1 SV=1 - [I3LI90_PIG]	11.7	1	1	20.8596	7.50342
F1S8P8	Uncharacterized protein OS=Sus scrofa GN=NOP14 PE=4 SV=2 - [F1S8P8_PIG]	1.64	1	1	96.217	8.76318
A0A0B8RZL6	Eukaryotic elongation factor-2 kinase OS=Sus scrofa domesticus GN=EEF2K PE=4 SV=1 - [A0A0B8RZL6_PIG]	1.94	2	1	81.6944	5.38916
A8HG48	Solute carrier family 7 (Amino acid transporter light chain, y+L system), member 7 tv3 OS=Sus scrofa GN=SLC7A7 PE=2 SV=1 - [A8HG48_PIG]	1.76	1	1	56.2054	5.5542
H9BYW4	ATP citrate lyase long isoform OS=Sus scrofa GN=ACLY PE=2 SV=1 - [H9BYW4_PIG]	2.03	5	2	118.887	7.43018
I3LRV4	Uncharacterized protein OS=Sus scrofa GN=SNX24 PE=4 SV=1 - [I3LRV4_PIG]	10.06	1	1	19.8054	7.23975
F1RIF9	Kinesin-like protein OS=Sus scrofa GN=KIF1B PE=1 SV=2 - [F1RIF9_PIG]	3.59	1	4	203.624	5.52881
I3L5I1	Uncharacterized protein OS=Sus scrofa GN=RRP1B PE=4 SV=1 - [I3L5I1_PIG]	7.17	1	3	72.5375	10.2427
F1S253	Uncharacterized protein OS=Sus scrofa GN=GPA33 PE=1 SV=1 - [F1S253_PIG]	9.03	1	2	34.2637	4.76709
F1SS18	Uncharacterized protein OS=Sus scrofa PE=4 SV=2 - [F1SS18_PIG]	8.3	1	1	29.5414	8.20654
F1S4N6	Uncharacterized protein OS=Sus scrofa GN=FEZ2 PE=4 SV=2 - [F1S4N6_PIG]	3.44	2	1	39.2484	4.64014
B7UCT2	SFRS protein kinase 1 OS=Sus scrofa GN=SRPK1 PE=1 SV=1 - [B7UCT2_PIG]	7.02	1	2	74.3175	6.07471
F1SED9	Uncharacterized protein (Fragment) OS=Sus scrofa GN=SUPT7L PE=4 SV=1 - [F1SED9_PIG]	6.28	1	1	46.2818	5.22412
F1RN72	Uncharacterized protein OS=Sus scrofa GN=NSRP1 PE=4 SV=1 - [F1RN72_PIG]	10.29	1	2	65.9488	8.48486
F1RT88	Uncharacterized protein OS=Sus scrofa GN=CHD7 PE=4 SV=1 - [F1RT88_PIG]	2.24	1	3	333.408	6.50732
F1RGE2	Uncharacterized protein OS=Sus scrofa GN=WDR55 PE=1 SV=2 - [F1RGE2_PIG]	5.15	1	2	99.8899	5.63037
F1RI16	Uncharacterized protein OS=Sus scrofa GN=AFF4 PE=4 SV=2 - [F1RI16_PIG]	4.93	3	4	124.059	9.33447
F1RPT5	Uncharacterized protein OS=Sus scrofa GN=PKP4 PE=1 SV=2 - [F1RPT5_PIG]	2.6	1	2	131.759	8.89502
F1RW79	Uncharacterized protein OS=Sus scrofa GN=RREB1 PE=4 SV=1 - [F1RW79_PIG]	3.93	2	3	179.164	7.03467
A0A0B8RVP0	Glycylpeptide N-tetradecanoyltransferase OS=Sus scrofa domesticus GN=NMT1 PE=3 SV=1 - [A0A0B8RVP0_PIG]	2.42	2	1	56.7979	7.98682
F1S594	Uncharacterized protein OS=Sus scrofa GN=SMARCA4 PE=1 SV=2 - [F1S594_PIG]	2.08	2	1	100.435	7.43018
F1SN95	Uncharacterized protein OS=Sus scrofa GN=NUP155 PE=1 SV=2 - [F1SN95_PIG]	0.68	1	1	162.836	6.31592
I3LR64	Uncharacterized protein (Fragment) OS=Sus scrofa GN=LOC100621691 PE=4 SV=1 - [I3LR64_PIG]	6.55	1	1	17.9496	9.37842
F1SSS8	Uncharacterized protein OS=Sus scrofa GN=RMDN3 PE=1 SV=2 - [F1SSS8_PIG]	4.24	1	1	51.9081	5.2876
F1SDG3	Uncharacterized protein OS=Sus scrofa GN=OTUD7B PE=4 SV=1 - [F1SDG3_PIG]	6.05	1	2	92.0187	6.84424
F1SI24	Synaptosomal-associated protein OS=Sus scrofa GN=SNAP23 PE=1 SV=1 - [F1SI24_PIG]	14.22	1	2	23.2434	4.88135
C1PIJ2	Caspase 10 OS=Sus scrofa GN=CASP10 PE=2 SV=1 - [C1PIJ2_PIG]	1.92	2	1	59.0099	6.45557
F1S204	Uncharacterized protein OS=Sus scrofa GN=ZNHIT3 PE=4 SV=1 - [F1S204_PIG]	12.18	1	1	17.8297	5.64307
F1RSN0	Uncharacterized protein OS=Sus scrofa GN=SHARPIN PE=4 SV=2 - [F1RSN0_PIG]	3.22	1	1	42.9298	6.88818
I3LK98	Uncharacterized protein OS=Sus scrofa GN=DDHD1 PE=4 SV=1 - [I3LK98_PIG]	2.86	2	1	97.4132	5.97314
F1SUW3	Uncharacterized protein OS=Sus scrofa GN=EFHD2 PE=1 SV=1 - [F1SUW3_PIG]	6.69	1	2	26.6255	5.21143
I3LBN9	Uncharacterized protein (Fragment) OS=Sus scrofa GN=TRA2B PE=1 SV=1 - [I3LBN9_PIG]	10.36	2	2	32.6992	11.312
I3LA96	Uncharacterized protein OS=Sus scrofa GN=SRFBP1 PE=4 SV=1 - [I3LA96_PIG]	7.01	1	2	48.7906	9.59814
I3LEC4	Uncharacterized protein OS=Sus scrofa GN=QSER1 PE=4 SV=1 - [I3LEC4_PIG]	1.36	2	1	199.233	7.21045
F1SD67	Uncharacterized protein OS=Sus scrofa GN=GOLGA5 PE=4 SV=2 - [F1SD67_PIG]	2.33	1	1	82.6027	6.01123
F1S5F9	Uncharacterized protein OS=Sus scrofa GN=BOD1L1 PE=4 SV=2 - [F1S5F9_PIG]	1.74	1	4	318.942	5.10986
F1SLI3	Microtubule-associated protein OS=Sus scrofa GN=MAP4 PE=1 SV=2 - [F1SLI3_PIG]	3.13	1	2	84.4243	8.99756
F1S0C8	Uncharacterized protein OS=Sus scrofa GN=RRAGD PE=4 SV=2 - [F1S0C8_PIG]	3.54	2	1	45.0597	4.97021
I3LEW5	Uncharacterized protein OS=Sus scrofa GN=PSMD2 PE=1 SV=1 - [I3LEW5_PIG]	2.09	1	1	100.178	5.19873
F1RK90	Uncharacterized protein OS=Sus scrofa GN=PPL PE=1 SV=2 - [F1RK90_PIG]	1.37	1	2	203.361	5.5415
F1RWL2	Uncharacterized protein OS=Sus scrofa GN=MED1 PE=4 SV=1 - [F1RWL2_PIG]	1.52	1	1	168.233	8.73389
F1S5P2	Uncharacterized protein OS=Sus scrofa GN=SLK PE=1 SV=2 - [F1S5P2_PIG]	2.4	1	2	138.912	5.03369
A0A0B8RVQ8	Non-specific protein-tyrosine kinase OS=Sus scrofa domesticus GN=LYN PE=4 SV=1 - [A0A0B8RVQ8_PIG]	5.65	2	1	58.7548	7.34229
I3LFH3	Rho-associated protein kinase OS=Sus scrofa GN=ROCK1 PE=1 SV=1 - [I3LFH3_PIG]	1.99	1	1	158.453	6.06201
F1RWS7	Uncharacterized protein (Fragment) OS=Sus scrofa GN=CTDP1 PE=1 SV=1 - [F1RWS7_PIG]	4.92	1	2	70.476	4.91943
F1SRA4	Uncharacterized protein OS=Sus scrofa GN=SGSM3 PE=4 SV=1 - [F1SRA4_PIG]	2.29	2	1	84.4321	6.12549
I3LGM1	Uncharacterized protein OS=Sus scrofa GN=UBR5 PE=1 SV=1 - [I3LGM1_PIG]	5.4	5	2	112.89	6.22705
F1S4E8	Uncharacterized protein OS=Sus scrofa GN=LOC100621108 PE=4 SV=1 - [F1S4E8_PIG]	1.58	1	1	148.888	8.19189
F1RG61	Uncharacterized protein OS=Sus scrofa GN=TBC1D10B PE=1 SV=2 - [F1RG61_PIG]	1.6	1	1	88.2411	8.95361
F1RNP1	Uncharacterized protein (Fragment) OS=Sus scrofa GN=ZKSCAN1 PE=4 SV=1 - [F1RNP1_PIG]	5.33	1	2	63.3073	6.99072
J9JIK8	Protein-L-isoaspartate O-methyltransferase (Fragment) OS=Sus scrofa GN=PCMT1 PE=1 SV=1 - [J9JIK8_PIG]	5.29	2	1	22.5275	6.53662
F1SUF5	Uncharacterized protein OS=Sus scrofa GN=NOL8 PE=4 SV=1 - [F1SUF5_PIG]	1.77	2	1	107.449	7.23975
F1RU09	Uncharacterized protein OS=Sus scrofa GN=NCOA2 PE=4 SV=2 - [F1RU09_PIG]	1.91	5	2	141.176	6.44287
F1SNZ3	Uncharacterized protein OS=Sus scrofa GN=LIMD1 PE=1 SV=2 - [F1SNZ3_PIG]	4.67	1	1	53.6862	6.82959
F1RF31	Uncharacterized protein OS=Sus scrofa GN=RSPRY1 PE=4 SV=1 - [F1RF31_PIG]	4.69	1	1	64.26	5.50342
F1S535	Uncharacterized protein (Fragment) OS=Sus scrofa GN=FNBP1L PE=1 SV=2 - [F1S535_PIG]	4.4	1	2	71.0793	6.81494
I3LU11	Uncharacterized protein OS=Sus scrofa GN=PHRF1 PE=4 SV=1 - [I3LU11_PIG]	3.29	1	4	175.392	9.33447
I3LS09	Ribosomal protein S6 kinase OS=Sus scrofa GN=RPS6KA4 PE=3 SV=1 - [I3LS09_PIG]	3.63	2	2	85.3202	8.38232
F1S1I0	Uncharacterized protein OS=Sus scrofa GN=EBAG9 PE=1 SV=1 - [F1S1I0_PIG]	9.39	1	1	24.3103	6.29053
I3LCN6	Uncharacterized protein OS=Sus scrofa GN=PURA PE=1 SV=1 - [I3LCN6_PIG]	7.14	1	1	34.8894	6.44287
I3LEP4	Uncharacterized protein OS=Sus scrofa GN=LOC100622335 PE=4 SV=1 - [I3LEP4_PIG]	5.96	3	1	24.3295	4.77979
F2Z5I5	Uncharacterized protein OS=Sus scrofa GN=LOC100517435 PE=1 SV=1 - [F2Z5I5_PIG]	3.84	1	1	45.1148	7.73779
F1SML0	Uncharacterized protein OS=Sus scrofa GN=GCC1 PE=4 SV=1 - [F1SML0_PIG]	5.55	1	1	87.3321	5.49072
A0PFK5	Capping protein (Actin filament) muscle Z-line, alpha 1 OS=Sus scrofa GN=CP alpha1 PE=1 SV=1 - [A0PFK5_PIG]	6.29	1	1	32.9964	5.8208
I3LG56	Uncharacterized protein (Fragment) OS=Sus scrofa PE=4 SV=1 - [I3LG56_PIG]	24.14	2	1	9.43571	4.79248
F1RR80	Uncharacterized protein OS=Sus scrofa GN=GLE1 PE=1 SV=1 - [F1RR80_PIG]	2.44	1	1	79.9257	7.48877
F2Z564	Uncharacterized protein OS=Sus scrofa GN=DCAF7 PE=1 SV=1 - [F2Z564_PIG]	2.63	1	1	38.9011	5.51611
F1S3I2	Uncharacterized protein OS=Sus scrofa GN=PPAN PE=4 SV=1 - [F1S3I2_PIG]	5.12	1	1	52.8898	10.3452
I3LV13	Uncharacterized protein (Fragment) OS=Sus scrofa GN=PTMA PE=1 SV=1 - [I3LV13_PIG]	13.54	3	1	10.6563	3.81494
F1RI83	Uncharacterized protein OS=Sus scrofa GN=PATL1 PE=1 SV=2 - [F1RI83_PIG]	2.72	2	2	86.6087	6.84424
M3UZB4	Paxillin OS=Sus scrofa GN=PXN PE=2 SV=1 - [M3UZB4_PIG]	12.57	1	3	61.0143	6.44287
K7GM47	Uncharacterized protein OS=Sus scrofa GN=MECP2 PE=1 SV=1 - [K7GM47_PIG]	4.38	1	1	51.6453	9.94971
F1RZI1	Uncharacterized protein OS=Sus scrofa GN=ATF2 PE=4 SV=2 - [F1RZI1_PIG]	23.49	1	2	16.8924	6.20166
K7GQG6	Uncharacterized protein OS=Sus scrofa GN=FLRT3 PE=4 SV=1 - [K7GQG6_PIG]	5.86	2	3	73.0225	7.62061
E9NRZ8	Bromodomain-containing protein 4 OS=Sus scrofa GN=BRD4 PE=2 SV=1 - [E9NRZ8_PIG]	1.02	2	1	152.629	9.18799
F1RM59	Potassium-transporting ATPase alpha chain 1 OS=Sus scrofa GN=ATP4A PE=3 SV=2 - [F1RM59_PIG]	1.73	9	1	94.4615	5.71924
I3LMK3	Uncharacterized protein OS=Sus scrofa GN=LOC100620528 PE=1 SV=1 - [I3LMK3_PIG]	3.38	3	1	50.8817	5.63037
F1SMZ0	Uncharacterized protein OS=Sus scrofa GN=SP140 PE=4 SV=1 - [F1SMZ0_PIG]	5.96	1	3	96.8426	9.1001
F1SU06	Uncharacterized protein OS=Sus scrofa GN=HP1BP3 PE=1 SV=1 - [F1SU06_PIG]	7.25	1	2	60.9962	9.70068
O97763	Epididymal secretory protein E1 OS=Sus scrofa GN=NPC2 PE=1 SV=1 - [NPC2_PIG]	13.42	1	1	16.2772	6.87354
F1RT98	Uncharacterized protein OS=Sus scrofa GN=EPN3 PE=1 SV=1 - [F1RT98_PIG]	2.51	1	1	68.6214	6.07471
A0A0B8RT85	ADP-ribosylation factor guanine nucleotide-exchange factor 2 (Brefeldin A-inhibited) OS=Sus scrofa domesticus GN=ARFGEF2 PE=4 SV=1 - [A0A0B8RT85_PIG]	5.66	2	5	201.737	6.48096
F1SBQ7	Uncharacterized protein OS=Sus scrofa GN=MAGI3 PE=1 SV=2 - [F1SBQ7_PIG]	1.77	1	2	161.323	8.1626
F1SQK1	Uncharacterized protein OS=Sus scrofa PE=1 SV=2 - [F1SQK1_PIG]	4.52	2	2	109.731	4.41162
F1RQE0	Uncharacterized protein OS=Sus scrofa GN=C9orf78 PE=4 SV=1 - [F1RQE0_PIG]	11.42	1	3	33.6	6.48096
F1S3Z9	Uncharacterized protein OS=Sus scrofa GN=WDR11 PE=1 SV=2 - [F1S3Z9_PIG]	2.12	1	1	136.733	7.18115
I3LA93	Uncharacterized protein OS=Sus scrofa GN=ALKBH8 PE=4 SV=1 - [I3LA93_PIG]	3.61	1	1	74.9999	7.1665
I3LGP5	Uncharacterized protein (Fragment) OS=Sus scrofa GN=ALKBH5 PE=1 SV=1 - [I3LGP5_PIG]	5.2	1	1	36.4057	9.15869
F1RG63	Selenide, water dikinase 2 OS=Sus scrofa GN=SEPHS2 PE=1 SV=2 - [F1RG63_PIG]	5.5	2	1	42.2273	5.31299
F1SEH0	Uncharacterized protein OS=Sus scrofa GN=PAF1 PE=1 SV=1 - [F1SEH0_PIG]	4.32	1	1	60.2294	4.67822
F1SNX7	Uncharacterized protein OS=Sus scrofa GN=GTPBP1 PE=1 SV=1 - [F1SNX7_PIG]	7.77	2	2	72.454	8.39697
F1RYA1	Mitogen-activated protein kinase OS=Sus scrofa GN=MAPK14 PE=1 SV=2 - [F1RYA1_PIG]	3.61	1	1	41.256	5.78271
F1RW13	Phosphatidate cytidylyltransferase OS=Sus scrofa GN=CDS1 PE=1 SV=1 - [F1RW13_PIG]	5.21	2	1	53.0053	8.08936
A0A0D5BWD2	Mitochondrial complement component 1 Q subcomponent-binding protein OS=Sus scrofa GN=C1QBP PE=2 SV=1 - [A0A0D5BWD2_PIG]	9.61	1	1	30.9954	4.76709
F1SBP3	Uncharacterized protein OS=Sus scrofa GN=DDX20 PE=3 SV=1 - [F1SBP3_PIG]	3.61	1	2	92.2425	7.45947
I3LNJ2	Uncharacterized protein OS=Sus scrofa GN=FMNL2 PE=1 SV=1 - [I3LNJ2_PIG]	0.7	3	1	114.121	8.14795
K7GKH1	Uncharacterized protein OS=Sus scrofa GN=SYTL5 PE=4 SV=1 - [K7GKH1_PIG]	2.52	1	1	83.8485	8.88037
K9IVW0	Histamine H1 receptor OS=Sus scrofa GN=HRH1 PE=2 SV=1 - [K9IVW0_PIG]	2.97	2	1	53.8119	9.43701
F2Z519	Uncharacterized protein OS=Sus scrofa GN=LOC100155367 PE=4 SV=1 - [F2Z519_PIG]	24.76	4	1	11.9372	5.51611
K7GLA8	Uncharacterized protein (Fragment) OS=Sus scrofa GN=ANK3 PE=1 SV=1 - [K7GLA8_PIG]	1.03	4	1	201.472	6.75635
F1SPH1	Uncharacterized protein OS=Sus scrofa GN=LOC100737962 PE=1 SV=2 - [F1SPH1_PIG]	8.57	2	1	23.8661	7.53271
I3LB34	Uncharacterized protein OS=Sus scrofa GN=MLF2 PE=4 SV=1 - [I3LB34_PIG]	12.77	2	1	11.0354	8.85107
P10775	Ribonuclease inhibitor OS=Sus scrofa GN=RNH1 PE=1 SV=1 - [RINI_PIG]	4.82	1	1	48.9917	4.85596
F1SGS9	Catalase OS=Sus scrofa GN=CAT PE=1 SV=1 - [F1SGS9_PIG]	3.98	2	1	59.8917	7.09326
I3L970	Uncharacterized protein (Fragment) OS=Sus scrofa GN=LOC100622567 PE=4 SV=1 - [I3L970_PIG]	4.1	2	1	27.8641	6.34131
I3L772	Uncharacterized protein (Fragment) OS=Sus scrofa GN=LOC102158089 PE=1 SV=1 - [I3L772_PIG]	1.77	2	1	95.8556	7.13721
I3LBR8	Uncharacterized protein (Fragment) OS=Sus scrofa GN=LOC100623705 PE=4 SV=1 - [I3LBR8_PIG]	8.43	1	1	47.3363	6.40479
F1S1C1	Uncharacterized protein OS=Sus scrofa GN=GGNBP2 PE=4 SV=2 - [F1S1C1_PIG]	1.86	1	1	79.2403	6.49365
F1SB18	Uncharacterized protein OS=Sus scrofa PE=1 SV=2 - [F1SB18_PIG]	7.57	1	2	40.7721	6.45557
F1SID8	Uncharacterized protein OS=Sus scrofa GN=MADD PE=1 SV=2 - [F1SID8_PIG]	1.72	1	3	133.865	5.71924
F1RU40	Uncharacterized protein (Fragment) OS=Sus scrofa GN=KLC2 PE=1 SV=2 - [F1RU40_PIG]	3.16	1	2	69.6127	7.18115
F1SLU6	Ubiquitin carboxyl-terminal hydrolase OS=Sus scrofa GN=USP5 PE=1 SV=2 - [F1SLU6_PIG]	2.91	1	1	95.9134	5.04639
F1RLA7	Uncharacterized protein OS=Sus scrofa GN=ABLIM3 PE=1 SV=2 - [F1RLA7_PIG]	3.2	1	2	78.3238	9.46631
I3LCG9	Uncharacterized protein OS=Sus scrofa GN=AMPD3 PE=4 SV=1 - [I3LCG9_PIG]	1.94	1	1	89.5671	7.02002
F1S620	Uncharacterized protein OS=Sus scrofa GN=RBM15 PE=1 SV=1 - [F1S620_PIG]	6.69	2	7	106.477	10.0962
F1SAG4	Uncharacterized protein OS=Sus scrofa GN=SSX2IP PE=4 SV=1 - [F1SAG4_PIG]	3.41	1	1	70.9975	6.97607
F1RFG5	Uncharacterized protein OS=Sus scrofa GN=XPO6 PE=4 SV=2 - [F1RFG5_PIG]	2.84	1	1	128.788	6.354
I3LGX5	Collagen, type IV, alpha 3 (Goodpasture antigen) binding protein tv2 OS=Sus scrofa GN=COL4A3BP PE=1 SV=1 - [I3LGX5_PIG]	2.17	2	2	68.0084	5.52881
Q29243	Dystroglycan OS=Sus scrofa GN=DAG1 PE=2 SV=2 - [DAG1_PIG]	1.25	2	1	95.3696	8.17725
F1S718	Uncharacterized protein OS=Sus scrofa GN=LOC100627735 PE=4 SV=2 - [F1S718_PIG]	5.39	1	1	33.6383	4.60205
A5GHK3	Prefoldin subunit 4 OS=Sus scrofa GN=PFDN4 PE=1 SV=1 - [A5GHK3_PIG]	8.96	1	1	15.2606	4.55127
I3LSM1	Uncharacterized protein OS=Sus scrofa GN=ITSN1 PE=1 SV=1 - [I3LSM1_PIG]	3.03	1	1	80.9053	7.12256
F1SH35	Uncharacterized protein OS=Sus scrofa GN=ZFC3H1 PE=4 SV=2 - [F1SH35_PIG]	3.55	1	2	120.215	9.34912
I3LN61	Uncharacterized protein OS=Sus scrofa GN=STK38L PE=4 SV=1 - [I3LN61_PIG]	5.39	2	1	53.7843	6.96143
C0JJ17	Transient receptor potential channel subfamily C member 6 (Fragment) OS=Sus scrofa GN=TRPC6 PE=2 SV=1 - [C0JJ17_PIG]	4.01	2	2	102.953	6.65381
F1S8Q2	Uncharacterized protein OS=Sus scrofa GN=RNF4 PE=4 SV=2 - [F1S8Q2_PIG]	9.47	2	1	21.3836	7.29834
A0A0B8RT94	A kinase (PRKA) anchor protein 8-like OS=Sus scrofa domesticus GN=AKAP8L PE=4 SV=1 - [A0A0B8RT94_PIG]	3.73	2	2	71.4437	4.99561
F1RK61	Uncharacterized protein OS=Sus scrofa GN=UFD1L PE=1 SV=1 - [F1RK61_PIG]	14.33	1	2	34.4323	6.69775
I3LH04	Uncharacterized protein OS=Sus scrofa GN=SMC1A PE=1 SV=1 - [I3LH04_PIG]	24	3	1	11.1876	5.24951
I3LI59	RNA-binding protein 8A OS=Sus scrofa GN=RBM8A PE=1 SV=1 - [I3LI59_PIG]	15.82	1	3	20.1179	5.71924
I3LEE5	Uncharacterized protein OS=Sus scrofa GN=ITGA6 PE=1 SV=1 - [I3LEE5_PIG]	0.78	2	1	114.495	7.53271
F1S2Y4	Protein-tyrosine-phosphatase OS=Sus scrofa GN=PTPN14 PE=4 SV=2 - [F1S2Y4_PIG]	2.33	2	2	120.493	7.98682
I3LTB3	Uncharacterized protein OS=Sus scrofa PE=4 SV=1 - [I3LTB3_PIG]	9.39	1	2	21.8385	5.50342
K7GMN8	Pyruvate dehydrogenase E1 component subunit alpha, somatic form, mitochondrial OS=Sus scrofa GN=PDHA1 PE=1 SV=1 - [K7GMN8_PIG]	6.41	4	2	40.2311	8.23584
I3LBF4	Uncharacterized protein (Fragment) OS=Sus scrofa GN=LOC100737614 PE=4 SV=1 - [I3LBF4_PIG]	3.37	2	1	46.7835	8.67529
I3LSF0	Uncharacterized protein OS=Sus scrofa GN=SIK3 PE=1 SV=1 - [I3LSF0_PIG]	1.38	2	1	136.191	6.53662
B0LY43	Monocarboxylic acid transporter 1 (Fragment) OS=Sus scrofa PE=2 SV=1 - [B0LY43_PIG]	12.3	3	3	34.2007	7.69385
K7GK78	Uncharacterized protein OS=Sus scrofa GN=LOC100515705 PE=3 SV=1 - [K7GK78_PIG]	11.46	2	1	18.0463	5.93506
F1S9S5	Uncharacterized protein OS=Sus scrofa GN=FUBP1 PE=1 SV=2 - [F1S9S5_PIG]	3.72	1	1	67.6635	7.32764
A0A0B8RS71	Torsin A interacting protein 1 OS=Sus scrofa domesticus GN=TOR1AIP1 PE=4 SV=1 - [A0A0B8RS71_PIG]	4.13	1	2	68.3873	6.44287
I3LJ91	Uncharacterized protein (Fragment) OS=Sus scrofa GN=FHOD1 PE=1 SV=1 - [I3LJ91_PIG]	3.45	1	2	76.3057	8.20654
Q03365	Hepatocyte nuclear factor 1-beta OS=Sus scrofa GN=HNF1B PE=1 SV=1 - [HNF1B_PIG]	3.94	1	1	61.4895	7.23975
F1RUR3	Uncharacterized protein OS=Sus scrofa GN=CCNY PE=1 SV=2 - [F1RUR3_PIG]	10.8	1	2	33.2642	7.73779
F1SB82	Uncharacterized protein OS=Sus scrofa PE=4 SV=2 - [F1SB82_PIG]	5.23	1	1	34.3121	5.08447
D4PEM8	N-Myc downstream regulated gene 2 OS=Sus scrofa GN=NDRG2 PE=2 SV=1 - [D4PEM8_PIG]	4.48	3	2	39.2365	5.78271
F1SSC2	Uncharacterized protein (Fragment) OS=Sus scrofa GN=CDK13 PE=4 SV=1 - [F1SSC2_PIG]	2.25	1	1	121.047	8.76318
I3LSA6	Uncharacterized protein OS=Sus scrofa GN=FCHO2 PE=1 SV=1 - [I3LSA6_PIG]	0.99	1	1	88.8432	7.6499
A0A0B8RT50	Spen family transcriptional repressor OS=Sus scrofa domesticus GN=SPEN PE=4 SV=1 - [A0A0B8RT50_PIG]	1.29	1	3	401.595	7.86963
F1SFC6	Uncharacterized protein (Fragment) OS=Sus scrofa GN=FAM133B PE=4 SV=2 - [F1SFC6_PIG]	3.27	1	1	31.6826	9.979
F1S4F9	Uncharacterized protein OS=Sus scrofa GN=RPAP2 PE=4 SV=1 - [F1S4F9_PIG]	2.61	1	1	68.6723	7.89893
M3V864	Anion exchange protein OS=Sus scrofa GN=SLC4A7 PE=2 SV=1 - [M3V864_PIG]	0.73	2	1	123.178	6.59521
I3LCY3	Uncharacterized protein OS=Sus scrofa PE=1 SV=1 - [I3LCY3_PIG]	0.71	3	1	112.896	9.39307
D3GIN1	MHC class I antigen OS=Sus scrofa GN=SLA-1 PE=2 SV=1 - [D3GIN1_PIG]	17.45	93	2	40.0511	5.93506
F1SHR1	Uncharacterized protein OS=Sus scrofa GN=MICAL3 PE=1 SV=2 - [F1SHR1_PIG]	1.13	1	1	216.376	5.71924
F1RFY6	Kinesin-like protein OS=Sus scrofa GN=KIF1C PE=3 SV=1 - [F1RFY6_PIG]	2.09	1	2	122.452	7.25439
F1RS65	Uncharacterized protein OS=Sus scrofa GN=TBC1D5 PE=1 SV=2 - [F1RS65_PIG]	1.91	2	1	88.0206	6.60986
A0A0B8RVQ6	Mitogen-activated protein kinase kinase 4 OS=Sus scrofa domesticus GN=MAP2K4 PE=4 SV=1 - [A0A0B8RVQ6_PIG]	4.41	2	1	41.3481	8.06006
F1SV59	Uncharacterized protein (Fragment) OS=Sus scrofa GN=ADPRHL2 PE=1 SV=2 - [F1SV59_PIG]	4.34	1	1	39.5424	4.93213
F1RFW9	Uncharacterized protein OS=Sus scrofa GN=GATAD2B PE=1 SV=1 - [F1RFW9_PIG]	3.54	1	1	65.22	9.70068
K7GKH0	Uncharacterized protein (Fragment) OS=Sus scrofa GN=FAM122B PE=4 SV=1 - [K7GKH0_PIG]	11.72	3	2	14.2051	9.36377
I3LJA8	Uncharacterized protein OS=Sus scrofa GN=COL17A1 PE=4 SV=1 - [I3LJA8_PIG]	6.23	2	5	106.295	8.73389
I3LJR5	Uncharacterized protein OS=Sus scrofa GN=LOC100739132 PE=4 SV=1 - [I3LJR5_PIG]	12.98	2	3	28.0826	4.55127
A4US66	Ubiquitin B OS=Sus scrofa GN=UBB PE=4 SV=1 - [A4US66_PIG]	22.97	5	1	23.5097	6.62451
I3L9E6	Uncharacterized protein OS=Sus scrofa GN=C2CD2 PE=1 SV=1 - [I3L9E6_PIG]	10.88	1	3	78.3915	6.771
K9IVR2	Vacuolar protein sorting-associated protein 13C isoform 2B OS=Sus scrofa GN=VPS13C PE=2 SV=1 - [K9IVR2_PIG]	0.32	1	1	417.676	6.55127
M3VK09	PHD finger protein 3 OS=Sus scrofa GN=PHF3 PE=2 SV=1 - [M3VK09_PIG]	0.94	1	2	227.294	6.87354
E0ADZ8	Extracellular signal-regulated kinase-1 (Fragment) OS=Sus scrofa GN=ERK1 PE=2 SV=1 - [E0ADZ8_PIG]	7.54	3	1	29.2403	8.23584
K9IVR4	Ubiquitin carboxyl-terminal hydrolase OS=Sus scrofa GN=USP34 PE=2 SV=1 - [K9IVR4_PIG]	1.27	3	2	403.742	5.85889
F1RYL1	Uncharacterized protein (Fragment) OS=Sus scrofa GN=LOC100522904 PE=4 SV=1 - [F1RYL1_PIG]	8.43	1	1	19.6479	9.21729
F1S2L2	Uncharacterized protein OS=Sus scrofa GN=TERF2 PE=1 SV=2 - [F1S2L2_PIG]	1.66	1	1	60.0408	9.24658
F1SG21	Uncharacterized protein (Fragment) OS=Sus scrofa GN=SHROOM2 PE=1 SV=2 - [F1SG21_PIG]	1.27	2	1	161.45	7.45947
I3LMT3	Uncharacterized protein (Fragment) OS=Sus scrofa GN=RBM14 PE=1 SV=1 - [I3LMT3_PIG]	3.08	1	2	53.4075	9.45166
I3LPR2	Uncharacterized protein OS=Sus scrofa PE=1 SV=1 - [I3LPR2_PIG]	7.43	1	1	17.2984	4.7417
F1SBP5	Uncharacterized protein OS=Sus scrofa GN=CTTNBP2NL PE=4 SV=1 - [F1SBP5_PIG]	3.13	1	1	70.239	8.25049
M3VK03	Charged multivesicular body protein 7 OS=Sus scrofa GN=CHMP7 PE=2 SV=1 - [M3VK03_PIG]	2.67	1	1	50.4652	5.33838
I3LLT2	Uncharacterized protein (Fragment) OS=Sus scrofa PE=1 SV=1 - [I3LLT2_PIG]	0.71	1	1	184.318	8.07471
F1S0E7	Akirin 2 OS=Sus scrofa GN=LOC100519991 PE=2 SV=1 - [F1S0E7_PIG]	6.9	1	1	22.4953	8.73389
F1RK53	Coronin OS=Sus scrofa GN=LOC100513346 PE=1 SV=2 - [F1RK53_PIG]	1.95	1	1	99.9275	6.03662
A0A0B8RW25	Autophagy related 9A OS=Sus scrofa domesticus GN=ATG9A PE=4 SV=1 - [A0A0B8RW25_PIG]	2.26	3	1	94.362	6.62451
K7GSV4	Uncharacterized protein (Fragment) OS=Sus scrofa GN=GSK3B PE=1 SV=1 - [K7GSV4_PIG]	3.37	10	1	36.6438	8.14795
F1S0L1	Uncharacterized protein OS=Sus scrofa GN=KRT14 PE=1 SV=2 - [F1S0L1_PIG]	4.63	15	1	51.4694	5.021
K7GQ50	Uncharacterized protein (Fragment) OS=Sus scrofa GN=LOC100626168 PE=1 SV=1 - [K7GQ50_PIG]	72.34	1	1	5.23543	4.03076
F1SU04	Uncharacterized protein OS=Sus scrofa GN=ECE1 PE=1 SV=1 - [F1SU04_PIG]	3.52	1	1	86.9861	5.71924
A7Y496	MDM2 OS=Sus scrofa PE=2 SV=1 - [A7Y496_PIG]	3.26	2	1	55.3182	4.69092
I3LU39	Uncharacterized protein (Fragment) OS=Sus scrofa GN=ISG15 PE=1 SV=1 - [I3LU39_PIG]	9.64	2	1	18.4223	5.89697
I3LIN8	Core histone macro-H2A OS=Sus scrofa GN=H2AFY PE=1 SV=1 - [I3LIN8_PIG]	8.7	2	2	39.0771	9.81787
F1RTA1	Uncharacterized protein (Fragment) OS=Sus scrofa GN=ABCC3 PE=1 SV=2 - [F1RTA1_PIG]	2.99	1	3	170.649	7.18115
F1RT28	Uncharacterized protein OS=Sus scrofa GN=SEC63 PE=1 SV=2 - [F1RT28_PIG]	3.16	1	2	87.8427	5.56689
F1RZV0	Uncharacterized protein OS=Sus scrofa GN=ZNF451 PE=4 SV=1 - [F1RZV0_PIG]	1.04	1	1	119.385	6.97607
F1SMR6	Uncharacterized protein OS=Sus scrofa GN=ZC3HC1 PE=1 SV=2 - [F1SMR6_PIG]	11.2	2	4	39.5716	6.26514
D3K5K2	FK506 binding protein 4 OS=Sus scrofa GN=FKBP4 PE=2 SV=1 - [D3K5K2_PIG]	2.19	2	1	51.2848	5.43994
I3L8Y8	Uncharacterized protein OS=Sus scrofa GN=ATN1 PE=4 SV=1 - [I3L8Y8_PIG]	1.35	1	1	124.286	8.95361
I3LTH2	Uncharacterized protein OS=Sus scrofa GN=ASUN PE=1 SV=1 - [I3LTH2_PIG]	1.68	1	1	74.4035	6.59521
F1S5L7	Uncharacterized protein OS=Sus scrofa GN=PDCD4 PE=1 SV=2 - [F1S5L7_PIG]	7.66	1	4	51.896	5.16064
I3LHS8	Uncharacterized protein OS=Sus scrofa GN=DCP1A PE=1 SV=1 - [I3LHS8_PIG]	7.41	1	3	62.906	6.29053
F1RZR0	Uncharacterized protein OS=Sus scrofa GN=ITPR3 PE=4 SV=1 - [F1RZR0_PIG]	0.45	1	1	303.61	6.53662
I3LD77	Uncharacterized protein OS=Sus scrofa GN=SH3BP5L PE=4 SV=1 - [I3LD77_PIG]	2.08	1	1	42.7135	5.75732
F1SIT5	Uncharacterized protein (Fragment) OS=Sus scrofa PE=4 SV=2 - [F1SIT5_PIG]	2.04	2	1	73.4254	7.21045
I3LS55	Uncharacterized protein (Fragment) OS=Sus scrofa GN=EPS8L1 PE=4 SV=1 - [I3LS55_PIG]	3.16	1	2	80.5261	7.18115
P11607	Sarcoplasmic/endoplasmic reticulum calcium ATPase 2 OS=Sus scrofa GN=ATP2A2 PE=1 SV=1 - [AT2A2_PIG]	1.06	1	1	114.718	5.33838
I3L7N7	Uncharacterized protein (Fragment) OS=Sus scrofa GN=VGLL4 PE=4 SV=1 - [I3L7N7_PIG]	5.83	1	1	21.8437	9.12939
F1RKI0	Uncharacterized protein OS=Sus scrofa GN=RAPGEF6 PE=4 SV=2 - [F1RKI0_PIG]	1.37	2	1	163.643	6.3667
F1SKJ5	Eukaryotic translation initiation factor 3 subunit D OS=Sus scrofa GN=EIF3D PE=1 SV=1 - [F1SKJ5_PIG]	5.47	1	1	63.9204	6.04932
K7GPM2	Uncharacterized protein OS=Sus scrofa GN=CAPNS2 PE=4 SV=1 - [K7GPM2_PIG]	2.85	2	1	27.3296	5.33838
A0A0B8RZ34	Slingshot protein phosphatase 2 OS=Sus scrofa domesticus GN=SSH2 PE=4 SV=1 - [A0A0B8RZ34_PIG]	3.07	1	2	148.269	5.32568
A0A0B8S0C7	ArfGAP with coiled-coil, ankyrin repeat and PH domains 2 OS=Sus scrofa domesticus GN=ACAP2 PE=4 SV=1 - [A0A0B8S0C7_PIG]	4.76	3	3	87.9393	6.69775
F1RG88	Uncharacterized protein (Fragment) OS=Sus scrofa GN=KIAA1671 PE=4 SV=2 - [F1RG88_PIG]	14.33	3	3	34.454	6.13818
I3LIV2	Uncharacterized protein OS=Sus scrofa GN=LOC100620835 PE=4 SV=1 - [I3LIV2_PIG]	1.08	2	1	141.675	5.26221
F1SF12	Uncharacterized protein OS=Sus scrofa GN=COBL PE=4 SV=2 - [F1SF12_PIG]	26.86	1	3	18.9098	10.1548
F1SRA3	Uncharacterized protein OS=Sus scrofa GN=TNRC6B PE=4 SV=2 - [F1SRA3_PIG]	2.47	1	1	87.9027	9.48096
P03974	Transitional endoplasmic reticulum ATPase OS=Sus scrofa GN=VCP PE=1 SV=5 - [TERA_PIG]	2.36	2	1	89.2327	5.26221
A0A0B8RZ25	TBC1 domain family, member 2 OS=Sus scrofa domesticus GN=TBC1D2 PE=4 SV=1 - [A0A0B8RZ25_PIG]	4.82	1	2	106.15	6.45557
F1RKG8	Uncharacterized protein OS=Sus scrofa GN=PEBP1 PE=1 SV=1 - [F1RKG8_PIG]	8.02	1	1	20.9586	7.48877
F1SDC8	Uncharacterized protein OS=Sus scrofa PE=4 SV=2 - [F1SDC8_PIG]	1.18	1	1	213.305	8.99756
Q2EN75	Protein S100-A6 OS=Sus scrofa GN=S100A6 PE=3 SV=1 - [S10A6_PIG]	22.22	21	2	10.0532	4.97021
I3LG02	Uncharacterized protein OS=Sus scrofa GN=CCNL1 PE=3 SV=1 - [I3LG02_PIG]	4.94	1	1	59.6512	10.6968
K7GNN2	Uncharacterized protein (Fragment) OS=Sus scrofa GN=IRF9 PE=4 SV=1 - [K7GNN2_PIG]	7.61	5	1	20.0937	4.91943
I3LJC8	Uncharacterized protein OS=Sus scrofa GN=LOC100736849 PE=1 SV=1 - [I3LJC8_PIG]	9.18	1	1	22.9298	9.46631
F1S1A8	Uncharacterized protein OS=Sus scrofa GN=NDUFS2 PE=1 SV=1 - [F1S1A8_PIG]	2.59	1	1	52.4525	6.84424
B4X981	Bystin-like OS=Sus scrofa GN=bys1 PE=2 SV=1 - [B4X981_PIG]	8.74	2	2	49.2109	8.51416
F1RQF6	Uncharacterized protein OS=Sus scrofa GN=CLINT1 PE=1 SV=2 - [F1RQF6_PIG]	1.25	1	1	69.9289	6.65381
F1SJS8	Transgelin OS=Sus scrofa GN=TAGLN PE=1 SV=2 - [F1SJS8_PIG]	5.47	1	1	22.5664	8.83643
K7GNW4	Uncharacterized protein OS=Sus scrofa PE=4 SV=1 - [K7GNW4_PIG]	6.85	3	2	50.9248	6.87354
F1RJ53	Uncharacterized protein OS=Sus scrofa GN=KSR1 PE=4 SV=2 - [F1RJ53_PIG]	1.77	1	2	94.6729	8.68994
I3LFW6	Uncharacterized protein OS=Sus scrofa GN=UBE2V1 PE=1 SV=1 - [I3LFW6_PIG]	8.16	1	1	16.4843	7.92822
F1SGC8	Uncharacterized protein (Fragment) OS=Sus scrofa GN=ACTL6A PE=1 SV=2 - [F1SGC8_PIG]	1.86	1	1	47.5495	5.60498
F1RZQ8	Uncharacterized protein OS=Sus scrofa GN=LEMD2 PE=1 SV=2 - [F1RZQ8_PIG]	3.53	1	2	57.7278	9.30518
F1RWF4	Uncharacterized protein OS=Sus scrofa GN=ZNF652 PE=4 SV=1 - [F1RWF4_PIG]	2.3	1	1	69.9866	8.44092
F1SHS4	Uncharacterized protein OS=Sus scrofa GN=ERC1 PE=1 SV=2 - [F1SHS4_PIG]	1.47	1	1	101.603	6.21436
K7GRG2	Uncharacterized protein OS=Sus scrofa GN=LOC102159423 PE=4 SV=1 - [K7GRG2_PIG]	6.57	2	1	36.0595	8.76318
F1SQP8	Uncharacterized protein OS=Sus scrofa GN=FGD6 PE=4 SV=2 - [F1SQP8_PIG]	1.54	1	2	159.033	7.57666
M3VH99	Serine/threonine kinase 11 interacting protein OS=Sus scrofa GN=STK11IP PE=2 SV=1 - [M3VH99_PIG]	1.4	1	2	117.815	5.13525
F1SPF2	Uncharacterized protein OS=Sus scrofa GN=CHST13 PE=4 SV=1 - [F1SPF2_PIG]	1.75	1	1	39.4099	11.0923
F1SPQ9	Uncharacterized protein OS=Sus scrofa GN=RBM6 PE=4 SV=2 - [F1SPQ9_PIG]	0.8	1	1	128.195	6.16357
F1STU9	Uncharacterized protein (Fragment) OS=Sus scrofa GN=PCF11 PE=4 SV=2 - [F1STU9_PIG]	1.58	19	2	182.46	8.85107
F1S9L5	Uncharacterized protein OS=Sus scrofa GN=KIDINS220 PE=4 SV=2 - [F1S9L5_PIG]	7.05	1	2	68.3054	5.90967
F1RY40	Uncharacterized protein OS=Sus scrofa GN=RBM12B PE=1 SV=1 - [F1RY40_PIG]	2.54	1	2	116.395	6.93213
A0A0B8RVC9	Zinc finger RNA binding protein OS=Sus scrofa domesticus GN=ZFR PE=4 SV=1 - [A0A0B8RVC9_PIG]	1.3	1	1	116.838	9.0415
I3LEL0	Uncharacterized protein OS=Sus scrofa GN=NUP153 PE=1 SV=1 - [I3LEL0_PIG]	1.56	1	2	153.788	8.73389
F1S7P5	Uncharacterized protein OS=Sus scrofa GN=APBA3 PE=4 SV=1 - [F1S7P5_PIG]	4.26	1	1	62.5743	4.98291
F1RZ28	Uncharacterized protein OS=Sus scrofa GN=RPS10 PE=1 SV=1 - [F1RZ28_PIG]	8.48	1	1	18.9199	10.1548
F1RJY0	Uncharacterized protein OS=Sus scrofa GN=NCSTN PE=1 SV=2 - [F1RJY0_PIG]	0.99	1	1	78.5936	6.0874
K7GLE2	Uncharacterized protein OS=Sus scrofa GN=CD44 PE=1 SV=1 - [K7GLE2_PIG]	4.59	7	1	24.0983	8.19189
F1SF72	Uncharacterized protein OS=Sus scrofa GN=GLCCI1 PE=1 SV=2 - [F1SF72_PIG]	5.84	1	2	43.1933	8.1626
F1RHA0	Uncharacterized protein OS=Sus scrofa GN=BCKDHA PE=4 SV=2 - [F1RHA0_PIG]	2.43	3	1	46.9901	7.1958
F1RTN3	Moesin OS=Sus scrofa GN=MSN PE=1 SV=1 - [F1RTN3_PIG]	2.95	2	1	67.7448	6.53662
F1S3P8	Uncharacterized protein OS=Sus scrofa GN=STX7 PE=1 SV=1 - [F1S3P8_PIG]	15.71	1	3	29.8463	5.57959
I3LUJ0	Uncharacterized protein OS=Sus scrofa GN=LOC100737702 PE=4 SV=1 - [I3LUJ0_PIG]	1.7	3	1	59.4878	7.09326
M3VH41	GRB10 interacting GYF protein 2 tv3 OS=Sus scrofa GN=GIGYF2 tv3 PE=2 SV=1 - [M3VH41_PIG]	3.56	2	4	149.032	5.49072
F1S916	Uncharacterized protein OS=Sus scrofa GN=LOC100739510 PE=4 SV=2 - [F1S916_PIG]	4	1	1	81.1807	6.39209
K7GKB2	Uncharacterized protein OS=Sus scrofa GN=CXorf38 PE=4 SV=1 - [K7GKB2_PIG]	4.26	3	1	27.1547	5.79541
F1RIT6	Uncharacterized protein OS=Sus scrofa GN=GIT2 PE=4 SV=2 - [F1RIT6_PIG]	2.74	2	1	81.3367	6.97607
B8XY19	Acyl-CoA synthetase short-chain family member 2 OS=Sus scrofa GN=ACSS2 PE=2 SV=1 - [B8XY19_PIG]	3.85	2	3	78.7043	6.66846
I3LTI3	Uncharacterized protein OS=Sus scrofa GN=LOC100627255 PE=4 SV=1 - [I3LTI3_PIG]	5.34	1	1	57.736	6.97607
I3LA16	Uncharacterized protein OS=Sus scrofa GN=LOC100626038 PE=4 SV=1 - [I3LA16_PIG]	8.62	1	2	25.9812	7.6792
F1RPL2	Histone H3 OS=Sus scrofa GN=LOC100156557 PE=3 SV=1 - [F1RPL2_PIG]	11.76	6	2	15.4245	10.9897
F1SIT8	Kinesin-like protein OS=Sus scrofa GN=KIF23 PE=3 SV=2 - [F1SIT8_PIG]	3.78	1	2	109.201	8.47021
I3LLD7	Uncharacterized protein OS=Sus scrofa PE=4 SV=1 - [I3LLD7_PIG]	8.97	3	1	16.4008	7.50342
F1SJJ6	Uncharacterized protein OS=Sus scrofa GN=SNAPC5 PE=4 SV=1 - [F1SJJ6_PIG]	16.49	1	1	11.1585	4.55127
F1S7L8	Uncharacterized protein OS=Sus scrofa GN=SH3GL1 PE=1 SV=1 - [F1S7L8_PIG]	5.15	1	2	41.531	5.59229
F1SJR4	Uncharacterized protein OS=Sus scrofa GN=ARFGAP3 PE=1 SV=2 - [F1SJR4_PIG]	2.1	1	1	57.7844	8.20654
F1S8S6	Uncharacterized protein OS=Sus scrofa GN=WDR26 PE=1 SV=1 - [F1S8S6_PIG]	1.67	1	1	72.0207	6.16357
F1RJ93	Transgelin (Fragment) OS=Sus scrofa GN=TAGLN2 PE=1 SV=1 - [F1RJ93_PIG]	5.29	1	1	23.2876	8.25049
F2Z591	Uncharacterized protein OS=Sus scrofa GN=UBLCP1 PE=1 SV=1 - [F2Z591_PIG]	10.38	1	1	36.7812	6.45557
I3LJD7	Uncharacterized protein OS=Sus scrofa PE=1 SV=1 - [I3LJD7_PIG]	36.47	1	2	9.66772	7.89893
I3LM73	Uncharacterized protein OS=Sus scrofa GN=LOC102158157 PE=1 SV=1 - [I3LM73_PIG]	14.67	1	2	15.9961	8.96826
F1SUJ0	Uncharacterized protein OS=Sus scrofa GN=SIRT1 PE=4 SV=2 - [F1SUJ0_PIG]	1.88	3	1	70.0062	4.99561
I3L6Z0	Uncharacterized protein OS=Sus scrofa PE=4 SV=1 - [I3L6Z0_PIG]	20.54	1	3	20.9701	4.85596
I3LJE8	Uncharacterized protein (Fragment) OS=Sus scrofa GN=LOC100515588 PE=4 SV=1 - [I3LJE8_PIG]	5.61	1	1	30.8525	10.0522
I3LG73	Uncharacterized protein (Fragment) OS=Sus scrofa GN=RSL1D1 PE=1 SV=1 - [I3LG73_PIG]	3.29	1	1	53.6781	10.1694
F1S580	Uncharacterized protein OS=Sus scrofa GN=PRPF38B PE=1 SV=1 - [F1S580_PIG]	2.01	1	1	64.2992	10.5649
F1S6T0	Uncharacterized protein (Fragment) OS=Sus scrofa GN=MED16 PE=4 SV=2 - [F1S6T0_PIG]	2.28	1	1	92.2485	7.62061
F1SE89	Uncharacterized protein OS=Sus scrofa GN=NFX1 PE=4 SV=2 - [F1SE89_PIG]	4.04	1	1	52.3834	9.77393
F1SC16	Uncharacterized protein OS=Sus scrofa GN=LOC100511482 PE=4 SV=2 - [F1SC16_PIG]	3.19	2	1	53.0757	6.48096
F1RKM6	Uncharacterized protein OS=Sus scrofa GN=ZNF608 PE=4 SV=2 - [F1RKM6_PIG]	2.18	1	2	161.749	8.82178
F2Z5V5	Uncharacterized protein OS=Sus scrofa GN=WDR48 PE=1 SV=1 - [F2Z5V5_PIG]	3.69	1	1	76.1624	7.03467
M3UZ20	Phosphatase and actin regulator OS=Sus scrofa GN=PHACTR2 PE=2 SV=1 - [M3UZ20_PIG]	3.36	2	1	62.2857	5.89697
G9F6X9	Dihydropyrimidinase-like 2 OS=Sus scrofa PE=2 SV=1 - [G9F6X9_PIG]	2.62	2	1	62.2836	6.16357
F1SUQ0	Uncharacterized protein OS=Sus scrofa GN=LOC100515619 PE=4 SV=1 - [F1SUQ0_PIG]	3.44	1	2	51.0712	9.11475
F1SRA9	Uncharacterized protein OS=Sus scrofa GN=KIAA1143 PE=4 SV=2 - [F1SRA9_PIG]	16.77	1	1	17.646	7.25439
K7GSK7	Uncharacterized protein OS=Sus scrofa GN=NAA10 PE=1 SV=1 - [K7GSK7_PIG]	6	5	1	22.582	6.43018
F1SJJ1	Uncharacterized protein (Fragment) OS=Sus scrofa GN=AAGAB PE=4 SV=2 - [F1SJJ1_PIG]	3.82	1	1	34.7462	4.60205
F1SKD5	Ubiquitin carboxyl-terminal hydrolase OS=Sus scrofa GN=USP15 PE=1 SV=2 - [F1SKD5_PIG]	4.48	2	2	112.456	5.22412
F1RIG2	Uncharacterized protein OS=Sus scrofa GN=LOC100521136 PE=4 SV=2 - [F1RIG2_PIG]	1.34	1	1	106.831	6.04932
I3LRQ5	Phosphatase and actin regulator OS=Sus scrofa GN=PHACTR4 PE=3 SV=1 - [I3LRQ5_PIG]	6.22	1	3	78.7472	6.63916
A0A0B8RZH0	Insulin-like growth factor 2 mRNA binding protein 3 OS=Sus scrofa domesticus GN=IGF2BP3 PE=4 SV=1 - [A0A0B8RZH0_PIG]	3.8	1	2	63.7015	8.86572
I3LIN5	Uncharacterized protein OS=Sus scrofa GN=USP14 PE=4 SV=1 - [I3LIN5_PIG]	7.44	3	1	23.714	6.34131
F1S395	Uncharacterized protein OS=Sus scrofa GN=NQO1 PE=1 SV=1 - [F1S395_PIG]	4.74	1	2	30.935	8.89502
F1RSI4	Uncharacterized protein OS=Sus scrofa GN=MAP3K3 PE=4 SV=2 - [F1RSI4_PIG]	4.3	3	1	21.3688	9.979
P10668	Cofilin-1 OS=Sus scrofa GN=CFL1 PE=1 SV=3 - [COF1_PIG]	8.43	1	1	18.5066	8.00146
F1S5M9	Uncharacterized protein OS=Sus scrofa GN=ADD3 PE=1 SV=1 - [F1S5M9_PIG]	2.83	1	2	78.8712	6.31592
Q29024	Spliceosome RNA helicase DDX39B OS=Sus scrofa GN=DDX39B PE=3 SV=2 - [DX39B_PIG]	3.27	2	1	48.9599	5.66846
K7GNV8	Uncharacterized protein (Fragment) OS=Sus scrofa GN=FAM84B PE=4 SV=1 - [K7GNV8_PIG]	16.78	2	1	16.9066	8.19189
I3L8I6	Uncharacterized protein OS=Sus scrofa GN=STK36 PE=4 SV=1 - [I3L8I6_PIG]	2.56	4	1	140.664	6.31592
I3LP31	Uncharacterized protein OS=Sus scrofa PE=4 SV=1 - [I3LP31_PIG]	11.25	2	1	8.26303	11.312
B6DZ39	APPL2 OS=Sus scrofa GN=appl2 PE=1 SV=1 - [B6DZ39_PIG]	2.87	1	1	74.1154	4.98291
O19004	Serine/threonine-protein kinase A-Raf OS=Sus scrofa GN=ARAF PE=2 SV=1 - [ARAF_PIG]	8.25	2	2	67.4953	9.12939
F1RZE0	Uncharacterized protein OS=Sus scrofa GN=PRKRA PE=1 SV=1 - [F1RZE0_PIG]	3.19	1	1	34.3386	8.55811
F1RJ61	Uncharacterized protein OS=Sus scrofa GN=COPRS PE=4 SV=1 - [F1RJ61_PIG]	8.11	1	1	20.0071	4.24658
F1SB23	Uncharacterized protein OS=Sus scrofa GN=SCAF8 PE=4 SV=2 - [F1SB23_PIG]	1.04	1	1	148.112	8.80713
F1RH75	Uncharacterized protein OS=Sus scrofa GN=KDM3B PE=1 SV=1 - [F1RH75_PIG]	1.53	1	2	191.591	7.15186
D6QZK0	Complement component C3d (Fragment) OS=Sus scrofa PE=2 SV=1 - [D6QZK0_PIG]	5.74	6	2	33.3743	5.97314
I3LJK6	Uncharacterized protein (Fragment) OS=Sus scrofa GN=INO80E PE=4 SV=1 - [I3LJK6_PIG]	12.32	2	1	21.5128	5.19873
F1RY51	Uncharacterized protein (Fragment) OS=Sus scrofa GN=KIAA1429 PE=1 SV=2 - [F1RY51_PIG]	1.99	1	2	195.654	4.97021
I3LIL1	Uncharacterized protein (Fragment) OS=Sus scrofa PE=4 SV=1 - [I3LIL1_PIG]	2.9	2	1	56.0226	8.42627
F1SKZ8	Uncharacterized protein OS=Sus scrofa GN=TOMM70A PE=1 SV=2 - [F1SKZ8_PIG]	10.39	1	1	24.6836	9.45166
F1S6R7	Polypyrimidine tract-binding protein 1 OS=Sus scrofa GN=PTBP1 PE=1 SV=2 - [F1S6R7_PIG]	1.62	2	1	59.6689	9.15869
F2Z5I2	Uncharacterized protein OS=Sus scrofa GN=RBM39 PE=1 SV=2 - [F2Z5I2_PIG]	4.95	1	2	58.6914	10.1255
F1SHF0	Uncharacterized protein OS=Sus scrofa GN=FAM117B PE=4 SV=1 - [F1SHF0_PIG]	9.29	1	3	62.1322	9.77393
F1SGG9	Uncharacterized protein (Fragment) OS=Sus scrofa GN=LOC100737483 PE=1 SV=2 - [F1SGG9_PIG]	6.26	20	1	60.0331	8.33838
F1RGJ6	Uncharacterized protein OS=Sus scrofa GN=CIC PE=4 SV=2 - [F1RGJ6_PIG]	2.36	1	2	163.557	8.63135
A0P8Z5	BRCA1-A complex subunit RAP80 OS=Sus scrofa GN=UIMC1 PE=1 SV=1 - [UIMC1_PIG]	3.33	2	2	79.8131	5.33838
F1RIA1	Uncharacterized protein OS=Sus scrofa GN=FAM103A1 PE=4 SV=1 - [F1RIA1_PIG]	12.71	1	1	14.1976	8.42627
D2D3P2	ERRa OS=Sus scrofa PE=2 SV=1 - [D2D3P2_PIG]	2.37	2	1	45.3676	6.55127
I3LF30	Uncharacterized protein OS=Sus scrofa GN=LOC100737280 PE=4 SV=1 - [I3LF30_PIG]	11.17	2	1	23.4241	8.99756
F1RJ44	Uncharacterized protein OS=Sus scrofa GN=LOC100153172 PE=4 SV=2 - [F1RJ44_PIG]	2.82	20	1	83.517	9.02686
F1S359	Uncharacterized protein (Fragment) OS=Sus scrofa GN=RBBP5 PE=4 SV=2 - [F1S359_PIG]	2.01	1	1	59.9891	5.16064
A0A0B8RTX5	Adaptor-related protein complex 2, mu 1 subunit OS=Sus scrofa domesticus GN=AP2M1 PE=4 SV=1 - [A0A0B8RTX5_PIG]	3.93	2	1	49.3579	9.53955
F1RTH6	Uncharacterized protein OS=Sus scrofa GN=LOC100523416 PE=4 SV=1 - [F1RTH6_PIG]	1.68	1	1	87.5648	8.90967
I3LP51	Uncharacterized protein OS=Sus scrofa GN=LOC100526033 PE=4 SV=1 - [I3LP51_PIG]	9.09	1	1	21.0684	6.0874
Z4YP73	Uncharacterized protein (Fragment) OS=Sus scrofa GN=LOC100517869 PE=4 SV=1 - [Z4YP73_PIG]	6.59	3	1	31.443	6.72705
F1SFC9	Uncharacterized protein OS=Sus scrofa GN=ANKIB1 PE=4 SV=2 - [F1SFC9_PIG]	1.1	1	1	122.664	5.08447
I3LQI3	Uncharacterized protein (Fragment) OS=Sus scrofa GN=SUB1 PE=1 SV=1 - [I3LQI3_PIG]	8.21	1	1	15.0797	9.56885
I3LM51	Uncharacterized protein OS=Sus scrofa PE=4 SV=1 - [I3LM51_PIG]	3.02	2	1	29.3318	8.54346
F1SAQ3	Uncharacterized protein OS=Sus scrofa GN=CCNK PE=3 SV=1 - [F1SAQ3_PIG]	1.71	1	1	64.3299	8.52881
A0A0B8RZ32	Stress-induced phosphoprotein 1 OS=Sus scrofa domesticus GN=STIP1 PE=4 SV=1 - [A0A0B8RZ32_PIG]	1.47	1	1	62.4233	6.93213
I3LK45	Uncharacterized protein OS=Sus scrofa PE=4 SV=1 - [I3LK45_PIG]	1.92	2	1	67.1759	6.90283
F1SI65	Uncharacterized protein OS=Sus scrofa GN=MAP1A PE=1 SV=2 - [F1SI65_PIG]	0.68	2	1	301.49	4.86865
F1ST81	Uncharacterized protein OS=Sus scrofa GN=DBNL PE=1 SV=1 - [F1ST81_PIG]	5.73	1	2	48.8148	4.99561
F1SAI2	Uncharacterized protein OS=Sus scrofa GN=KIAA1328 PE=4 SV=2 - [F1SAI2_PIG]	3.39	1	1	49.8228	8.23584
I3LG23	Uncharacterized protein OS=Sus scrofa GN=MST1R PE=4 SV=1 - [I3LG23_PIG]	3	2	2	151.795	6.65381
B4YSE9	Kruppel-like factor 12 OS=Sus scrofa GN=KLF12 PE=2 SV=1 - [B4YSE9_PIG]	4.48	1	1	44.2732	9.53955
F1RYZ3	Uncharacterized protein (Fragment) OS=Sus scrofa GN=TEAD3 PE=4 SV=2 - [F1RYZ3_PIG]	3.91	2	1	48.5998	8.39697
I3L8P8	Uncharacterized protein OS=Sus scrofa GN=TACC2 PE=1 SV=1 - [I3L8P8_PIG]	1.35	2	1	284.523	4.65283
K7GQ88	Uncharacterized protein (Fragment) OS=Sus scrofa GN=TACC2 PE=4 SV=1 - [K7GQ88_PIG]	17.32	3	1	18.7904	5.31299
F1RQ08	Phosphoinositide phospholipase C OS=Sus scrofa GN=PLCB3 PE=1 SV=2 - [F1RQ08_PIG]	0.73	1	1	138.398	5.98584
F1SFW7	Uncharacterized protein OS=Sus scrofa GN=CRTC2 PE=4 SV=1 - [F1SFW7_PIG]	3.31	2	1	73.2115	7.06396
D3K5L1	Uncharacterized protein OS=Sus scrofa GN=ZBTB38 PE=2 SV=1 - [D3K5L1_PIG]	1.01	2	1	134.341	8.1626
F2Z5K2	Proteasome subunit alpha type OS=Sus scrofa GN=PSMA5 PE=1 SV=1 - [F2Z5K2_PIG]	5.39	1	1	26.3942	4.79248
F1RX86	Uncharacterized protein OS=Sus scrofa GN=BRF2 PE=4 SV=1 - [F1RX86_PIG]	6.24	1	1	46.1134	7.45947
I3W8V7	U2 small nuclear RNA auxiliary factor 2 OS=Sus scrofa GN=U2AF2 PE=2 SV=1 - [I3W8V7_PIG]	2.34	1	1	53.087	9.08545
F2Z5B4	Uncharacterized protein OS=Sus scrofa GN=HNRNPA3 PE=1 SV=1 - [F2Z5B4_PIG]	5.8	1	1	39.6276	9.01221
A0A0B8RZA3	Prohibitin OS=Sus scrofa domesticus GN=PHB PE=4 SV=1 - [A0A0B8RZA3_PIG]	7.35	2	1	29.7859	5.75732
I3L5B2	Uncharacterized protein OS=Sus scrofa GN=RPS7 PE=1 SV=1 - [I3L5B2_PIG]	5.67	1	1	22.1133	10.0962
F2Z5I8	Uncharacterized protein OS=Sus scrofa GN=RAB8A PE=1 SV=1 - [F2Z5I8_PIG]	6.76	1	1	23.6532	9.0708
Q3YLA6	Serine/arginine-rich splicing factor 1 OS=Sus scrofa GN=SRSF1 PE=2 SV=3 - [SRSF1_PIG]	7.26	1	1	27.7278	10.3599
F2Z517	Uncharacterized protein OS=Sus scrofa GN=ARGLU1 PE=4 SV=1 - [F2Z517_PIG]	5.49	1	2	33.1968	10.3452
F2Z5W6	Uncharacterized protein OS=Sus scrofa GN=LAMTOR1 PE=1 SV=1 - [F2Z5W6_PIG]	6.83	1	1	17.7338	5.14795
F2Z5I7	Uncharacterized protein OS=Sus scrofa GN=AP1M1 PE=1 SV=1 - [F2Z5I7_PIG]	4.49	1	1	48.5561	7.29834
A1BPP7	Beta actin (Fragment) OS=Sus scrofa GN=ACTB PE=3 SV=1 - [A1BPP7_PIG]	14.05	1	1	20.8468	9.05615
F1RKF3	Uncharacterized protein OS=Sus scrofa PE=4 SV=2 - [F1RKF3_PIG]	2	2	1	71.5057	7.41553
K7GQW0	Uncharacterized protein (Fragment) OS=Sus scrofa GN=IGF2BP2 PE=1 SV=1 - [K7GQW0_PIG]	3.56	4	1	52.8826	7.73779
Q09136	5'-AMP-activated protein kinase catalytic subunit alpha-1 (Fragments) OS=Sus scrofa GN=PRKAA1 PE=1 SV=2 - [AAPK1_PIG]	4.42	5	1	44.1902	6.80029
F1SDQ1	Uncharacterized protein (Fragment) OS=Sus scrofa GN=CENPA PE=4 SV=2 - [F1SDQ1_PIG]	7.05	1	1	17.5006	11.6782
F1S2H8	Uncharacterized protein OS=Sus scrofa GN=LOC100521253 PE=1 SV=2 - [F1S2H8_PIG]	2.96	2	1	35.1609	5.33838
F1RQ90	Uncharacterized protein OS=Sus scrofa GN=RBMX PE=1 SV=1 - [F1RQ90_PIG]	3.85	2	2	42.2493	10.0522
F1S7K1	Uncharacterized protein (Fragment) OS=Sus scrofa GN=UHRF1 PE=1 SV=2 - [F1S7K1_PIG]	2.46	1	1	91.1714	8.29443
F1S8S9	Uncharacterized protein OS=Sus scrofa GN=GBF1 PE=1 SV=2 - [F1S8S9_PIG]	0.91	1	1	206.723	5.79541
I3LSP2	Uncharacterized protein OS=Sus scrofa GN=CCDC9 PE=1 SV=1 - [I3LSP2_PIG]	5.47	1	2	59.6202	5.45264
F1SR87	Uncharacterized protein OS=Sus scrofa GN=ZFAND2B PE=1 SV=1 - [F1SR87_PIG]	3.08	1	1	28.2976	7.15186
I3LJ87	Uncharacterized protein OS=Sus scrofa GN=RPS2 PE=1 SV=1 - [I3LJ87_PIG]	4.89	2	1	19.9106	10.1255
F1S1X3	Uncharacterized protein OS=Sus scrofa GN=NARS PE=1 SV=2 - [F1S1X3_PIG]	1.25	1	1	64.4853	6.43018
F1SMN5	Uncharacterized protein OS=Sus scrofa GN=FLNC PE=1 SV=1 - [F1SMN5_PIG]	0.33	1	1	290.231	5.96045
A8U4R4	Transketolase OS=Sus scrofa GN=tkt PE=1 SV=1 - [A8U4R4_PIG]	3.05	1	1	67.7947	7.48877
Q9TUY2	Glyceraldehyde-3-phosphate dehydrogenase (Fragment) OS=Sus scrofa GN=GAPDH PE=2 SV=1 - [Q9TUY2_PIG]	12.04	8	2	19.9394	9.24658
F1SGS6	Uncharacterized protein OS=Sus scrofa GN=CAPRIN1 PE=1 SV=1 - [F1SGS6_PIG]	1.83	1	1	78.208	5.24951
I3LI44	Uncharacterized protein (Fragment) OS=Sus scrofa GN=COTL1 PE=1 SV=1 - [I3LI44_PIG]	8.03	1	1	15.4287	5.08447
A5GFU4	GNAS complex locus (Fragment) OS=Sus scrofa GN=GNAS PE=1 SV=1 - [A5GFU4_PIG]	2.83	9	1	36.7616	6.69775
I3L8I5	Uncharacterized protein (Fragment) OS=Sus scrofa GN=EIF6 PE=1 SV=1 - [I3L8I5_PIG]	10.43	1	1	22.9425	4.67822
Q29092	Endoplasmin OS=Sus scrofa GN=HSP90B1 PE=2 SV=3 - [ENPL_PIG]	1.99	1	1	92.4132	4.83057
F1SA50	Uncharacterized protein (Fragment) OS=Sus scrofa GN=HNRNPM PE=1 SV=1 - [F1SA50_PIG]	2.27	1	1	74.8941	8.99756
F2Z5B1	Leukocyte elastase inhibitor OS=Sus scrofa GN=SERPINB1 PE=1 SV=1 - [F2Z5B1_PIG]	2.65	2	1	42.544	6.56592
F1RQZ9	Uncharacterized protein OS=Sus scrofa GN=EFTUD2 PE=1 SV=2 - [F1RQZ9_PIG]	1.75	1	1	109.408	4.99561
F1SJ29	Uncharacterized protein (Fragment) OS=Sus scrofa GN=ULK3 PE=4 SV=2 - [F1SJ29_PIG]	1.67	1	1	54.2271	6.65381
F1SP32	Uncharacterized protein OS=Sus scrofa GN=RAD23B PE=1 SV=1 - [F1SP32_PIG]	7.11	1	1	43.1296	4.84326
B6ICW9	SLA-11 histocompatibility antigen, class I OS=Sus scrofa GN=SLA-11 PE=3 SV=1 - [B6ICW9_PIG]	4.61	2	1	42.2932	6.85889
F1SBH1	D-tyrosyl-tRNA(Tyr) deacylase OS=Sus scrofa GN=DTD1 PE=1 SV=2 - [F1SBH1_PIG]	7.66	1	2	23.2759	8.23584
F1SPG2	Dolichyl-diphosphooligosaccharide--protein glycosyltransferase subunit 1 OS=Sus scrofa GN=RPN1 PE=1 SV=1 - [F1SPG2_PIG]	1.97	2	1	68.5829	6.46826
F1SB42	Uncharacterized protein (Fragment) OS=Sus scrofa GN=EZR PE=1 SV=1 - [F1SB42_PIG]	3.68	1	1	42.2427	6.22705
I3LEX0	40S ribosomal protein S9 (Fragment) OS=Sus scrofa GN=RPS9 PE=1 SV=1 - [I3LEX0_PIG]	7.77	1	2	22.3954	10.814
I3LDM2	tRNA (guanine(46)-N(7))-methyltransferase (Fragment) OS=Sus scrofa GN=METTL1 PE=3 SV=1 - [I3LDM2_PIG]	6.64	4	1	30.6905	7.09326
I3LQS2	Uncharacterized protein OS=Sus scrofa GN=NT5C PE=1 SV=1 - [I3LQS2_PIG]	3.53	1	1	29.095	7.07861
F1RGJ3	Stress-70 protein, mitochondrial OS=Sus scrofa GN=HSPA9 PE=1 SV=2 - [F1RGJ3_PIG]	3.83	1	1	73.6047	6.07471
F1S192	Uncharacterized protein OS=Sus scrofa GN=PFDN2 PE=1 SV=1 - [F1S192_PIG]	9.09	1	1	16.6866	6.58057
I3L997	Uncharacterized protein OS=Sus scrofa PE=1 SV=1 - [I3L997_PIG]	6.25	1	1	16.8942	4.60205
F2Z514	40S ribosomal protein S27 (Fragment) OS=Sus scrofa GN=RPS27 PE=1 SV=2 - [F2Z514_PIG]	23.17	2	2	9.22674	9.45166
I3LC25	Uncharacterized protein OS=Sus scrofa GN=LMNB2 PE=1 SV=1 - [I3LC25_PIG]	3.49	1	1	70.4287	5.59229
F1RKM0	Uncharacterized protein OS=Sus scrofa GN=LMNB1 PE=1 SV=2 - [F1RKM0_PIG]	3.75	1	1	66.4456	5.13525
F1S4R5	Uncharacterized protein (Fragment) OS=Sus scrofa GN=SRSF7 PE=1 SV=2 - [F1S4R5_PIG]	6.72	1	4	30.7548	11.8101
F1SKQ0	Uncharacterized protein (Fragment) OS=Sus scrofa GN=DDX17 PE=1 SV=2 - [F1SKQ0_PIG]	3.4	1	2	80.8956	7.89893
A1XQU8	RPS6 (Fragment) OS=Sus scrofa GN=RPS6 PE=2 SV=1 - [A1XQU8_PIG]	2.53	4	1	27.4905	11.2095
F2Z5I9	Destrin (Fragment) OS=Sus scrofa GN=DSTN PE=1 SV=1 - [F2Z5I9_PIG]	7.32	2	1	18.3624	7.85498
F1SHR2	Uncharacterized protein OS=Sus scrofa GN=BCL2L13 PE=1 SV=1 - [F1SHR2_PIG]	3.23	1	1	49.5251	4.4751
Q29090	Serine/threonine-protein phosphatase 2A 55 kDa regulatory subunit B alpha isoform (Fragment) OS=Sus scrofa GN=PPP2R2A PE=2 SV=1 - [2ABA_PIG]	5.87	2	1	49.5825	6.20166
I3LQ51	Proteasome subunit beta type OS=Sus scrofa GN=PSMB1 PE=1 SV=1 - [I3LQ51_PIG]	7.05	1	1	26.3133	7.81104
F1RMT5	Uncharacterized protein OS=Sus scrofa GN=DIAPH1 PE=1 SV=2 - [F1RMT5_PIG]	1.12	1	1	138.929	5.5542
D0G784	Phosphoglycerate kinase (Fragment) OS=Sus scrofa GN=PGK1 PE=2 SV=1 - [D0G784_PIG]	7.9	6	2	35.3675	8.82178
Q06A95	ROD1 OS=Sus scrofa GN=ROD1 PE=1 SV=1 - [Q06A95_PIG]	1.91	1	1	56.4763	9.20264
F1S4B2	Uncharacterized protein OS=Sus scrofa GN=SRSF5 PE=1 SV=2 - [F1S4B2_PIG]	7.22	2	1	30.2768	11.5903
F1S456	Uncharacterized protein OS=Sus scrofa GN=ADAT1 PE=4 SV=1 - [F1S456_PIG]	2.01	1	1	54.7526	8.49951
F1S6V4	Uncharacterized protein (Fragment) OS=Sus scrofa GN=EIF4G2 PE=1 SV=2 - [F1S6V4_PIG]	0.75	1	1	105.534	7.7085
K7GK75	Cofilin-1 (Fragment) OS=Sus scrofa GN=CFL1 PE=1 SV=1 - [K7GK75_PIG]	21.05	1	1	6.2954	9.15869
F1SNK3	Uncharacterized protein (Fragment) OS=Sus scrofa GN=LOC100516774 PE=1 SV=2 - [F1SNK3_PIG]	6.05	1	1	31.2501	7.2251
F1SF78	CTP synthase OS=Sus scrofa GN=CTPS1 PE=1 SV=1 - [F1SF78_PIG]	2.37	1	1	66.5661	6.7124
F1S420	Uncharacterized protein OS=Sus scrofa GN=HNRNPAB PE=1 SV=2 - [F1S420_PIG]	10.67	2	2	31.5118	9.37842
F1SKF1	Uncharacterized protein OS=Sus scrofa GN=PLS1 PE=1 SV=2 - [F1SKF1_PIG]	2.74	1	2	57.2467	5.46533
F1SLC4	Annexin OS=Sus scrofa GN=ANXA4 PE=1 SV=1 - [F1SLC4_PIG]	3.13	2	1	35.7781	5.92236
I3L8F8	Uncharacterized protein OS=Sus scrofa GN=TXLNG PE=4 SV=2 - [I3L8F8_PIG]	2.54	1	1	58.4078	7.72314
Q9TSA7	Calmodulin (Fragments) OS=Sus scrofa PE=4 SV=1 - [Q9TSA7_PIG]	17.65	6	1	5.9308	4.4751
F1RP70	Uncharacterized protein (Fragment) OS=Sus scrofa GN=RBM26 PE=1 SV=2 - [F1RP70_PIG]	1.09	1	1	113.578	9.20264
Q53DY7	Histone H1.3-like protein (Fragment) OS=Sus scrofa PE=2 SV=1 - [Q53DY7_PIG]	7.03	6	1	12.8233	10.5796
F1RXD5	Uncharacterized protein OS=Sus scrofa GN=CPNE3 PE=1 SV=1 - [F1RXD5_PIG]	2.44	1	1	59.6061	5.8335
F1RRW2	Cytochrome b561 OS=Sus scrofa GN=CYB561 PE=4 SV=1 - [F1RRW2_PIG]	4.37	2	1	27.652	9.21729
I3LNN1	Uncharacterized protein OS=Sus scrofa GN=DDX23 PE=1 SV=1 - [I3LNN1_PIG]	0.87	2	1	92.632	9.46631
F1SJR5	Uncharacterized protein OS=Sus scrofa GN=PACSIN2 PE=1 SV=1 - [F1SJR5_PIG]	4.94	1	1	55.554	5.19873
F1S2N4	Uncharacterized protein OS=Sus scrofa GN=IRF2BPL PE=1 SV=1 - [F1S2N4_PIG]	2.04	1	2	81.1833	8.23584
F1RKQ8	Uncharacterized protein OS=Sus scrofa GN=CPSF7 PE=1 SV=1 - [F1RKQ8_PIG]	2.38	1	1	51.1088	7.78174
F1SB63	T-complex protein 1 subunit alpha OS=Sus scrofa GN=TCP1 PE=1 SV=1 - [F1SB63_PIG]	2.7	1	1	60.3166	5.98584
F1SDY8	Uncharacterized protein OS=Sus scrofa GN=ZC3H14 PE=1 SV=2 - [F1SDY8_PIG]	4.21	1	2	82.8193	7.03467
A9YX64	SR rich protein OS=Sus scrofa GN=SRrp130 PE=2 SV=1 - [A9YX64_PIG]	1.24	1	1	92.545	10.0229
K9J4M6	Adenosine deaminase, RNA-specific OS=Sus scrofa GN=ADAR PE=2 SV=1 - [K9J4M6_PIG]	2.62	2	2	127.18	8.32373
F1REX8	Uncharacterized protein (Fragment) OS=Sus scrofa GN=HIP1R PE=1 SV=2 - [F1REX8_PIG]	1.39	1	1	120.718	6.65381
F1SGB0	Uncharacterized protein OS=Sus scrofa GN=FXR1 PE=1 SV=2 - [F1SGB0_PIG]	2.78	3	1	60.8264	6.27783
F1RFQ9	Uncharacterized protein OS=Sus scrofa GN=SFSWAP PE=4 SV=1 - [F1RFQ9_PIG]	3.28	1	3	104.003	7.7085
F1RIU0	Uncharacterized protein OS=Sus scrofa GN=MRPS17 PE=1 SV=1 - [F1RIU0_PIG]	8.46	1	1	14.4199	9.84717
F1RWW4	Uncharacterized protein OS=Sus scrofa GN=PDLIM5 PE=1 SV=2 - [F1RWW4_PIG]	3.33	1	1	58.2988	8.26514
F1SJN5	Eukaryotic translation initiation factor 2 subunit 1 (Fragment) OS=Sus scrofa GN=EIF2A PE=1 SV=2 - [F1SJN5_PIG]	4.07	1	1	55.1369	8.92432
I3LLM3	Uncharacterized protein OS=Sus scrofa GN=PLA2G4A PE=4 SV=1 - [I3LLM3_PIG]	2.38	1	1	81.1982	5.09717
F1SKQ3	Uncharacterized protein OS=Sus scrofa GN=RABEPK PE=1 SV=1 - [F1SKQ3_PIG]	2.97	1	1	40.3925	6.22705
I3LSK0	Uncharacterized protein (Fragment) OS=Sus scrofa GN=ANKRD17 PE=1 SV=1 - [I3LSK0_PIG]	0.99	2	1	233.995	6.91748
Q29175	Zinc transporter SLC39A7 (Fragments) OS=Sus scrofa GN=SLC39A7 PE=2 SV=2 - [S39A7_PIG]	10.32	3	2	16.8295	8.95361
F1RKY1	Uncharacterized protein OS=Sus scrofa GN=SNAP29 PE=1 SV=1 - [F1RKY1_PIG]	4.65	1	1	28.6655	5.60498
I3LSY9	Uncharacterized protein OS=Sus scrofa GN=PBDC1 PE=1 SV=1 - [I3LSY9_PIG]	4.41	1	1	22.8392	4.80518
I3LNW9	Uncharacterized protein (Fragment) OS=Sus scrofa GN=DVL3 PE=4 SV=1 - [I3LNW9_PIG]	1.96	1	1	71.8788	6.69775
I3LRK1	Uncharacterized protein OS=Sus scrofa PE=1 SV=1 - [I3LRK1_PIG]	3.08	1	1	44.5421	5.18604
F1S0W0	Uncharacterized protein OS=Sus scrofa GN=RAPGEF1 PE=4 SV=2 - [F1S0W0_PIG]	1.46	1	2	136.009	6.21436
F1S4S1	Uncharacterized protein OS=Sus scrofa GN=KIAA1598 PE=1 SV=1 - [F1S4S1_PIG]	3.49	1	1	71.3556	5.43994
F1RG35	Uncharacterized protein OS=Sus scrofa GN=STUB1 PE=1 SV=2 - [F1RG35_PIG]	3.3	1	1	34.9704	5.87158
I3LTX1	Uncharacterized protein (Fragment) OS=Sus scrofa GN=LOC100156993 PE=4 SV=1 - [I3LTX1_PIG]	1.77	3	1	113.176	8.14795
F1SM67	Uncharacterized protein OS=Sus scrofa GN=ZW10 PE=1 SV=2 - [F1SM67_PIG]	2.43	1	1	88.9751	6.21436
F1RZV1	Uncharacterized protein OS=Sus scrofa GN=LOC100522554 PE=1 SV=1 - [F1RZV1_PIG]	3.33	1	1	23.6292	6.37939
I3LKF2	Uncharacterized protein OS=Sus scrofa PE=1 SV=1 - [I3LKF2_PIG]	0.95	1	1	208.749	8.04541
F1SP24	Uncharacterized protein OS=Sus scrofa GN=TMEM245 PE=1 SV=2 - [F1SP24_PIG]	2.54	1	1	95.9313	8.646
I3LJX4	Uncharacterized protein OS=Sus scrofa GN=APBB2 PE=4 SV=1 - [I3LJX4_PIG]	2.64	1	1	83.0412	6.15088
F1SMW9	Uncharacterized protein OS=Sus scrofa GN=PSMD1 PE=1 SV=2 - [F1SMW9_PIG]	2.77	2	1	67.7593	5.2749
F1ST12	Uncharacterized protein OS=Sus scrofa GN=CHD3 PE=1 SV=2 - [F1ST12_PIG]	1.75	1	2	226.453	7.18115
F1SJE6	Uncharacterized protein OS=Sus scrofa GN=PGM5 PE=1 SV=2 - [F1SJE6_PIG]	4.79	1	1	52.774	7.1958
F1S6D6	Uncharacterized protein (Fragment) OS=Sus scrofa GN=ST14 PE=3 SV=1 - [F1S6D6_PIG]	2.8	1	1	94.6324	5.90967
F1SK83	Uncharacterized protein OS=Sus scrofa GN=WASH1 PE=1 SV=1 - [F1SK83_PIG]	3.84	1	1	50.5501	5.61768
I3LIL4	Uncharacterized protein (Fragment) OS=Sus scrofa GN=MYO1C PE=1 SV=1 - [I3LIL4_PIG]	0.75	1	1	121.954	9.43701
F1SIA4	Uncharacterized protein (Fragment) OS=Sus scrofa GN=ARHGAP1 PE=1 SV=2 - [F1SIA4_PIG]	2.37	1	1	52.8964	6.18896
I3LB02	Uncharacterized protein OS=Sus scrofa GN=ZC3H4 PE=4 SV=1 - [I3LB02_PIG]	7.14	1	1	40.3611	5.23682
Q95264	Calcium/calmodulin-dependent protein kinase II isoform gamma-E (Fragment) OS=Sus scrofa PE=2 SV=1 - [Q95264_PIG]	7.19	4	2	36.9165	8.33838
K7GLY6	Uncharacterized protein OS=Sus scrofa GN=PTK2B PE=4 SV=1 - [K7GLY6_PIG]	1.49	2	1	115.764	6.45557
F1SC98	Uncharacterized protein (Fragment) OS=Sus scrofa GN=IDE PE=1 SV=2 - [F1SC98_PIG]	0.61	2	1	114.606	6.354
I3L9H8	Uncharacterized protein OS=Sus scrofa GN=STAU1 PE=1 SV=1 - [I3L9H8_PIG]	4.18	1	1	44.8864	9.31982
F1SCX5	Uncharacterized protein OS=Sus scrofa GN=RPP30 PE=4 SV=1 - [F1SCX5_PIG]	4.85	1	1	29.5188	8.76318
F1S0Z2	Uncharacterized protein (Fragment) OS=Sus scrofa GN=RG9MTD2 PE=4 SV=2 - [F1S0Z2_PIG]	2.68	1	1	43.0916	6.81494
F1RGW9	Uncharacterized protein (Fragment) OS=Sus scrofa GN=ARID4B PE=4 SV=2 - [F1RGW9_PIG]	1.45	1	1	146.224	5.08447
F1SDF8	Uncharacterized protein OS=Sus scrofa GN=BOLA1 PE=1 SV=1 - [F1SDF8_PIG]	6.57	1	1	14.5716	9.74463
F5BHI3	Cold inducible RNA binding protein transcript variant 3 OS=Sus scrofa GN=CIRP PE=2 SV=1 - [F5BHI3_PIG]	9.72	4	1	15.6825	9.83252
F1SN05	Uncharacterized protein OS=Sus scrofa GN=EIF3J PE=1 SV=1 - [F1SN05_PIG]	4.17	1	1	29.7749	4.85596
F1S8Z3	Uncharacterized protein OS=Sus scrofa GN=VWA5A PE=4 SV=1 - [F1S8Z3_PIG]	1.02	1	1	87.2377	6.771
F1S0C9	Uncharacterized protein OS=Sus scrofa GN=UBE2J1 PE=1 SV=1 - [F1S0C9_PIG]	2.2	2	1	35.1106	6.37939
F1SR83	Uncharacterized protein OS=Sus scrofa GN=ANKZF1 PE=4 SV=2 - [F1SR83_PIG]	1.65	1	1	80.8084	8.54346
F1RY92	Uncharacterized protein OS=Sus scrofa GN=SRSF3 PE=4 SV=1 - [F1RY92_PIG]	7.93	6	3	19.2188	11.605
Q2XVP5	Microtubule-associated protein RP/EB family member 1 OS=Sus scrofa GN=MAPRE1 PE=1 SV=1 - [Q2XVP5_PIG]	17.16	1	2	29.9582	5.31299
L7X0X2	Fas-associated death domain protein (Fragment) OS=Sus scrofa PE=2 SV=1 - [L7X0X2_PIG]	36.36	4	1	7.08948	4.61475
F1RU72	Uncharacterized protein OS=Sus scrofa GN=THOC2 PE=1 SV=2 - [F1RU72_PIG]	0.81	1	1	183.705	8.33838
F1S6Z3	Uncharacterized protein OS=Sus scrofa GN=ABRACL PE=1 SV=1 - [F1S6Z3_PIG]	29.63	1	1	9.06488	6.29053
I3LKJ3	Uncharacterized protein OS=Sus scrofa GN=DBN1 PE=1 SV=1 - [I3LKJ3_PIG]	4.44	1	1	21.1947	5.59229
Q0GFA0	IRF2 binding protein 1 (Fragment) OS=Sus scrofa PE=4 SV=1 - [Q0GFA0_PIG]	13.68	2	2	23.9488	7.60596
I3LK74	Uncharacterized protein OS=Sus scrofa PE=1 SV=1 - [I3LK74_PIG]	1.4	3	3	221.573	8.38232
I3LJ73	Uncharacterized protein OS=Sus scrofa GN=GMPS PE=1 SV=1 - [I3LJ73_PIG]	2.6	1	1	46.4082	6.85889
K7GPM1	Uncharacterized protein (Fragment) OS=Sus scrofa GN=ITGAV PE=1 SV=1 - [K7GPM1_PIG]	1.73	7	1	95.9975	5.33838
K7GRT1	Large proline-rich protein BAG6 (Fragment) OS=Sus scrofa GN=BAG6 PE=1 SV=1 - [K7GRT1_PIG]	5.82	5	1	21.2638	8.20654
F1RUT1	Uncharacterized protein OS=Sus scrofa GN=RBM4 PE=1 SV=2 - [F1RUT1_PIG]	5.34	6	2	39.4886	8.93896
K9IWE0	Chromodomain helicase DNA binding protein 1 OS=Sus scrofa GN=CHD1 PE=2 SV=1 - [K9IWE0_PIG]	1.11	4	1	196.363	7.15186
F1ST39	Uncharacterized protein OS=Sus scrofa GN=FXR2 PE=1 SV=1 - [F1ST39_PIG]	1.34	1	1	74.1781	6.22705
F1RJM4	Uncharacterized protein OS=Sus scrofa GN=TRAFD1 PE=4 SV=2 - [F1RJM4_PIG]	1.47	2	1	60.7183	5.42725
I3LHK5	Uncharacterized protein OS=Sus scrofa GN=LOC100620619 PE=1 SV=1 - [I3LHK5_PIG]	1.44	1	1	46.1673	7.37158
F1RMR6	Uncharacterized protein OS=Sus scrofa GN=HSPBP1 PE=1 SV=2 - [F1RMR6_PIG]	4.48	1	1	39.0875	5.13525
F1S3J9	Intercellular adhesion molecule 1 OS=Sus scrofa GN=ICAM-1 PE=1 SV=1 - [F1S3J9_PIG]	1.49	2	1	58.3976	6.65381
I3LCV0	Uncharacterized protein OS=Sus scrofa PE=4 SV=1 - [I3LCV0_PIG]	10	1	3	41.2847	9.87646
F1STD7	Uncharacterized protein (Fragment) OS=Sus scrofa GN=TMEM131 PE=4 SV=2 - [F1STD7_PIG]	0.95	1	1	196.265	8.38232
F1SLB6	Uncharacterized protein (Fragment) OS=Sus scrofa GN=TIMELESS PE=4 SV=1 - [F1SLB6_PIG]	0.83	1	1	138.541	5.33838
H9LBM1	PH domain and leucine rich repeat protein phosphatase 2 (Fragment) OS=Sus scrofa GN=PHLPP2 PE=4 SV=1 - [H9LBM1_PIG]	4.35	3	1	26.7371	4.95752
F1SN75	Uncharacterized protein OS=Sus scrofa GN=RICTOR PE=4 SV=2 - [F1SN75_PIG]	1.81	2	2	191.743	7.43018
I3LMK7	Uncharacterized protein OS=Sus scrofa GN=FAM208A PE=4 SV=1 - [I3LMK7_PIG]	1.26	2	2	179.907	6.48096
I3L5E4	Uncharacterized protein OS=Sus scrofa GN=GORASP1 PE=1 SV=1 - [I3L5E4_PIG]	2.46	1	1	47.2939	4.57666
F1SB61	Uncharacterized protein OS=Sus scrofa GN=WTAP PE=1 SV=1 - [F1SB61_PIG]	8.35	1	2	43.9586	5.24951
F1S4S9	Uncharacterized protein (Fragment) OS=Sus scrofa GN=DHX57 PE=4 SV=2 - [F1S4S9_PIG]	1.74	2	1	84.3139	5.59229
F1SKN6	Uncharacterized protein OS=Sus scrofa GN=MICALL1 PE=1 SV=2 - [F1SKN6_PIG]	3.59	1	2	93.0241	7.28369
F1RX38	Uncharacterized protein (Fragment) OS=Sus scrofa GN=PLRG1 PE=1 SV=2 - [F1RX38_PIG]	6.63	4	1	56.7569	9.24658
F1RIV4	Uncharacterized protein OS=Sus scrofa GN=LOC100523779 PE=1 SV=2 - [F1RIV4_PIG]	0.83	2	2	242.505	6.30322
I3LQ01	Uncharacterized protein OS=Sus scrofa GN=CLGN PE=1 SV=1 - [I3LQ01_PIG]	3.11	1	1	69.7233	4.70361
F1S320	Uncharacterized protein OS=Sus scrofa GN=CDK14 PE=4 SV=2 - [F1S320_PIG]	2.84	1	1	47.6845	8.92432
I3LJQ8	Uncharacterized protein (Fragment) OS=Sus scrofa PE=4 SV=1 - [I3LJQ8_PIG]	0.21	1	1	750.433	6.7417
I3LNN3	Uncharacterized protein OS=Sus scrofa GN=MKI67 PE=1 SV=1 - [I3LNN3_PIG]	6.33	2	4	320.391	9.92041
F1SDD7	Uncharacterized protein OS=Sus scrofa GN=POLR3C PE=4 SV=1 - [F1SDD7_PIG]	2.56	1	1	57.6088	8.17725
F2Z4X6	Uncharacterized protein (Fragment) OS=Sus scrofa GN=TOMM20 PE=1 SV=2 - [F2Z4X6_PIG]	8.9	1	1	16.4157	8.86572
F1RR38	Uncharacterized protein OS=Sus scrofa GN=TTC1 PE=1 SV=2 - [F1RR38_PIG]	6.85	1	1	33.6832	4.94482
F1RRN3	Uncharacterized protein (Fragment) OS=Sus scrofa GN=CUL7 PE=1 SV=2 - [F1RRN3_PIG]	1.2	1	1	195.909	6.21436
F1SKE6	Uncharacterized protein OS=Sus scrofa GN=U2SURP PE=1 SV=2 - [F1SKE6_PIG]	2.14	1	2	118.191	8.47021
K7GLI8	Uncharacterized protein OS=Sus scrofa GN=WNK3 PE=4 SV=1 - [K7GLI8_PIG]	0.86	2	1	191.42	5.46533
F1SHS6	Serine/threonine-protein kinase WNK1 OS=Sus scrofa GN=WNK1 PE=1 SV=2 - [F1SHS6_PIG]	0.76	1	1	248.823	6.31592
P00348	Hydroxyacyl-coenzyme A dehydrogenase, mitochondrial OS=Sus scrofa GN=HADH PE=1 SV=2 - [HCDH_PIG]	4.14	1	1	34.14	8.99756
F1RYR0	Uncharacterized protein OS=Sus scrofa GN=GRIK2 PE=4 SV=2 - [F1RYR0_PIG]	3.33	1	1	98.3731	7.00537
A3RKG5	Progesterone receptor membrane component 2 OS=Sus scrofa GN=PGRMC2 PE=1 SV=1 - [A3RKG5_PIG]	10.91	2	1	18.1667	4.76709
F1SGA4	Uncharacterized protein OS=Sus scrofa GN=YEATS2 PE=4 SV=1 - [F1SGA4_PIG]	0.7	1	1	150.747	8.89502
F1S9J9	Uncharacterized protein OS=Sus scrofa GN=RAB3GAP2 PE=1 SV=1 - [F1S9J9_PIG]	1.44	1	1	154.996	6.02393
D3K5K8	Histone acetyltransferase OS=Sus scrofa GN=MYST2 PE=2 SV=1 - [D3K5K8_PIG]	4.58	3	2	70.5821	8.90967
F1RGX3	Uncharacterized protein OS=Sus scrofa GN=LUC7L PE=1 SV=1 - [F1RGX3_PIG]	1.62	1	1	43.6703	10.0376
I3LN87	Uncharacterized protein (Fragment) OS=Sus scrofa GN=GPRC5A PE=1 SV=1 - [I3LN87_PIG]	4.44	1	2	40.4873	8.92432
F1SKD4	Uncharacterized protein OS=Sus scrofa GN=MON2 PE=1 SV=2 - [F1SKD4_PIG]	0.44	1	1	178.396	6.12549
F1RXC7	Uncharacterized protein (Fragment) OS=Sus scrofa GN=CASC3 PE=4 SV=2 - [F1RXC7_PIG]	7.44	1	3	66.6401	7.57666
F1SHF6	Uncharacterized protein OS=Sus scrofa GN=HECTD1 PE=1 SV=2 - [F1SHF6_PIG]	0.46	1	1	288.861	5.33838
I7GF95	Guanine nucleotide binding protein-like 1 OS=Sus scrofa GN=GNL1 PE=1 SV=1 - [I7GF95_PIG]	2.97	1	2	68.7036	5.79541
F1ST03	Uncharacterized protein OS=Sus scrofa GN=POGZ PE=1 SV=2 - [F1ST03_PIG]	1.2	1	1	155.817	7.34229
F1RQM9	Uncharacterized protein OS=Sus scrofa GN=KIAA1109 PE=4 SV=2 - [F1RQM9_PIG]	0.28	1	1	554.719	6.60986
F1RWI7	Uncharacterized protein OS=Sus scrofa GN=STAU2 PE=1 SV=2 - [F1RWI7_PIG]	4	1	1	41.0843	9.5835
I3LA95	Uncharacterized protein (Fragment) OS=Sus scrofa GN=MAST4 PE=4 SV=1 - [I3LA95_PIG]	0.44	3	1	218.859	8.85107
F1SBI9	Kinesin-like protein OS=Sus scrofa GN=KIF16B PE=3 SV=2 - [F1SBI9_PIG]	1.21	2	1	150.375	5.94775
F1RYL9	Ubiquitin carboxyl-terminal hydrolase OS=Sus scrofa GN=USP8 PE=3 SV=2 - [F1RYL9_PIG]	1.47	1	1	124.253	8.49951
I3LM69	Uncharacterized protein OS=Sus scrofa GN=SPICE1 PE=4 SV=1 - [I3LM69_PIG]	2.43	1	1	88.0883	6.82959
F1RR44	Serine/threonine-protein phosphatase 2A activator OS=Sus scrofa GN=PPP2R4 PE=1 SV=2 - [F1RR44_PIG]	5.88	1	1	40.8579	7.23975
I3LLT6	Uncharacterized protein OS=Sus scrofa GN=LOC100625119 PE=4 SV=1 - [I3LLT6_PIG]	2.28	2	1	69.6938	5.35107
I3L6H1	Uncharacterized protein OS=Sus scrofa GN=SRSF10 PE=1 SV=1 - [I3L6H1_PIG]	8.74	2	3	22.3331	10.4624
F1SSV8	Uncharacterized protein (Fragment) OS=Sus scrofa GN=RPAP1 PE=4 SV=1 - [F1SSV8_PIG]	1.87	1	1	152.273	6.34131
I3LEA6	Uncharacterized protein OS=Sus scrofa GN=LOC102167445 PE=4 SV=1 - [I3LEA6_PIG]	25	2	1	13.5995	4.55127
F1SKX8	Uncharacterized protein OS=Sus scrofa GN=FILIP1L PE=4 SV=2 - [F1SKX8_PIG]	1.96	1	1	87.2457	6.48096
F1RUH8	Kinesin-like protein OS=Sus scrofa GN=KIF13A PE=1 SV=2 - [F1RUH8_PIG]	0.92	1	1	193.877	5.38916
F1RGP5	Uncharacterized protein OS=Sus scrofa GN=SHC1 PE=4 SV=2 - [F1RGP5_PIG]	3.38	2	1	51.644	7.18115
F1SCM9	Uncharacterized protein OS=Sus scrofa GN=TRIP10 PE=1 SV=1 - [F1SCM9_PIG]	2.99	1	1	68.3343	5.73193
A3FM03	Serine/threonine-protein kinase receptor (Fragment) OS=Sus scrofa PE=2 SV=1 - [A3FM03_PIG]	10.78	4	2	34.8824	6.32861
F1SST1	Uncharacterized protein OS=Sus scrofa GN=DNAJC17 PE=1 SV=1 - [F1SST1_PIG]	5.26	1	1	34.4239	8.44092
F1S033	Uncharacterized protein OS=Sus scrofa GN=BRD3 PE=1 SV=2 - [F1S033_PIG]	1.52	1	1	79.5611	9.37842
F1SU41	Uncharacterized protein OS=Sus scrofa GN=ZSWIM8 PE=4 SV=2 - [F1SU41_PIG]	1.19	1	2	198.076	6.85889
I3LQ28	Uncharacterized protein OS=Sus scrofa GN=CBX5 PE=4 SV=1 - [I3LQ28_PIG]	4.21	2	1	22.098	5.85889
F1SKU1	Uncharacterized protein OS=Sus scrofa GN=CWC27 PE=1 SV=2 - [F1SKU1_PIG]	6.39	1	1	35.0495	5.46533
F1RFS7	Uncharacterized protein OS=Sus scrofa GN=MMP15 PE=4 SV=2 - [F1RFS7_PIG]	6.27	1	1	75.7758	7.12256
F1SNR2	Uncharacterized protein OS=Sus scrofa GN=MTMR10 PE=4 SV=2 - [F1SNR2_PIG]	1.57	1	1	87.5929	8.54346
F1RM23	Uncharacterized protein OS=Sus scrofa GN=CCDC61 PE=4 SV=2 - [F1RM23_PIG]	5.8	1	2	58.1808	10.3892
I3LA44	Uncharacterized protein OS=Sus scrofa GN=NRBP1 PE=1 SV=1 - [I3LA44_PIG]	2.48	1	1	53.9693	5.64307
F1SH60	Uncharacterized protein (Fragment) OS=Sus scrofa GN=CPSF6 PE=1 SV=1 - [F1SH60_PIG]	6.73	2	1	23.7057	9.61279
F1S9I0	Uncharacterized protein OS=Sus scrofa GN=MIA3 PE=1 SV=2 - [F1S9I0_PIG]	1	1	1	205.783	4.88135
F1SQP3	Uncharacterized protein (Fragment) OS=Sus scrofa GN=TMCC3 PE=4 SV=1 - [F1SQP3_PIG]	2.43	2	1	50.1032	8.29443
F1RPX2	Uncharacterized protein OS=Sus scrofa GN=EML3 PE=1 SV=2 - [F1RPX2_PIG]	1.11	1	1	95.5856	6.87354
F1SH58	Uncharacterized protein OS=Sus scrofa GN=FRS2 PE=4 SV=1 - [F1SH58_PIG]	1.58	1	1	56.8169	5.66846
K7GQA1	Uncharacterized protein OS=Sus scrofa GN=F11R PE=1 SV=1 - [K7GQA1_PIG]	2.81	2	1	26.9957	8.83643
F1RTS7	Uncharacterized protein OS=Sus scrofa GN=RIMS1 PE=1 SV=2 - [F1RTS7_PIG]	2.22	1	2	169.66	9.70068
A6XAC5	Protein phosphatase 2A regulatory subunit B B56 alpha isoform OS=Sus scrofa GN=PPP2R5A PE=2 SV=1 - [A6XAC5_PIG]	1.64	2	1	56.2532	6.7124
F1SCX7	Kinesin-like protein OS=Sus scrofa GN=KIF20B PE=3 SV=2 - [F1SCX7_PIG]	0.77	1	1	211.556	5.57959
K7GKV3	Dual oxidase 2 OS=Sus scrofa GN=DUOX2 PE=4 SV=1 - [K7GKV3_PIG]	1.62	3	1	82.7402	6.27783
I3LFD2	Uncharacterized protein OS=Sus scrofa PE=4 SV=1 - [I3LFD2_PIG]	5.93	2	2	43.6148	7.28369
I3LN07	Uncharacterized protein OS=Sus scrofa GN=UHRF1BP1L PE=4 SV=1 - [I3LN07_PIG]	0.9	2	1	161.496	6.16357
F1S1G5	Uncharacterized protein (Fragment) OS=Sus scrofa GN=NUDCD1 PE=1 SV=2 - [F1S1G5_PIG]	4.89	1	1	51.3776	4.94482
F1RHB3	Uncharacterized protein OS=Sus scrofa GN=SLC25A48 PE=3 SV=1 - [F1RHB3_PIG]	6.43	1	1	33.3541	8.6167
I3LTT6	Uncharacterized protein (Fragment) OS=Sus scrofa GN=ARHGAP21 PE=4 SV=1 - [I3LTT6_PIG]	1.04	4	1	212.089	7.54736
B9TSW2	DnaJ-like protein subfamily C member 6 OS=Sus scrofa GN=DNAJC6 PE=2 SV=1 - [B9TSW2_PIG]	1.3	2	1	100.7	8.54346
F1RZ15	Uncharacterized protein OS=Sus scrofa GN=UHRF1BP1 PE=4 SV=2 - [F1RZ15_PIG]	1.1	1	1	170.022	6.39209
F1SCU6	Uncharacterized protein OS=Sus scrofa GN=PUM2 PE=4 SV=2 - [F1SCU6_PIG]	4.14	1	3	114.162	6.91748
F1RV33	Uncharacterized protein OS=Sus scrofa GN=FAM104A PE=4 SV=2 - [F1RV33_PIG]	6.01	1	1	19.1633	11.2681
F1SM39	Uncharacterized protein OS=Sus scrofa GN=ALPK2 PE=4 SV=2 - [F1SM39_PIG]	1.16	1	1	231.613	5.17334
F1S7R8	Uncharacterized protein OS=Sus scrofa GN=STXBP5 PE=1 SV=2 - [F1S7R8_PIG]	0.81	2	1	123.344	7.10791
I3LUX6	Uncharacterized protein OS=Sus scrofa GN=KBTBD11 PE=1 SV=1 - [I3LUX6_PIG]	4.63	2	2	66.8844	6.354
F1SRC3	Uncharacterized protein OS=Sus scrofa GN=L3MBTL2 PE=4 SV=1 - [F1SRC3_PIG]	2.69	1	1	79.3095	6.58057
I3LN09	Uncharacterized protein (Fragment) OS=Sus scrofa PE=4 SV=1 - [I3LN09_PIG]	13.79	1	1	25.0814	9.31982
I3LP68	Non-specific protein-tyrosine kinase OS=Sus scrofa GN=ABL2 PE=4 SV=1 - [I3LP68_PIG]	1.11	1	1	127.566	7.98682
F1SI93	Uncharacterized protein (Fragment) OS=Sus scrofa GN=NEO1 PE=4 SV=2 - [F1SI93_PIG]	1.69	1	1	123.243	7.2251
F1RYP5	Uncharacterized protein OS=Sus scrofa GN=CWC22 PE=1 SV=2 - [F1RYP5_PIG]	1	1	1	104.834	7.60596
F1S6I6	Uncharacterized protein (Fragment) OS=Sus scrofa GN=MTHFSD PE=4 SV=2 - [F1S6I6_PIG]	2.45	1	1	40.1941	9.42236
Q06AA6	TRA2A OS=Sus scrofa GN=TRA2A PE=1 SV=1 - [Q06AA6_PIG]	9.68	1	2	32.2929	11.2827
F1RPX0	Uncharacterized protein OS=Sus scrofa GN=TUT1 PE=4 SV=2 - [F1RPX0_PIG]	1.83	1	1	93.7727	6.58057
D0G774	Ceramide synthase 4 OS=Sus scrofa GN=LASS4 PE=1 SV=1 - [D0G774_PIG]	6.11	1	1	45.8044	8.47021
F1SA09	Uncharacterized protein OS=Sus scrofa GN=ANKRD9 PE=4 SV=1 - [F1SA09_PIG]	7.19	1	1	34.5421	9.1001
I3LRP4	Uncharacterized protein (Fragment) OS=Sus scrofa GN=PDZD2 PE=4 SV=1 - [I3LRP4_PIG]	0.27	2	1	271.563	8.08936
F1RJP7	Uncharacterized protein (Fragment) OS=Sus scrofa PE=3 SV=2 - [F1RJP7_PIG]	7.35	1	1	66.2055	8.14795
F1RM66	Histone-lysine N-methyltransferase OS=Sus scrofa GN=KMT2B PE=4 SV=2 - [F1RM66_PIG]	0.84	1	1	294.595	8.22119
F1SG89	Uncharacterized protein OS=Sus scrofa GN=ABCC5 PE=3 SV=2 - [F1SG89_PIG]	1.43	1	1	141.188	8.88037
I3LQY6	Uncharacterized protein OS=Sus scrofa GN=WWOX PE=4 SV=1 - [I3LQY6_PIG]	11.24	1	1	20.1509	6.04932
I3LF64	Uncharacterized protein OS=Sus scrofa GN=ZRSR2 PE=4 SV=2 - [I3LF64_PIG]	1.67	1	1	56.9416	9.67139
F1SHI5	Uncharacterized protein OS=Sus scrofa GN=BAZ1A PE=1 SV=2 - [F1SHI5_PIG]	1.16	1	1	178.707	6.354
I3L7Q7	Uncharacterized protein OS=Sus scrofa GN=CBLB PE=4 SV=1 - [I3L7Q7_PIG]	3.18	2	2	94.0069	6.90283
O18734	Protein phosphatase 1 regulatory subunit 14A OS=Sus scrofa GN=CPI17 PE=1 SV=1 - [PP14A_PIG]	8.84	1	1	16.6618	9.90576
I3LQM8	Uncharacterized protein OS=Sus scrofa GN=FLG2 PE=1 SV=1 - [I3LQM8_PIG]	0.55	1	1	241.03	9.01221
F1SNC9	Receptor protein-tyrosine kinase OS=Sus scrofa GN=MUSK PE=4 SV=2 - [F1SNC9_PIG]	1.06	2	1	94.7609	8.30908
F1RFH0	Uncharacterized protein OS=Sus scrofa GN=GAS2L1 PE=4 SV=1 - [F1RFH0_PIG]	3.96	1	2	72.3296	10.2866
K7GPW7	Uncharacterized protein OS=Sus scrofa GN=CCDC120 PE=4 SV=1 - [K7GPW7_PIG]	1.76	3	1	66.7454	9.53955
K7GS03	Uncharacterized protein (Fragment) OS=Sus scrofa GN=LOC100514839 PE=1 SV=1 - [K7GS03_PIG]	0.56	3	1	177.361	5.51611
F1RRT6	Uncharacterized protein OS=Sus scrofa GN=LOC100739241 PE=1 SV=2 - [F1RRT6_PIG]	11.79	3	1	24.1481	6.68311
F1SHM3	Uncharacterized protein OS=Sus scrofa GN=SYNJ1 PE=1 SV=2 - [F1SHM3_PIG]	1.46	1	1	172.709	6.97607
F1RRN7	Uncharacterized protein OS=Sus scrofa GN=MTMR4 PE=4 SV=2 - [F1RRN7_PIG]	1.26	1	1	132.238	6.01123
F1SBT9	Uncharacterized protein OS=Sus scrofa GN=MLLT1 PE=4 SV=2 - [F1SBT9_PIG]	1.26	1	1	61.723	8.88037
I3LDA3	Uncharacterized protein OS=Sus scrofa PE=4 SV=1 - [I3LDA3_PIG]	1.11	2	1	90.7249	7.97217
I3LK10	Uncharacterized protein OS=Sus scrofa GN=LOC102164764 PE=1 SV=1 - [I3LK10_PIG]	6.95	1	1	20.9744	7.41553
K9J4V3	TRAF2 and NCK-interacting protein kinase isoform 4 OS=Sus scrofa GN=TNIK PE=2 SV=1 - [K9J4V3_PIG]	4.99	3	4	150.24	7.35693
F1RFV9	Uncharacterized protein (Fragment) OS=Sus scrofa GN=MINK1 PE=1 SV=2 - [F1RFV9_PIG]	0.91	1	1	148.752	8.00146
I3LHG9	Uncharacterized protein OS=Sus scrofa PE=4 SV=1 - [I3LHG9_PIG]	2.72	1	1	36.9729	5.24951
F1SUT6	Uncharacterized protein OS=Sus scrofa GN=ARHGEF17 PE=1 SV=2 - [F1SUT6_PIG]	1.31	1	2	220.581	6.40479
F1SJ20	Uncharacterized protein OS=Sus scrofa GN=TMEM115 PE=4 SV=1 - [F1SJ20_PIG]	2.56	1	1	38.2987	8.42627
F1S4X7	Uncharacterized protein OS=Sus scrofa GN=MYH7B PE=4 SV=2 - [F1S4X7_PIG]	0.57	1	1	221.402	5.98584
I3L5E2	Uncharacterized protein OS=Sus scrofa GN=SNX17 PE=4 SV=1 - [I3L5E2_PIG]	3.62	1	1	52.7682	7.6792
F1RFA9	Uncharacterized protein OS=Sus scrofa GN=TRAF7 PE=4 SV=1 - [F1RFA9_PIG]	1.34	1	1	74.4499	7.23975
F1SIZ8	Uncharacterized protein OS=Sus scrofa GN=RBM15B PE=4 SV=2 - [F1SIZ8_PIG]	4.26	1	4	97.2207	9.90576
F1SIZ3	Uncharacterized protein OS=Sus scrofa GN=RAD54L2 PE=4 SV=2 - [F1SIZ3_PIG]	3.7	1	1	94.3669	7.97217
F1SFT8	Uncharacterized protein OS=Sus scrofa GN=LOC100625193 PE=4 SV=2 - [F1SFT8_PIG]	2.77	1	1	166.149	5.88428
F1SMA3	Uncharacterized protein OS=Sus scrofa GN=LOC100520201 PE=4 SV=2 - [F1SMA3_PIG]	2.95	1	1	62.8014	4.61475
I3LQZ8	Uncharacterized protein OS=Sus scrofa GN=CHD2 PE=4 SV=1 - [I3LQZ8_PIG]	1.81	3	2	197.23	7.91357
I3LCF4	Uncharacterized protein OS=Sus scrofa GN=MCM3AP PE=4 SV=1 - [I3LCF4_PIG]	0.45	1	1	217.679	6.94678
I3L8D7	Ral GTPase-activating protein subunit alpha-1 (Fragment) OS=Sus scrofa GN=RALGAPA1 PE=4 SV=1 - [I3L8D7_PIG]	4.88	1	3	123.044	7.72314
F1SGX1	Uncharacterized protein OS=Sus scrofa GN=CHAF1B PE=4 SV=1 - [F1SGX1_PIG]	2.68	1	1	61.1042	7.48877
I3LES5	Uncharacterized protein OS=Sus scrofa GN=DUS2 PE=4 SV=1 - [I3LES5_PIG]	3.45	1	1	55.0492	7.51807
F1RHK9	Uncharacterized protein OS=Sus scrofa GN=ARHGEF11 PE=4 SV=2 - [F1RHK9_PIG]	1.82	1	2	164.402	5.5415
F1RVY0	Uncharacterized protein (Fragment) OS=Sus scrofa GN=TOR4A PE=4 SV=2 - [F1RVY0_PIG]	3.31	1	1	46.7989	9.81787
F1RPP4	Uncharacterized protein OS=Sus scrofa GN=MBD1 PE=4 SV=2 - [F1RPP4_PIG]	5.95	1	1	72.933	9.59814
I3LKP7	Uncharacterized protein OS=Sus scrofa PE=4 SV=1 - [I3LKP7_PIG]	17.53	1	3	16.5111	9.20264
F1SFW6	Uncharacterized protein OS=Sus scrofa GN=DENND4B PE=4 SV=2 - [F1SFW6_PIG]	0.6	1	1	163.954	7.37158
F1S7N8	Uncharacterized protein OS=Sus scrofa GN=CCDC94 PE=4 SV=2 - [F1S7N8_PIG]	10.15	1	1	37.3469	5.93506
I3LLZ4	Uncharacterized protein OS=Sus scrofa GN=ERF PE=3 SV=1 - [I3LLZ4_PIG]	4.13	1	1	59.3379	7.29834
F1SK02	Uncharacterized protein OS=Sus scrofa GN=C7H15orf38 PE=1 SV=2 - [F1SK02_PIG]	4.42	1	1	24.7543	5.38916
F1SFS1	Uncharacterized protein OS=Sus scrofa GN=MAGI1 PE=4 SV=2 - [F1SFS1_PIG]	0.45	1	1	148.356	7.09326
F1SE85	Uncharacterized protein (Fragment) OS=Sus scrofa GN=BAG1 PE=1 SV=1 - [F1SE85_PIG]	2.17	1	1	35.7628	8.76318
F8SIP4	T-box 2 protein OS=Sus scrofa GN=TBX2 PE=2 SV=1 - [F8SIP4_PIG]	1.68	1	1	75.0863	9.05615
F1RJZ4	Uncharacterized protein OS=Sus scrofa GN=GPALPP1 PE=1 SV=2 - [F1RJZ4_PIG]	10.06	1	2	39.1162	5.56689
F1STT2	Uncharacterized protein OS=Sus scrofa GN=SYTL2 PE=1 SV=2 - [F1STT2_PIG]	2.29	1	1	103.021	7.7085
F1SST9	Uncharacterized protein OS=Sus scrofa GN=PIKFYVE PE=4 SV=2 - [F1SST9_PIG]	1.19	1	1	237.618	6.62451
I3LHW0	Uncharacterized protein (Fragment) OS=Sus scrofa PE=3 SV=1 - [I3LHW0_PIG]	2.9	2	1	69.5992	9.24658
F1SUX8	Uncharacterized protein (Fragment) OS=Sus scrofa GN=KAZN PE=1 SV=2 - [F1SUX8_PIG]	5.35	1	3	71.4883	7.6499
F1RSM7	Uncharacterized protein OS=Sus scrofa GN=HSF1 PE=3 SV=2 - [F1RSM7_PIG]	2.51	1	2	55.6802	5.22412
F1SNU1	Uncharacterized protein OS=Sus scrofa GN=LOC100627150 PE=4 SV=2 - [F1SNU1_PIG]	9.12	1	1	36.1177	9.77393
F1RSG7	Uncharacterized protein OS=Sus scrofa GN=RGS20 PE=1 SV=2 - [F1RSG7_PIG]	5	1	1	42.6023	8.104
F1SAQ4	Uncharacterized protein OS=Sus scrofa GN=SETD3 PE=1 SV=2 - [F1SAQ4_PIG]	1.68	2	1	66.9209	6.07471
F1RSS5	Uncharacterized protein OS=Sus scrofa GN=FRY PE=1 SV=2 - [F1RSS5_PIG]	0.88	1	1	138.627	5.19873
F1S3C5	Uncharacterized protein OS=Sus scrofa PE=4 SV=2 - [F1S3C5_PIG]	1.75	3	1	67.2234	6.56592
F1SV33	Uncharacterized protein OS=Sus scrofa GN=MSANTD4 PE=4 SV=1 - [F1SV33_PIG]	6.96	1	1	41.1415	5.50342
F1RG97	Uncharacterized protein OS=Sus scrofa GN=BCL7C PE=4 SV=1 - [F1RG97_PIG]	17.51	1	1	23.3918	5.10986
F1S541	Uncharacterized protein OS=Sus scrofa PE=4 SV=2 - [F1S541_PIG]	4.11	1	1	44.3953	8.36768
F1S8I5	Histone-lysine N-methyltransferase, H3 lysine-79 specific OS=Sus scrofa GN=DOT1L PE=3 SV=2 - [F1S8I5_PIG]	1.41	2	1	126.762	9.51025
F1SUD5	Uncharacterized protein OS=Sus scrofa GN=PHF2 PE=1 SV=2 - [F1SUD5_PIG]	1.43	1	1	114.788	9.39307
F1SI36	Uncharacterized protein (Fragment) OS=Sus scrofa GN=TRAK2 PE=4 SV=2 - [F1SI36_PIG]	3.35	1	1	99.5972	5.35107
F1SSQ7	Uncharacterized protein (Fragment) OS=Sus scrofa GN=IKZF2 PE=4 SV=2 - [F1SSQ7_PIG]	7.9	1	2	54.4712	7.09326
F1RZS8	Uncharacterized protein OS=Sus scrofa GN=DAXX PE=4 SV=2 - [F1RZS8_PIG]	2.76	1	1	83.742	4.80518
I3LM52	Uncharacterized protein OS=Sus scrofa GN=HDAC4 PE=4 SV=1 - [I3LM52_PIG]	1.43	1	1	115.706	6.97607
I3LJE7	Uncharacterized protein OS=Sus scrofa PE=1 SV=1 - [I3LJE7_PIG]	10.38	1	1	19.9916	8.96826
I3LT94	Uncharacterized protein OS=Sus scrofa GN=LZTS2 PE=4 SV=1 - [I3LT94_PIG]	3.31	1	1	47.9202	7.75244
F1SDJ6	Uncharacterized protein OS=Sus scrofa GN=ITSN2 PE=1 SV=2 - [F1SDJ6_PIG]	0.72	1	1	189.882	8.54346
F1RH32	DNA polymerase OS=Sus scrofa GN=POLD1 PE=1 SV=2 - [F1RH32_PIG]	0.54	1	1	123.585	7.43018
F1S1B7	Uncharacterized protein OS=Sus scrofa GN=AATF PE=4 SV=2 - [F1S1B7_PIG]	3.38	1	1	62.9163	4.86865
F1SBF2	Uncharacterized protein OS=Sus scrofa PE=4 SV=2 - [F1SBF2_PIG]	1.95	2	1	53.7191	9.39307
Q3LUR7	Sodium-dependent phosphate transporter isoform NaPi-IIa OS=Sus scrofa PE=2 SV=1 - [Q3LUR7_PIG]	2.5	1	1	68.9655	8.95361
F1SEQ4	Uncharacterized protein (Fragment) OS=Sus scrofa GN=NRG3 PE=4 SV=2 - [F1SEQ4_PIG]	9.97	1	1	39.1736	7.6499
K7GSF5	Uncharacterized protein (Fragment) OS=Sus scrofa GN=ATP11C PE=4 SV=1 - [K7GSF5_PIG]	4.25	2	1	24.666	9.74463
I3LP77	Uncharacterized protein (Fragment) OS=Sus scrofa PE=4 SV=1 - [I3LP77_PIG]	1.1	2	1	177.578	6.21436
I3L9A3	Caspase OS=Sus scrofa GN=CASP9 PE=3 SV=1 - [I3L9A3_PIG]	3.36	2	1	45.8611	6.20166
I3L900	Uncharacterized protein OS=Sus scrofa GN=SDR42E1 PE=3 SV=1 - [I3L900_PIG]	4.87	1	1	43.7298	8.47021
Q9BDV0	BRCA1 (Fragment) OS=Sus scrofa PE=4 SV=1 - [Q9BDV0_PIG]	0.95	4	1	104.361	7.1665
F1S3M5	Uncharacterized protein OS=Sus scrofa GN=L3MBTL3 PE=4 SV=2 - [F1S3M5_PIG]	1.67	1	1	88.3644	6.45557
F1RH79	Uncharacterized protein OS=Sus scrofa GN=BRD8 PE=4 SV=2 - [F1RH79_PIG]	1.47	1	1	103.158	4.729
F1RI63	Uncharacterized protein OS=Sus scrofa GN=IQCE PE=4 SV=2 - [F1RI63_PIG]	0.65	1	1	84.8917	9.0415
Q95JA5	Transcription factor GATA-6 (Fragment) OS=Sus scrofa GN=GATA6 PE=2 SV=2 - [GATA6_PIG]	9.98	2	1	45.3818	8.49951
F1RQY2	Ataxin-7-like protein 3 OS=Sus scrofa GN=ATXN7L3 PE=3 SV=1 - [F1RQY2_PIG]	6.34	1	1	38.6257	7.03467
F1RTG4	NF-kappa-B inhibitor-like protein 1 OS=Sus scrofa GN=NFKBIL1 PE=4 SV=1 - [F1RTG4_PIG]	7.37	2	1	43.0324	7.57666
I3LIP5	Uncharacterized protein OS=Sus scrofa GN=PDCL PE=4 SV=1 - [I3LIP5_PIG]	9.09	2	1	32.6438	4.7417
F1S6K3	Uncharacterized protein OS=Sus scrofa GN=KLHDC4 PE=4 SV=2 - [F1S6K3_PIG]	7.17	1	1	52.5754	4.89404
F1SD56	Uncharacterized protein (Fragment) OS=Sus scrofa GN=LOC100513647 PE=1 SV=1 - [F1SD56_PIG]	1.69	1	1	38.5245	5.40186
I3LSS5	Uncharacterized protein OS=Sus scrofa GN=ISY1 PE=1 SV=1 - [I3LSS5_PIG]	21.77	1	1	14.1741	4.64014
I3LLH3	Uncharacterized protein OS=Sus scrofa GN=ZNF276 PE=4 SV=1 - [I3LLH3_PIG]	2.48	1	1	65.3123	8.6167
F1SBJ7	Uncharacterized protein OS=Sus scrofa GN=SPTLC3 PE=3 SV=2 - [F1SBJ7_PIG]	2.55	1	1	61.4713	8.20654
I3LBG3	Ubiquitin carboxyl-terminal hydrolase OS=Sus scrofa GN=USP20 PE=3 SV=1 - [I3LBG3_PIG]	0.54	3	1	102.372	6.20166
I3L8V8	Uncharacterized protein (Fragment) OS=Sus scrofa GN=AJUBA PE=4 SV=1 - [I3L8V8_PIG]	3.35	1	1	35.5937	7.07861
I3LK03	Uncharacterized protein (Fragment) OS=Sus scrofa GN=RTKN PE=1 SV=1 - [I3LK03_PIG]	8.65	3	2	22.7695	6.1001
F1SET5	Uncharacterized protein OS=Sus scrofa GN=MTMR7 PE=1 SV=1 - [F1SET5_PIG]	2.88	1	1	75.8494	6.37939
F1SM36	Uncharacterized protein (Fragment) OS=Sus scrofa PE=4 SV=2 - [F1SM36_PIG]	10.17	1	1	12.9424	4.70361
I3LBZ5	Uncharacterized protein OS=Sus scrofa GN=SCARF2 PE=4 SV=1 - [I3LBZ5_PIG]	7.04	2	4	91.4552	8.30908
I3LTZ4	Uncharacterized protein OS=Sus scrofa PE=4 SV=1 - [I3LTZ4_PIG]	5.31	3	1	13.5579	8.42627
K7GKH9	Uncharacterized protein (Fragment) OS=Sus scrofa GN=TG PE=4 SV=1 - [K7GKH9_PIG]	4.55	4	1	38.6502	5.2876
F1SKP7	Uncharacterized protein OS=Sus scrofa GN=CSNK1E PE=3 SV=1 - [F1SKP7_PIG]	2.4	1	1	47.3062	9.65674
I3LLG1	Uncharacterized protein OS=Sus scrofa GN=MON1A PE=4 SV=1 - [I3LLG1_PIG]	3.42	1	1	61.7693	6.13818
I3LPQ7	Uncharacterized protein OS=Sus scrofa GN=REPS2 PE=4 SV=1 - [I3LPQ7_PIG]	2.11	3	1	42.4149	5.92236
F1SFV0	Uncharacterized protein OS=Sus scrofa GN=SNAPIN PE=1 SV=1 - [F1SFV0_PIG]	11.03	1	1	14.8509	9.30518
F1RSL6	Uncharacterized protein OS=Sus scrofa GN=TEX2 PE=4 SV=1 - [F1RSL6_PIG]	5.97	1	3	124.956	6.26514
F1SM35	Phospholipid-transporting ATPase OS=Sus scrofa GN=ATP8B1 PE=1 SV=2 - [F1SM35_PIG]	0.8	1	1	143.478	6.90283
F1RL82	Uncharacterized protein OS=Sus scrofa GN=PLEKHA4 PE=1 SV=2 - [F1RL82_PIG]	1.15	1	1	85.6347	10.3452
I3LK15	Uncharacterized protein OS=Sus scrofa GN=GRAMD4 PE=4 SV=1 - [I3LK15_PIG]	21.43	1	1	12.5573	5.90967
I3LNP8	Uncharacterized protein (Fragment) OS=Sus scrofa GN=C10orf2 PE=4 SV=1 - [I3LNP8_PIG]	2.89	1	1	69.3429	8.44092
I3LBS5	Uncharacterized protein OS=Sus scrofa GN=SRGAP1 PE=1 SV=1 - [I3LBS5_PIG]	0.97	1	1	105.502	6.68311
F1S5Z6	Uncharacterized protein OS=Sus scrofa GN=PSRC1 PE=4 SV=1 - [F1S5Z6_PIG]	5.52	1	1	34.5465	11.1216
F1RU27	Uncharacterized protein OS=Sus scrofa GN=C11orf68 PE=1 SV=1 - [F1RU27_PIG]	6.37	1	1	27.3457	5.46533
I3LL44	Uncharacterized protein OS=Sus scrofa GN=IQSEC1 PE=1 SV=1 - [I3LL44_PIG]	0.72	1	1	123.799	8.06006
F1SRA2	Uncharacterized protein OS=Sus scrofa GN=FAM83F PE=4 SV=1 - [F1SRA2_PIG]	6.24	1	1	56.4379	8.646
F1S959	Uncharacterized protein OS=Sus scrofa GN=LOC100520722 PE=4 SV=2 - [F1S959_PIG]	2.02	1	1	120.691	8.1626
B2DD01	Retinoic acid induced 14 OS=Sus scrofa GN=RAI14 PE=2 SV=1 - [B2DD01_PIG]	3.27	2	1	109.425	6.45557
F1SC86	Uncharacterized protein OS=Sus scrofa GN=DNTTIP1 PE=4 SV=1 - [F1SC86_PIG]	4.56	1	1	36.9529	9.0708
Q767M0	Phostensin OS=Sus scrofa GN=PPP1R18 PE=3 SV=1 - [PPR18_PIG]	5.34	1	2	67.9214	5.63037
I3LT92	Uncharacterized protein OS=Sus scrofa GN=MLH1 PE=1 SV=1 - [I3LT92_PIG]	1.46	2	1	77.0277	5.42725
F1SJZ5	Uncharacterized protein OS=Sus scrofa GN=CPEB4 PE=1 SV=2 - [F1SJZ5_PIG]	2.64	1	1	79.0736	6.90283
F1ST84	Uncharacterized protein OS=Sus scrofa GN=MELK PE=4 SV=1 - [F1ST84_PIG]	2.45	1	1	74.4383	8.63135
F1SUK0	Uncharacterized protein (Fragment) OS=Sus scrofa GN=JMJD1C PE=4 SV=2 - [F1SUK0_PIG]	0.84	1	1	265.959	8.1626
F1RJI2	Uncharacterized protein OS=Sus scrofa GN=RABGEF1 PE=1 SV=2 - [F1RJI2_PIG]	1.63	1	1	56.9816	6.78564
F1S1H3	Uncharacterized protein OS=Sus scrofa GN=DHX8 PE=4 SV=2 - [F1S1H3_PIG]	0.66	1	1	138.211	8.03076
F1RW49	Uncharacterized protein OS=Sus scrofa GN=PKD2 PE=4 SV=1 - [F1RW49_PIG]	1.96	2	1	109.555	5.64307
F1SKS3	Uncharacterized protein OS=Sus scrofa GN=ERBB2IP PE=4 SV=2 - [F1SKS3_PIG]	1.12	2	1	89.1561	6.75635
I3LMJ5	Uncharacterized protein OS=Sus scrofa GN=CEP350 PE=4 SV=1 - [I3LMJ5_PIG]	1.32	2	1	147.034	5.22412
F1RUB7	Uncharacterized protein OS=Sus scrofa GN=ZBTB33 PE=4 SV=2 - [F1RUB7_PIG]	3.42	1	1	74.2481	5.12256
F1SA41	Uncharacterized protein OS=Sus scrofa GN=MPP5 PE=1 SV=2 - [F1SA41_PIG]	1.63	1	1	77.2286	6.11279
I3LUT4	Uncharacterized protein OS=Sus scrofa GN=LOC100519100 PE=4 SV=1 - [I3LUT4_PIG]	4.35	1	1	28.9038	5.32568
B7TJ08	RAD18-like protein OS=Sus scrofa GN=RAD18 PE=2 SV=1 - [B7TJ08_PIG]	2.19	1	1	56.6906	7.97217
I3L5S2	Uncharacterized protein OS=Sus scrofa GN=CWC25 PE=4 SV=1 - [I3L5S2_PIG]	2.43	1	1	47.7623	10.1987
F1S6X9	Uncharacterized protein OS=Sus scrofa GN=NHSL1 PE=4 SV=2 - [F1S6X9_PIG]	0.56	1	1	169.646	7.23975
F1RV35	Uncharacterized protein OS=Sus scrofa GN=CDC42EP4 PE=1 SV=1 - [F1RV35_PIG]	5.88	1	1	37.9806	5.07178
F1SRC1	Uncharacterized protein (Fragment) OS=Sus scrofa GN=EP300 PE=4 SV=2 - [F1SRC1_PIG]	0.89	2	1	257.495	8.44092
F1RSU6	PAB-dependent poly(A)-specific ribonuclease subunit PAN3 OS=Sus scrofa GN=PAN3 PE=3 SV=2 - [F1RSU6_PIG]	1.13	1	1	95.3883	8.646
F1RJ12	Protein phosphatase 1 regulatory subunit OS=Sus scrofa GN=PPP1R3D PE=4 SV=1 - [F1RJ12_PIG]	2.68	1	1	32.3602	8.11865
F1SIR9	Uncharacterized protein OS=Sus scrofa GN=MYO9A PE=4 SV=2 - [F1SIR9_PIG]	0.96	1	1	131.555	9.40771
F1SRF3	Uncharacterized protein OS=Sus scrofa GN=NKTR PE=1 SV=1 - [F1SRF3_PIG]	0.75	2	1	166.012	10.0669
K7GRP7	Melanoma-associated antigen D1 (Fragment) OS=Sus scrofa GN=MAGED1 PE=4 SV=1 - [K7GRP7_PIG]	14.02	2	1	24.4102	5.33838
F1SM87	Uncharacterized protein (Fragment) OS=Sus scrofa GN=CELSR1 PE=4 SV=1 - [F1SM87_PIG]	2.91	1	1	55.2891	7.53271
F1RRI2	Uncharacterized protein OS=Sus scrofa GN=FRMD8 PE=4 SV=1 - [F1RRI2_PIG]	1.74	1	1	51.1061	6.16357
F1S995	Uncharacterized protein OS=Sus scrofa GN=PLEKHA7 PE=1 SV=2 - [F1S995_PIG]	4.01	1	2	121.324	9.45166
I3LUP8	Uncharacterized protein OS=Sus scrofa GN=RBL2 PE=4 SV=1 - [I3LUP8_PIG]	2.68	1	1	45.6395	9.92041
F1SD88	Uncharacterized protein OS=Sus scrofa GN=TC2N PE=4 SV=1 - [F1SD88_PIG]	2.45	1	1	55.1202	8.93896
F1SMU8	Uncharacterized protein OS=Sus scrofa GN=KIAA1468 PE=1 SV=2 - [F1SMU8_PIG]	3.79	1	3	134.585	5.32568
F1RGU8	Uncharacterized protein (Fragment) OS=Sus scrofa GN=NTPCR PE=1 SV=2 - [F1RGU8_PIG]	5.29	1	1	20.555	9.99365
F1SPN2	Uncharacterized protein (Fragment) OS=Sus scrofa GN=CCDC65 PE=4 SV=2 - [F1SPN2_PIG]	2.41	1	1	53.976	5.8208
F1SA21	Uncharacterized protein OS=Sus scrofa GN=RAD51B PE=4 SV=2 - [F1SA21_PIG]	15.87	1	1	27.9093	5.88428
F1SQG4	Uncharacterized protein OS=Sus scrofa GN=SECISBP2L PE=4 SV=1 - [F1SQG4_PIG]	2.55	1	1	121.525	6.16357
F1SKI2	Ubiquitin carboxyl-terminal hydrolase (Fragment) OS=Sus scrofa GN=USP19 PE=3 SV=1 - [F1SKI2_PIG]	1.26	1	1	156.783	6.90283
F1SQ86	Uncharacterized protein OS=Sus scrofa GN=ATF7IP PE=4 SV=2 - [F1SQ86_PIG]	2.15	2	1	134.736	4.71631
F1RLG0	Uncharacterized protein (Fragment) OS=Sus scrofa GN=YTHDC2 PE=1 SV=2 - [F1RLG0_PIG]	1.39	1	1	129.389	7.53271
F1S483	Uncharacterized protein OS=Sus scrofa GN=DLGAP4 PE=1 SV=2 - [F1S483_PIG]	4.95	2	1	34.4527	5.33838
F1RGP4	Uncharacterized protein OS=Sus scrofa GN=PYGO2 PE=4 SV=2 - [F1RGP4_PIG]	3.69	1	1	41.1649	7.28369
B0FRD8	Steroid receptor coactivator 3 OS=Sus scrofa GN=SRC3 PE=2 SV=1 - [B0FRD8_PIG]	0.5	2	1	151.086	7.88428
I3LM16	Uncharacterized protein OS=Sus scrofa GN=LOC100621245 PE=1 SV=1 - [I3LM16_PIG]	5.29	1	1	35.5128	3.67529
I3L7C4	Uncharacterized protein (Fragment) OS=Sus scrofa GN=LOC100523179 PE=1 SV=1 - [I3L7C4_PIG]	1.28	1	1	96.7454	9.87646
F1S045	Uncharacterized protein OS=Sus scrofa PE=4 SV=2 - [F1S045_PIG]	15.38	2	2	11.7962	8.47021
F1ST61	Uncharacterized protein OS=Sus scrofa GN=CCM2 PE=4 SV=2 - [F1ST61_PIG]	1.89	1	1	52.1999	5.52881
F1RVS1	Uncharacterized protein OS=Sus scrofa PE=4 SV=2 - [F1RVS1_PIG]	5.95	1	1	30.0535	5.36377
F1RX46	Uncharacterized protein OS=Sus scrofa GN=LARP4B PE=4 SV=2 - [F1RX46_PIG]	4.81	1	3	79.9334	8.35303
I3LRU2	Uncharacterized protein OS=Sus scrofa GN=TCEB3 PE=1 SV=1 - [I3LRU2_PIG]	0.87	1	1	90.4506	9.56885
I3LN78	Uncharacterized protein OS=Sus scrofa GN=MACC1 PE=4 SV=1 - [I3LN78_PIG]	1.68	1	1	94.435	7.53271
F1SEA2	Uncharacterized protein OS=Sus scrofa GN=SLAIN2 PE=4 SV=2 - [F1SEA2_PIG]	1.72	1	1	62.8353	9.45166
F1S424	Uncharacterized protein OS=Sus scrofa GN=CLK4 PE=4 SV=1 - [F1S424_PIG]	4.37	1	1	57.5165	8.73389
F1SIW6	Ubiquitin carboxyl-terminal hydrolase OS=Sus scrofa GN=BAP1 PE=2 SV=1 - [F1SIW6_PIG]	1.23	1	1	80.6032	6.84424
K9IWG9	Tensin-1 OS=Sus scrofa GN=TNS1 PE=2 SV=1 - [K9IWG9_PIG]	0.81	1	1	183.474	7.81104
F2Z5G6	Uncharacterized protein OS=Sus scrofa GN=LDB1 PE=1 SV=2 - [F2Z5G6_PIG]	2.68	2	1	42.5556	6.53662
F1RY89	Oxysterol-binding protein OS=Sus scrofa GN=OSBPL5 PE=3 SV=2 - [F1RY89_PIG]	1.7	2	1	98.2357	7.47412
A2TNA6	Fyn oncogene (Fragment) OS=Sus scrofa GN=Fyn PE=4 SV=1 - [A2TNA6_PIG]	19.61	13	1	5.73694	7.18115
I3LSF5	Uncharacterized protein OS=Sus scrofa GN=DYRK1B PE=4 SV=1 - [I3LSF5_PIG]	1.27	3	1	69.1544	9.14404
F1RKY5	Uncharacterized protein OS=Sus scrofa GN=HIC2 PE=4 SV=1 - [F1RKY5_PIG]	2.31	1	1	65.3721	6.52197
F1RKB5	Uncharacterized protein OS=Sus scrofa GN=POM121C PE=4 SV=2 - [F1RKB5_PIG]	0.98	1	1	123.961	10.4771
F1RYS9	Uncharacterized protein OS=Sus scrofa GN=FAM47E-STBD1 PE=1 SV=2 - [F1RYS9_PIG]	7.32	1	1	37.8706	5.96045
F1SES6	Uncharacterized protein OS=Sus scrofa GN=PCM1 PE=1 SV=2 - [F1SES6_PIG]	6.13	1	2	56.5392	4.39893
K7GL70	Uncharacterized protein (Fragment) OS=Sus scrofa GN=LOC100518835 PE=4 SV=1 - [K7GL70_PIG]	11.76	2	1	21.0076	7.78174
F1S0I9	Enhancer of polycomb homolog (Fragment) OS=Sus scrofa GN=LOC100624740 PE=3 SV=2 - [F1S0I9_PIG]	2.05	2	1	82.8722	9.05615
E7BUN9	Leucyl/cystinyl aminopeptidase (Fragment) OS=Sus scrofa GN=LNPEP PE=4 SV=1 - [E7BUN9_PIG]	4.23	4	1	23.653	6.27783
F2Z5D1	Polycomb ring finger protein OS=Sus scrofa GN=BMI1 PE=2 SV=1 - [F2Z5D1_PIG]	7.67	3	2	36.9113	8.63135
F1RUZ0	Uncharacterized protein OS=Sus scrofa GN=RPS6KB2 PE=4 SV=2 - [F1RUZ0_PIG]	1.44	2	1	53.7635	7.54736
F1S565	Uncharacterized protein OS=Sus scrofa GN=CDC14A PE=4 SV=2 - [F1S565_PIG]	3.35	1	1	62.4947	9.48096
F1SE47	Uncharacterized protein OS=Sus scrofa GN=INTS10 PE=4 SV=1 - [F1SE47_PIG]	1.69	1	1	82.008	7.44482
F1RK84	Kelch-like family member 22 OS=Sus scrofa GN=KLHL22 PE=2 SV=1 - [F1RK84_PIG]	2.05	1	1	71.5553	5.50342
F1SK41	Amino acid transporter (Fragment) OS=Sus scrofa GN=SLC1A1 PE=1 SV=2 - [F1SK41_PIG]	2.42	3	1	53.8636	5.10986
F1RQE2	Uncharacterized protein (Fragment) OS=Sus scrofa GN=FNBP1 PE=1 SV=2 - [F1RQE2_PIG]	1.7	1	1	74.7573	6.16357
F1SSY2	Uncharacterized protein OS=Sus scrofa GN=SCNM1 PE=4 SV=1 - [F1SSY2_PIG]	8.26	1	1	26.0252	8.45557
I3LHC2	Uncharacterized protein OS=Sus scrofa GN=DACT3 PE=4 SV=1 - [I3LHC2_PIG]	5.02	2	1	50.0794	10.8579
F1SI09	Uncharacterized protein OS=Sus scrofa GN=PPP1R7 PE=1 SV=2 - [F1SI09_PIG]	3.61	1	2	41.3696	4.99561
F1S745	Uncharacterized protein OS=Sus scrofa GN=SLC9C2 PE=4 SV=2 - [F1S745_PIG]	0.71	1	1	129.542	7.6792
F1S6Z2	Uncharacterized protein OS=Sus scrofa GN=REPS1 PE=1 SV=1 - [F1S6Z2_PIG]	4.4	2	2	86.7043	5.59229
I3L9W0	Uncharacterized protein OS=Sus scrofa GN=RBBP8NL PE=4 SV=1 - [I3L9W0_PIG]	3.04	2	1	66.6017	7.79639
F1RJM8	Uncharacterized protein (Fragment) OS=Sus scrofa GN=ABHD11 PE=1 SV=1 - [F1RJM8_PIG]	12.5	1	1	33.9617	9.70068
A5D9P0	Ring finger protein 1 OS=Sus scrofa GN=RING1 PE=1 SV=1 - [A5D9P0_PIG]	7.64	1	1	42.3447	5.61768
F1RSD0	Uncharacterized protein OS=Sus scrofa GN=SCYL3 PE=1 SV=2 - [F1RSD0_PIG]	2.13	1	1	83.1267	5.42725
I3LIS8	Uncharacterized protein OS=Sus scrofa GN=C14orf93 PE=4 SV=1 - [I3LIS8_PIG]	19.85	1	1	14.9831	4.70361
A5A786	Mahogunin ring finger protein 1 (Fragment) OS=Sus scrofa GN=MGRN1 PE=2 SV=1 - [A5A786_PIG]	3.28	2	1	53.4766	5.03369
I3LQ53	Uncharacterized protein OS=Sus scrofa GN=POLR2A PE=1 SV=1 - [I3LQ53_PIG]	7.73	1	2	55.8762	4.97021
F1S776	Uncharacterized protein OS=Sus scrofa GN=EI24 PE=4 SV=2 - [F1S776_PIG]	2.92	1	1	39.1237	9.71533
F1SD57	Uncharacterized protein OS=Sus scrofa GN=PALM3 PE=4 SV=2 - [F1SD57_PIG]	8.11	2	4	72.1505	4.60205
A0A0B8RTU2	Battenin OS=Sus scrofa domesticus GN=CLN3 PE=3 SV=1 - [A0A0B8RTU2_PIG]	5.02	1	1	47.5114	6.40479
F1SQP9	Uncharacterized protein (Fragment) OS=Sus scrofa GN=VEZT PE=4 SV=2 - [F1SQP9_PIG]	3.44	1	1	89.1503	5.09717
I3LJI8	Uncharacterized protein OS=Sus scrofa PE=4 SV=1 - [I3LJI8_PIG]	15.07	5	1	16.8555	9.64209
F1SDX4	Uncharacterized protein OS=Sus scrofa GN=LOC100622320 PE=1 SV=2 - [F1SDX4_PIG]	0.97	2	1	125.821	7.09326
F1SFU1	Uncharacterized protein (Fragment) OS=Sus scrofa PE=4 SV=1 - [F1SFU1_PIG]	4.59	3	1	42.5062	6.45557
I3LIZ4	Uncharacterized protein OS=Sus scrofa GN=TRAF3IP1 PE=4 SV=1 - [I3LIZ4_PIG]	9.17	1	2	36.1184	5.24951
K9IVJ6	Mediator of RNA polymerase II transcription subunit 13-like protein OS=Sus scrofa GN=MED13L PE=2 SV=1 - [K9IVJ6_PIG]	2.99	1	2	242.689	5.99854
F1RF38	Uncharacterized protein (Fragment) OS=Sus scrofa GN=KATNB1 PE=1 SV=2 - [F1RF38_PIG]	2.3	1	1	57.4472	6.55127
F1SA26	Arginase OS=Sus scrofa GN=ARG2 PE=3 SV=1 - [F1SA26_PIG]	6.78	1	1	38.5458	6.354
B7T158	APOBEC3F2 OS=Sus scrofa GN=APOBEC3Z3 PE=2 SV=1 - [B7T158_PIG]	5.8	9	1	24.6195	9.51025
F1RK78	Uncharacterized protein OS=Sus scrofa GN=DGCR14 PE=4 SV=2 - [F1RK78_PIG]	2.51	1	1	52.5609	8.80713
F1SIY1	Dual specificity protein phosphatase OS=Sus scrofa GN=DUSP7 PE=3 SV=2 - [F1SIY1_PIG]	10.55	1	1	44.7251	5.94775
F1SAJ3	Uncharacterized protein OS=Sus scrofa GN=BCL9L PE=4 SV=1 - [F1SAJ3_PIG]	1.4	1	2	156.703	8.63135
I3LRE1	Olfactory receptor OS=Sus scrofa GN=LOC100625943 PE=3 SV=1 - [I3LRE1_PIG]	11.58	1	1	34.9692	7.63525
F1RKM4	Uncharacterized protein OS=Sus scrofa GN=PHAX PE=1 SV=1 - [F1RKM4_PIG]	3.05	1	1	44.3271	5.35107
F1RS50	Uncharacterized protein OS=Sus scrofa GN=OTUD4 PE=4 SV=1 - [F1RS50_PIG]	1.39	1	1	121.542	7.06396
I3LVN9	Uncharacterized protein OS=Sus scrofa GN=LOC100625820 PE=4 SV=1 - [I3LVN9_PIG]	12.21	1	1	19.1338	4.15771
I3L9U6	Uncharacterized protein OS=Sus scrofa GN=LOC100626744 PE=4 SV=1 - [I3L9U6_PIG]	4.02	1	1	40.8913	6.85889
F1SKX3	Uncharacterized protein (Fragment) OS=Sus scrofa GN=PDE4D PE=4 SV=2 - [F1SKX3_PIG]	3.38	1	1	57.3121	4.81787
F1RH83	Uncharacterized protein OS=Sus scrofa GN=LOC100526054 PE=4 SV=2 - [F1RH83_PIG]	9.01	1	1	38.0752	4.56396
I3LIA5	Uncharacterized protein OS=Sus scrofa GN=ABI2 PE=1 SV=1 - [I3LIA5_PIG]	4.1	1	1	27.4859	11.2974
I3LU77	Uncharacterized protein (Fragment) OS=Sus scrofa GN=SLC30A1 PE=4 SV=1 - [I3LU77_PIG]	4.37	2	1	42.2816	6.20166
F1S3K9	Presenilin OS=Sus scrofa GN=PSEN1 PE=1 SV=2 - [F1S3K9_PIG]	1.71	2	1	52.449	5.37646
F1SIC6	Uncharacterized protein (Fragment) OS=Sus scrofa GN=CD276 PE=1 SV=2 - [F1SIC6_PIG]	7.22	2	1	31.4557	5.8335
F6Q0Q4	Uncharacterized protein (Fragment) OS=Sus scrofa GN=IVNS1ABP PE=4 SV=1 - [F6Q0Q4_PIG]	2.29	3	1	58.2622	5.38916
I3L773	Uncharacterized protein OS=Sus scrofa GN=OTUD5 PE=4 SV=1 - [I3L773_PIG]	2.65	1	1	60.1886	6.53662
F1SHK2	Uncharacterized protein OS=Sus scrofa GN=MBIP PE=4 SV=1 - [F1SHK2_PIG]	4.65	1	1	38.8199	6.72705
F1SHN3	Uncharacterized protein OS=Sus scrofa PE=4 SV=2 - [F1SHN3_PIG]	3.39	1	1	57.5675	6.40479
F1RVX0	Solute carrier family 16, member 5 (Monocarboxylic acid transporter 6) OS=Sus scrofa GN=SLC16A5 PE=2 SV=2 - [F1RVX0_PIG]	2.79	1	1	50.6992	8.42627
F1SFR0	Uncharacterized protein OS=Sus scrofa GN=AAAS PE=1 SV=2 - [F1SFR0_PIG]	1.25	1	1	61.2172	7.81104
K7GKC2	Uncharacterized protein (Fragment) OS=Sus scrofa GN=FOXK2 PE=4 SV=1 - [K7GKC2_PIG]	7.73	2	1	22.4267	6.88818
F1SSZ9	Uncharacterized protein OS=Sus scrofa GN=PI4KB PE=1 SV=2 - [F1SSZ9_PIG]	1.84	1	1	91.6506	6.31592
I3LAX5	Uncharacterized protein OS=Sus scrofa PE=4 SV=1 - [I3LAX5_PIG]	2.81	4	1	36.5744	7.48877
F1SDS3	Uncharacterized protein OS=Sus scrofa GN=SERINC3 PE=4 SV=2 - [F1SDS3_PIG]	8.14	2	2	38.5775	6.99072
A6N9J9	Secreted phosphoprotein 1 OS=Sus scrofa GN=SPP1 PE=2 SV=1 - [A6N9J9_PIG]	4.29	2	1	33.6407	4.50049
F1S5M5	Uncharacterized protein OS=Sus scrofa GN=TTC7A PE=4 SV=2 - [F1S5M5_PIG]	3.19	1	1	38.3146	6.12549
F1S2Q4	Uncharacterized protein (Fragment) OS=Sus scrofa GN=NEK9 PE=1 SV=2 - [F1S2Q4_PIG]	1.29	1	1	108.956	5.87158
Q4PS87	Mitogen-activated protein kinase OS=Sus scrofa PE=2 SV=1 - [Q4PS87_PIG]	3.54	1	1	41.9945	6.56592
I3L7X7	Uncharacterized protein OS=Sus scrofa GN=LOC100737821 PE=4 SV=1 - [I3L7X7_PIG]	3	2	1	22.3764	9.31982
F1SRW8	Uncharacterized protein (Fragment) OS=Sus scrofa GN=RNF25 PE=4 SV=1 - [F1SRW8_PIG]	3.52	1	1	38.2721	8.17725
I3LMM6	Uncharacterized protein OS=Sus scrofa GN=R3HDM1 PE=4 SV=1 - [I3LMM6_PIG]	3.21	1	1	30.6638	9.93506
I3LKX9	Uncharacterized protein (Fragment) OS=Sus scrofa PE=4 SV=1 - [I3LKX9_PIG]	2.99	1	1	80.7192	5.92236
F1SHA6	Uncharacterized protein OS=Sus scrofa GN=NCKAP5L PE=4 SV=2 - [F1SHA6_PIG]	1.88	1	1	138.373	8.104
I3LC03	Uncharacterized protein OS=Sus scrofa PE=4 SV=1 - [I3LC03_PIG]	8.23	1	1	18.2151	6.78564
I3L826	alpha-1,2-Mannosidase OS=Sus scrofa GN=MAN1C1 PE=3 SV=1 - [I3L826_PIG]	3.62	1	1	31.0373	10.2573
F1SL29	Uncharacterized protein OS=Sus scrofa GN=LTBR PE=4 SV=1 - [F1SL29_PIG]	3.33	2	1	45.5528	5.88428
I3LL76	Uncharacterized protein OS=Sus scrofa PE=4 SV=1 - [I3LL76_PIG]	8.25	2	1	22.2795	4.89404
F1RIB4	Uncharacterized protein (Fragment) OS=Sus scrofa GN=LOC100154801 PE=1 SV=2 - [F1RIB4_PIG]	10.29	1	1	19.2943	5.41455
F1SUC8	Uncharacterized protein OS=Sus scrofa GN=EIF4EBP2 PE=1 SV=1 - [F1SUC8_PIG]	25.83	1	1	12.9573	6.66846
I3LD50	Uncharacterized protein (Fragment) OS=Sus scrofa PE=4 SV=1 - [I3LD50_PIG]	56.14	1	1	5.9981	4.51318
F1RK42	Uncharacterized protein OS=Sus scrofa GN=CLUAP1 PE=4 SV=1 - [F1RK42_PIG]	3.54	2	1	38.1269	4.88135
A0A0B8RSA4	Serpin peptidase inhibitor, clade B (Ovalbumin), member 8 OS=Sus scrofa domesticus GN=SERPINB8 PE=3 SV=1 - [A0A0B8RSA4_PIG]	2.41	2	1	42.5355	5.97314
F1RID9	Uncharacterized protein OS=Sus scrofa GN=MESDC1 PE=4 SV=1 - [F1RID9_PIG]	1.63	1	1	38.5746	8.26514
F1RR47	Uncharacterized protein OS=Sus scrofa GN=FAM73B PE=4 SV=1 - [F1RR47_PIG]	2.02	1	1	65.6233	5.5542
F1RMB6	Receptor expression-enhancing protein OS=Sus scrofa GN=REEP4 PE=3 SV=1 - [F1RMB6_PIG]	3.11	1	1	29.6023	9.70068
F1RUN9	Uncharacterized protein OS=Sus scrofa GN=DCK PE=4 SV=1 - [F1RUN9_PIG]	5	1	1	30.3101	5.71924
B4YSE3	Kruppel-like factor 3 OS=Sus scrofa GN=KLF3 PE=2 SV=1 - [B4YSE3_PIG]	8.07	1	2	38.8907	9.37842
F1S4M9	Uncharacterized protein OS=Sus scrofa GN=RABIF PE=1 SV=1 - [F1S4M9_PIG]	27.64	1	1	13.7529	6.30322
Q1PSB5	Truncated zygote arrest 1 variant 3 OS=Sus scrofa GN=ZAR1 PE=2 SV=1 - [Q1PSB5_PIG]	19.23	5	1	18.2948	9.05615
F1S1D1	Uncharacterized protein OS=Sus scrofa GN=C1orf111 PE=4 SV=1 - [F1S1D1_PIG]	10.12	1	1	27.5684	8.1333
I3LSN9	Uncharacterized protein OS=Sus scrofa GN=LOC100623062 PE=4 SV=1 - [I3LSN9_PIG]	12.7	1	1	13.7401	9.68604
K7GRR7	Uncharacterized protein OS=Sus scrofa GN=MORF4L2 PE=4 SV=1 - [K7GRR7_PIG]	11.11	3	1	10.5883	11.4878
M3VH35	Lamin B receptor OS=Sus scrofa GN=LBR PE=2 SV=1 - [M3VH35_PIG]	1.6	1	1	71.6256	9.42236
M3TYJ4	DNA helicase OS=Sus scrofa GN=MCM6 PE=2 SV=1 - [M3TYJ4_PIG]	1.83	1	1	92.9722	5.38916
F1SVB3	Uncharacterized protein (Fragment) OS=Sus scrofa GN=TGOLN2 PE=1 SV=2 - [F1SVB3_PIG]	8.03	1	1	15.2387	4.89404
M3VJZ7	LIM and SH3 protein 1 OS=Sus scrofa GN=LASP1 PE=2 SV=1 - [M3VJZ7_PIG]	10	1	2	29.6692	7.04932
M3V837	Jun D proto-oncogene OS=Sus scrofa GN=JUND PE=2 SV=1 - [M3V837_PIG]	10.37	2	1	35.2973	7.37158
F1SH40	Uncharacterized protein OS=Sus scrofa GN=CNOT2 PE=4 SV=2 - [F1SH40_PIG]	2.59	1	1	59.6588	7.13721
I3LSQ2	Uncharacterized protein OS=Sus scrofa GN=LOC100624711 PE=4 SV=1 - [I3LSQ2_PIG]	2.2	3	1	51.8714	8.74854
M3VH59	Phosphatidylinositol-4-phosphate 3-kinase, catalytic subunit type 2 alpha OS=Sus scrofa GN=PIK3C2A PE=2 SV=1 - [M3VH59_PIG]	1.07	1	2	190.786	7.69385
M3VJZ8	Itchy E3 ubiquitin protein ligase tv2 OS=Sus scrofa GN=ITCH PE=2 SV=1 - [M3VJZ8_PIG]	2.09	1	1	98.8483	6.43018
I3LDH8	Uncharacterized protein (Fragment) OS=Sus scrofa PE=4 SV=1 - [I3LDH8_PIG]	12.82	2	1	27.2198	9.08545
F1SJP7	Uncharacterized protein OS=Sus scrofa GN=LOC100510960 PE=4 SV=1 - [F1SJP7_PIG]	19.63	1	1	11.5562	9.40771
I3L8K9	Uncharacterized protein OS=Sus scrofa GN=FOXJ2 PE=4 SV=1 - [I3L8K9_PIG]	12.93	1	1	12.6804	8.79248
M3VHA1	THO complex 5 tv2 OS=Sus scrofa GN=THOC5 PE=2 SV=1 - [M3VHA1_PIG]	3.66	1	1	78.462	7.04932
I3L7U7	Uncharacterized protein OS=Sus scrofa GN=TMEM230 PE=1 SV=1 - [I3L7U7_PIG]	11.67	1	1	13.1801	9.30518
F1RVX9	Uncharacterized protein OS=Sus scrofa GN=NELFB PE=1 SV=2 - [F1RVX9_PIG]	4.48	1	1	65.6155	6.12549
K7GPS3	Uncharacterized protein OS=Sus scrofa GN=IRF6 PE=4 SV=1 - [K7GPS3_PIG]	14.13	3	1	10.8366	9.64209
M3TYE1	Casein kinase 1, delta tv2 OS=Sus scrofa GN=CSNK1D PE=2 SV=1 - [M3TYE1_PIG]	7.09	2	2	46.7748	9.64209
F1SDI3	Uncharacterized protein (Fragment) OS=Sus scrofa GN=MBD3 PE=1 SV=2 - [F1SDI3_PIG]	4.38	1	1	35.4128	8.33838
F1S0Q6	Uncharacterized protein OS=Sus scrofa GN=GRHL2 PE=4 SV=2 - [F1S0Q6_PIG]	1.92	1	1	70.9434	6.91748
F1RQL8	Uncharacterized protein OS=Sus scrofa GN=IBTK PE=4 SV=2 - [F1RQL8_PIG]	1.93	1	2	149.372	7.89893
F1RQZ1	Uncharacterized protein (Fragment) OS=Sus scrofa PE=4 SV=1 - [F1RQZ1_PIG]	2.36	1	1	53.8923	6.55127
M3UYY5	Adenosine monophosphate deaminase 2 tv2 OS=Sus scrofa GN=AMPD2 PE=2 SV=1 - [M3UYY5_PIG]	0.88	1	1	91.9084	6.30322
I3LDJ9	Uncharacterized protein OS=Sus scrofa GN=BNIP3 PE=1 SV=1 - [I3LDJ9_PIG]	3.47	1	1	28.1794	9.74463
F1S497	Uncharacterized protein OS=Sus scrofa GN=TTC9 PE=4 SV=1 - [F1S497_PIG]	5.41	1	1	24.4104	8.98291
F1SBR3	Uncharacterized protein OS=Sus scrofa GN=DCLRE1B PE=4 SV=2 - [F1SBR3_PIG]	2.05	1	1	60.5004	8.38232
M3UZ05	Transcription factor 12 tv3 OS=Sus scrofa GN=TCF12 PE=2 SV=1 - [M3UZ05_PIG]	2.2	1	1	72.8623	6.99072
K7GME5	Uncharacterized protein (Fragment) OS=Sus scrofa GN=PDPN PE=4 SV=1 - [K7GME5_PIG]	24.82	1	1	14.2643	6.80029
M3UZ25	Non-SMC condensin II complex, subunit D3 OS=Sus scrofa GN=NCAPD3 PE=2 SV=1 - [M3UZ25_PIG]	0.4	1	1	168.671	7.31299
I3LRY7	Uncharacterized protein OS=Sus scrofa PE=4 SV=1 - [I3LRY7_PIG]	8.62	1	1	18.1866	4.80518
F1SQF7	Uncharacterized protein (Fragment) OS=Sus scrofa GN=TADA3 PE=4 SV=2 - [F1SQF7_PIG]	3.28	1	1	41.4704	6.82959
F1SV66	Uncharacterized protein OS=Sus scrofa GN=ZMYM4 PE=1 SV=2 - [F1SV66_PIG]	1.44	1	1	129.967	6.87354
F1SIJ8	Uncharacterized protein OS=Sus scrofa GN=TLE4 PE=4 SV=2 - [F1SIJ8_PIG]	1.03	1	1	84.245	7.60596
P80387	5'-AMP-activated protein kinase subunit beta-1 (Fragment) OS=Sus scrofa GN=PRKAB1 PE=1 SV=1 - [AAKB1_PIG]	15.57	2	1	13.8689	5.09717
I3LCU8	Uncharacterized protein OS=Sus scrofa GN=LSM1 PE=1 SV=1 - [I3LCU8_PIG]	4.51	1	1	15.1681	5.22412
F1SUP8	Uncharacterized protein (Fragment) OS=Sus scrofa GN=RNF169 PE=4 SV=2 - [F1SUP8_PIG]	2.52	1	1	56.9307	9.33447
F1S4T3	Uncharacterized protein (Fragment) OS=Sus scrofa GN=MAP4K3 PE=4 SV=3 - [F1S4T3_PIG]	1.83	1	1	55.5571	7.13721
V9Y4E8	Zinc finger protein (Fragment) OS=Sus scrofa GN=ZFX PE=2 SV=1 - [V9Y4E8_PIG]	4.87	2	1	80.2767	5.47803
I3LL24	Uncharacterized protein OS=Sus scrofa GN=SLC35C2 PE=4 SV=1 - [I3LL24_PIG]	3.57	1	1	40.4027	7.86963
F1SJI6	Uncharacterized protein (Fragment) OS=Sus scrofa PE=4 SV=2 - [F1SJI6_PIG]	3.78	2	1	70.2897	5.32568
I3LH66	Uncharacterized protein OS=Sus scrofa GN=ASAP1 PE=4 SV=1 - [I3LH66_PIG]	16.06	1	1	15.0467	4.95752
F1SKY9	G1/S-specific cyclin-D2 OS=Sus scrofa GN=CCND2 PE=4 SV=1 - [F1SKY9_PIG]	14.57	2	1	16.7575	4.70361
I3LJ09	Uncharacterized protein (Fragment) OS=Sus scrofa GN=GTF2F2 PE=1 SV=1 - [I3LJ09_PIG]	7.44	1	1	14.5056	9.12939
F1RPU9	Uncharacterized protein OS=Sus scrofa GN=DCAF6 PE=4 SV=2 - [F1RPU9_PIG]	6.73	1	1	34.8458	4.76709
F1SMF7	Uncharacterized protein (Fragment) OS=Sus scrofa GN=ISL1 PE=4 SV=2 - [F1SMF7_PIG]	5.82	1	1	40.35	8.17725
I3LEN6	Uncharacterized protein OS=Sus scrofa GN=DUSP6 PE=4 SV=1 - [I3LEN6_PIG]	3.46	1	1	35.1654	5.75732
F1SDP1	Uncharacterized protein OS=Sus scrofa GN=LOC100521159 PE=4 SV=1 - [F1SDP1_PIG]	8.09	1	1	25.5568	5.12256
F1SFS4	Uncharacterized protein OS=Sus scrofa GN=LOC100157167 PE=4 SV=1 - [F1SFS4_PIG]	2.89	1	1	49.7761	7.94287
F1RW10	Uncharacterized protein OS=Sus scrofa GN=FAM175A PE=4 SV=1 - [F1RW10_PIG]	2.93	1	1	45.9203	7.53271
I3LQP8	Uncharacterized protein OS=Sus scrofa PE=4 SV=1 - [I3LQP8_PIG]	9.7	2	1	24.7358	4.52588
F1SDM0	Uncharacterized protein OS=Sus scrofa GN=LOC100155473 PE=4 SV=2 - [F1SDM0_PIG]	4.74	2	2	25.1731	9.59814
F1STQ5	Uncharacterized protein OS=Sus scrofa GN=KDF1 PE=4 SV=1 - [F1STQ5_PIG]	2.76	1	1	43.254	6.53662
K7GL23	Uncharacterized protein OS=Sus scrofa GN=TCEAL1 PE=4 SV=1 - [K7GL23_PIG]	12.39	2	1	13.0372	4.52588
I3LBM5	Uncharacterized protein OS=Sus scrofa PE=4 SV=1 - [I3LBM5_PIG]	19.18	1	1	8.41134	10.1548
I3L9L2	Uncharacterized protein OS=Sus scrofa GN=SSBP3 PE=4 SV=1 - [I3L9L2_PIG]	18.48	1	1	9.37617	4.86865
F1ST57	Uncharacterized protein OS=Sus scrofa GN=SHB PE=4 SV=2 - [F1ST57_PIG]	5.42	1	1	18.7848	9.77393
K7GP07	Uncharacterized protein (Fragment) OS=Sus scrofa GN=MED14 PE=4 SV=3 - [K7GP07_PIG]	30.7	3	1	12.1617	5.21143
A0A0B8RT16	Taxilin alpha OS=Sus scrofa domesticus GN=TXLNA PE=4 SV=1 - [A0A0B8RT16_PIG]	1.43	1	1	62.7435	6.25244
A0A0B8RS50	Zinc finger protein 654 OS=Sus scrofa domesticus GN=ZNF654 PE=4 SV=1 - [A0A0B8RS50_PIG]	1.86	1	1	127.662	5.43994
A0A0B8S026	Proline-rich coiled-coil 2C OS=Sus scrofa domesticus GN=PRRC2C PE=4 SV=1 - [A0A0B8S026_PIG]	0.75	2	2	308.45	9.08545
A0A0B8RVM7	Phosphofurin acidic cluster sorting protein 2 OS=Sus scrofa domesticus GN=PACS2 PE=4 SV=1 - [A0A0B8RVM7_PIG]	0.92	1	1	95.7393	6.354
A0A0B8RTL9	HECT and RLD domain containing E3 ubiquitin protein ligase 2 OS=Sus scrofa domesticus GN=HERC2 PE=4 SV=1 - [A0A0B8RTL9_PIG]	0.58	1	1	527.772	6.23975
A0A0B8RVG7	Snf2-related CREBBP activator protein OS=Sus scrofa domesticus GN=SRCAP PE=4 SV=1 - [A0A0B8RVG7_PIG]	0.66	2	1	336.459	5.78271
A0A0B8RZ08	Ubinuclein 1 OS=Sus scrofa domesticus GN=UBN1 PE=4 SV=1 - [A0A0B8RZ08_PIG]	1.94	2	2	121.324	9.34912
A0A0B8RTW8	BCL2-associated athanogene 3 OS=Sus scrofa domesticus GN=BAG3 PE=4 SV=1 - [A0A0B8RTW8_PIG]	3.83	2	1	61.4699	6.55127
A0A0B8RZM6	Cytoplasmic tRNA 2-thiolation protein 2 OS=Sus scrofa domesticus GN=CTU2 PE=3 SV=1 - [A0A0B8RZM6_PIG]	5.18	1	1	54.3092	6.80029
A0A0B8RVR8	Histone-lysine N-methyltransferase OS=Sus scrofa domesticus GN=KMT2A PE=4 SV=1 - [A0A0B8RVR8_PIG]	0.38	1	1	405.534	8.89502
A0A0B8RSI9	Nuclear factor 1 OS=Sus scrofa domesticus GN=NFIC PE=3 SV=1 - [A0A0B8RSI9_PIG]	2.05	2	1	48.8067	8.32373
A0A0B8RS63	UBX domain-containing protein 7 OS=Sus scrofa domesticus GN=UBXN7 PE=4 SV=1 - [A0A0B8RS63_PIG]	1.75	2	1	51.6316	5.04639
A0A0B8RVV9	Golgin B1 OS=Sus scrofa domesticus GN=GOLGB1 PE=4 SV=1 - [A0A0B8RVV9_PIG]	0.71	2	1	372.522	5.04639
A0A0B8S058	LIM domain kinase 2 OS=Sus scrofa domesticus GN=LIMK2 PE=4 SV=1 - [A0A0B8S058_PIG]	1.43	2	1	62.8302	7.59131
A0A0B8RTB3	RAB GTPase activating protein 1 OS=Sus scrofa domesticus GN=RABGAP1 PE=4 SV=1 - [A0A0B8RTB3_PIG]	2.9	3	2	121.55	5.21143
A0A0D3S387	Periphilin-1 splice variant 3 (Fragment) OS=Sus scrofa domesticus GN=PPHLN1 PE=2 SV=1 - [A0A0D3S387_PIG]	10.67	4	3	34.7399	6.63916

## Sheet: differentially phosphoproteins
Supplementary Table S3. Identifications of differentially expressed phosphoproteins of differentiated IPEC-J2 cells after DON exposure.Phosphoproteins were considered differentially expressed when the proteins had a fold-change > ±1.2.
Sequence	Protein Group Accessions	Modifications	phosphoRS Site Probabilities	phosphoRS Binomial Peptide Score	IonScore	Charge	MH+ [Da]	ΔM [ppm]	T1/C	T2/C	T3/C	average T/C	one sample t-test p value
dLILALcSDAASRLYQGPSSPGPPGSPSPAASPALGQGPGsssR	F1RJP7	N-Term(iTRAQ8plex); C7(Carbamidomethyl); S41(Phospho); S42(Phospho); S43(Phospho)	S(8): 28.5; S(12): 28.5; Y(15): 28.5; S(19): 28.5; S(20): 28.5; S(26): 28.5; S(28): 28.5; S(32): 28.5; S(41): 32.8; S(42): 19.6; S(43): 19.6	17.792	0.22	3	4778.2	1.72697	0.780073	0.752264	2.3292	1.28718	0.636891
fDDMSsPGLELPScELSR	F1SD90	N-Term(iTRAQ8plex); S6(Phospho); C14(Carbamidomethyl)	S(5): 2.9; S(6): 97.1; S(13): 0.0; S(17): 0.0	223.363	21.94	3	2424.07	-1.49917	0.892658	1.01212	1.70524	1.20334	0.506365
sAtTTPSGsPR	I3L548	N-Term(iTRAQ8plex); S1(Phospho); T3(Phospho); S9(Phospho)	S(1): 100.0; T(3): 0.2; T(4): 0.2; T(5): 99.5; S(7): 50.0; S(9): 50.0	67.225	18.06	2	1605.62	-5.66453	1.26631	1.8378	0.693994	1.26603	0.504982
sDTDTGVcSGADEDPDDk	M3TYU5	N-Term(iTRAQ8plex); S1(Phospho); C8(Carbamidomethyl); K18(iTRAQ8plex)	S(1): 100.0; T(3): 0.0; T(5): 0.0; S(9): 0.0	174.829	15.87	3	2572.1	6.6669	0.887931	1.08377	1.80431	1.25867	0.451206
sFSAPYPSAAGSAGPEAcssAERR	I3LHC2	N-Term(iTRAQ8plex); C18(Carbamidomethyl); S19(Phospho); S20(Phospho)	S(1): 10.5; S(3): 10.5; Y(6): 10.5; S(8): 10.5; S(12): 52.7; S(19): 52.7; S(20): 52.7	19.5254	3.59	2	2877.22	0.212847	2.09271	0.953477	1.066	1.37073	0.413957
eFITGDVEPTDAESEWHsENEEEDk	F1RYA4	N-Term(iTRAQ8plex); S18(Phospho); K25(iTRAQ8plex)	T(4): 0.0; T(10): 0.0; S(14): 0.0; S(18): 100.0	435.53	71.89	3	3610.59	0.66549	1.26694	0.824293	1.73452	1.27525	0.404828
rHstSPsPSR	F1SKE6	N-Term(iTRAQ8plex); S3(Phospho); T4(Phospho); S7(Phospho)	S(3): 66.7; T(4): 66.7; S(5): 66.7; S(7): 96.7; S(9): 3.3	100.756	4.65	2	1655.66	-2.11631	0.792053	1.5277	1.43861	1.25279	0.389341
sAVPsPAFLsTTLSALDEALHGGVAcGSLTEITGPPGcGk	F1SA21	N-Term(iTRAQ8plex); S5(Phospho); S10(Phospho); C26(Carbamidomethyl); C38(Carbamidomethyl); K40(iTRAQ8plex)	S(1): 22.2; S(5): 22.2; S(10): 22.2; T(11): 22.2; T(12): 22.2; S(14): 22.2; S(28): 22.2; T(30): 22.2; T(33): 22.2	9.61383	2.67	3	4694.27	-1.58199	0.863679	1.26316	2.16411	1.43032	0.379535
tcPsLsPTSPLNNk	I3LJA1	N-Term(iTRAQ8plex); C2(Carbamidomethyl); S4(Phospho); S6(Phospho); K14(iTRAQ8plex)	T(1): 0.1; S(4): 99.9; S(6): 100.0; T(8): 0.0; S(9): 0.0	195.839	5.55	3	2284.09	1.73824	0.909029	2.222	1.28481	1.47195	0.350232
nSQEDsEDSEEk	I3L9K5	N-Term(iTRAQ8plex); S6(Phospho); K12(iTRAQ8plex)	S(2): 0.0; S(6): 100.0; S(9): 0.0	352.536	36.46	2	2084.91	-2.15268	1.0498	0.865845	0.559798	0.825148	0.34571
sLsTSGESLYHVLGLDk	A0A0B8RVY0	N-Term(iTRAQ8plex); S3(Phospho); K17(iTRAQ8plex)	S(1): 0.0; S(3): 96.7; T(4): 1.7; S(5): 1.7; S(8): 0.0; Y(10): 0.0	342.277	27.4	3	2494.3	-0.413756	1.14317	0.966036	1.66766	1.25896	0.343961
sPVGGSGPGDPADTSSPDSLTQALQLAAASEPTFFLYAEQLAR	F1SML0	N-Term(iTRAQ8plex); S1(Phospho)	S(1): 100.0; S(6): 0.0; T(14): 0.0; S(15): 0.0; S(16): 0.0; S(19): 0.0; T(21): 0.0; S(30): 0.0; T(33): 0.0; Y(37): 0.0	247.263	36.5	3	4704.29	4.99197	0.636724	0.705805	1.10311	0.815213	0.331391
fVAFSGEGQsLR	F1RK61	N-Term(iTRAQ8plex); S10(Phospho)	S(5): 0.0; S(10): 100.0	218.782	32.59	3	1681.82	-2.1363	1.0108	1.37595	2.91646	1.76774	0.319123
gEsDDEkPR	F1S9D1	N-Term(iTRAQ8plex); S3(Phospho); K7(iTRAQ8plex)	S(3): 100.0	186.393	6.4	2	1720.83	-1.91587	1.01484	0.868155	0.61396	0.832318	0.288508
gssEEDEDSRTPDR	F1RZQ8	N-Term(iTRAQ8plex); S2(Phospho); S3(Phospho)	S(2): 100.0; S(3): 100.0; S(9): 0.0; T(11): 0.0	156.745	9.95	2	2043.78	-1.87491	1.09252	1.5305	1.04448	1.2225	0.286785
hVTLPSsPR	K9J6M4	N-Term(iTRAQ8plex); S7(Phospho)	T(3): 1.1; S(6): 49.5; S(7): 49.5	128.634	18.33	3	1377.72	-3.01167	1.17045	1.01802	1.63348	1.27398	0.276879
sLVSPAYctQESR	I3L8F8	N-Term(iTRAQ8plex); C8(Carbamidomethyl); T9(Phospho)	S(1): 0.0; S(4): 0.0; Y(7): 1.3; T(9): 49.3; S(12): 49.3	165.295	12.85	2	1881.87	-2.89799	1.02816	1.17967	1.70659	1.30481	0.276414
aFLsPPTLLEGPLR	I3LSY2	N-Term(iTRAQ8plex); S4(Phospho)	S(4): 100.0; T(7): 0.0	200.221	32.08	2	1895.03	-0.176785	1.05981	1.15898	1.69345	1.30408	0.262293
sRTsPVSR	I3LCW3	N-Term(iTRAQ8plex); S1(Phospho); S4(Phospho)	S(1): 99.9; T(3): 50.0; S(4): 50.0; S(7): 0.1	56.3709	21.87	2	1353.62	-3.04311	0.854353	0.935537	0.358057	0.715982	0.256233
sTSAPQmsPGsSDNQSSSPQPAQQk	I3LQ83	N-Term(iTRAQ8plex); M7(Oxidation); S8(Phospho); S11(Phospho); K25(iTRAQ8plex)	S(1): 0.0; T(2): 0.4; S(3): 0.4; S(8): 88.1; S(11): 22.2; S(12): 22.2; S(16): 22.2; S(17): 22.2; S(18): 22.2	71.1086	20.83	3	3316.45	-3.7288	1.5268	1.10323	1.06875	1.23293	0.254541
qMFSDAGsGDDALDGDDDLVIDIPE	I3LJK6	N-Term(iTRAQ8plex); S8(Phospho)	S(4): 0.0; S(8): 100.0	98.1512	19.1	2	2994.29	4.33004	1.03734	0.666742	0.765322	0.823135	0.251558
eEADSDVGEGsSEEPEAENSRPR	I3LQP8	N-Term(iTRAQ8plex); S11(Phospho)	S(5): 0.0; S(11): 95.8; S(12): 4.2; S(20): 0.0	175.317	11.4	3	2860.2	-1.14305	1.60592	1.4669	0.938954	1.33726	0.238769
sMALFEEEMDSNPMVSSLLNk	K9J6L1	N-Term(iTRAQ8plex); S1(Phospho); K21(iTRAQ8plex)	S(1): 100.0; S(11): 0.0; S(16): 0.0; S(17): 0.0	258.876	17.08	3	3060.48	5.26046	1.23897	1.01706	1.58181	1.27928	0.23121
vFFYNPLTGETAWEDESEDQPEDELEMQPGLSPGsPR	F1RR27	N-Term(iTRAQ8plex); S35(Phospho)	Y(4): 0.0; T(8): 0.0; T(11): 0.0; S(17): 0.0; S(32): 0.1; S(35): 99.9	153.801	32.25	3	4581.02	-1.87348	1.10443	2.11615	1.34092	1.5205	0.230589
iSVPDLPsPDEDDkLQVQk	F1SM67	N-Term(iTRAQ8plex); S8(Phospho); K14(iTRAQ8plex); K19(iTRAQ8plex)	S(2): 0.2; S(8): 99.8	107.601	10.98	4	3115.65	-4.88531	1.45511	1.1739	1.02535	1.21812	0.225613
sEAEEGEVR	F1S485	N-Term(iTRAQ8plex); S1(Phospho)	S(1): 100.0	181.677	6.79	2	1389.61	-9.43512	0.840413	0.974789	0.582115	0.799106	0.223358
sRsHsPMSNR	Q06AA6	N-Term(iTRAQ8plex); S3(Phospho); S5(Phospho)	S(1): 6.3; S(3): 96.8; S(5): 96.8; S(8): 0.0	90.77	1.52	2	1622.68	-2.0381	1.159	1.04978	1.49012	1.23297	0.220519
qsAGPNSPTGGGGGGGSGSTR	F1SU41	N-Term(iTRAQ8plex); S2(Phospho)	S(2): 33.3; S(7): 33.3; T(9): 33.3; S(17): 0.0; S(19): 0.0; T(20): 0.0	57.4257	7.86	3	2129.95	-2.96145	0.834219	0.99629	0.667181	0.832563	0.220073
tsWVPR	I3L7X7	N-Term(iTRAQ8plex); T1(Phospho); S2(Phospho)	T(1): 100.0; S(2): 100.0	64.0686	17.71	2	1209.54	-1.24938	0.77166	0.251125	0.911514	0.644766	0.219083
dREDsPER	F1RQF6	N-Term(iTRAQ8plex); S5(Phospho)	S(5): 100.0	249.594	18.74	2	1387.61	-2.7445	0.938583	0.86783	0.537333	0.781249	0.218914
lVEDERsDREEtEssEGEEAAAGGGAk	F1SS96	N-Term(iTRAQ8plex); S7(Phospho); T12(Phospho); S14(Phospho); S15(Phospho); K27(iTRAQ8plex)	S(7): 100.0; T(12): 100.0; S(14): 100.0; S(15): 100.0	241.473	50.07	3	3736.51	-2.83227	1.42195	1.19032	1.01822	1.21016	0.214211
sQtPQDTNR	I3LDJ9	N-Term(iTRAQ8plex); T3(Phospho)	S(1): 0.0; T(3): 100.0; T(7): 0.0	186.987	21.4	2	1430.65	-2.7932	0.993142	0.775563	0.600691	0.789799	0.205261
asPVR	I3LBG3	N-Term(iTRAQ8plex); S2(Phospho)	S(2): 100.0	69.731	14.13	2	913.478	-3.46095	0.697419	1.01042	0.602697	0.770179	0.203101
nLVSWESQtQPQVQVQDEEITEDDLR	F1S3P8	N-Term(iTRAQ8plex); T9(Phospho)	S(4): 2.1; S(7): 48.9; T(9): 48.9; T(21): 0.0	121.048	10.77	3	3470.6	-6.8322	1.17924	1.04395	1.44475	1.22265	0.199128
eQsQEGPAkPPAEcPGEPSk	I3LGJ5	N-Term(iTRAQ8plex); S3(Phospho); K9(iTRAQ8plex); C14(Carbamidomethyl); K20(iTRAQ8plex)	S(3): 100.0; S(19): 0.0	297.202	13.9	4	3115.55	-2.07942	1.44877	1.13039	1.07889	1.21935	0.198369
kVsSAEGAAk	Q7M2Y3	N-Term(iTRAQ8plex); K1(iTRAQ8plex); S3(Phospho); K10(iTRAQ8plex)	S(3): 100.0; S(4): 0.0	235.686	8.32	3	1940.09	-4.11334	3.15564	1.75487	1.29013	2.06688	0.197387
rNPYEQVSAGNGGGSLSYSNLAAtSANL	K7GMB6	N-Term(iTRAQ8plex); T24(Phospho)	Y(4): 0.0; S(8): 0.0; S(15): 78.6; S(17): 5.3; Y(18): 5.3; S(19): 5.3; T(24): 5.3; S(25): 0.4	125.353	8.43	3	3182.47	-10.6475	1.41312	0.991135	1.45664	1.28697	0.192919
sQEELR	F1SBY5	N-Term(iTRAQ8plex); S1(Phospho)	S(1): 100.0	135.547	9.35	2	1145.55	-1.9789	0.908671	0.901051	0.609529	0.806417	0.188219
rHsDENDGGQPHk	I3LJD7	N-Term(iTRAQ8plex); S3(Phospho); K13(iTRAQ8plex)	S(3): 100.0	223.714	22.85	3	2165.03	-3.00366	1.57895	1.35752	1.02098	1.31915	0.187995
sAsPTAPR	F1RW07	N-Term(iTRAQ8plex); S3(Phospho)	S(1): 50.0; S(3): 50.0; T(5): 0.0	159.816	13.43	2	1170.58	-2.79117	0.912042	0.875534	0.57187	0.786482	0.186214
tPLSEAEFEEIMNR	F1SH60	N-Term(iTRAQ8plex); T1(Phospho)	T(1): 100.0; S(4): 0.0	207.63	17.81	3	2049.95	-2.40467	1.53688	1.47446	1.00535	1.3389	0.180762
kEEsEEsEDDMGFGLFD	Q6QAQ5	K1(iTRAQ8plex); N-Term(iTRAQ8plex); S4(Phospho); S7(Phospho)	S(4): 100.0; S(7): 100.0	192.187	12.97	3	2732.11	-4.74008	0.706239	0.797059	0.989151	0.830816	0.179655
nAPHADDDDScsINSDPEAk	I3LJX4	N-Term(iTRAQ8plex); C11(Carbamidomethyl); S12(Phospho); K20(iTRAQ8plex)	S(10): 50.0; S(12): 50.0; S(15): 0.1	112.94	2.76	3	2846.22	-6.61823	1.13572	1.41109	1.08085	1.20922	0.177157
eVsDDEAEEk	O02705	N-Term(iTRAQ8plex); S3(Phospho); K10(iTRAQ8plex)	S(3): 100.0	341.634	38.18	3	1838.85	-3.12744	0.923991	0.863826	0.604328	0.797382	0.174822
eGsPIPHDPDFGSk	F1RI50	N-Term(iTRAQ8plex); S3(Phospho); K14(iTRAQ8plex)	S(3): 100.0; S(13): 0.0	249.697	14.96	3	2171.06	-0.697682	0.745754	0.760364	0.993773	0.833297	0.173702
kLESsESR	F1RLQ2	N-Term(iTRAQ8plex); K1(iTRAQ8plex); S5(Phospho)	S(4): 50.0; S(5): 50.0; S(7): 0.0	109.274	4.67	3	1623.85	-2.58418	1.74601	1.53039	1.03631	1.43757	0.17266
skPAGsDGER	I3LUR1	N-Term(iTRAQ8plex); K2(iTRAQ8plex); S6(Phospho)	S(1): 0.0; S(6): 100.0	181.788	7.09	2	1691.85	-1.92022	0.954391	0.809566	0.61092	0.791626	0.171412
dDEkEAEEGEDDRDSANGEDDs	I3LK71	N-Term(iTRAQ8plex); K4(iTRAQ8plex); S22(Phospho)	S(15): 50.0; S(22): 50.0	145.869	16.48	3	3115.25	-3.7713	1.10107	1.17906	1.51246	1.2642	0.171271
dGLTNAGELESDsGsDk	F2Z5D1	N-Term(iTRAQ8plex); S13(Phospho); S15(Phospho); K17(iTRAQ8plex)	T(4): 0.0; S(11): 0.1; S(13): 99.9; S(15): 100.0	192.699	16.23	3	2463.08	2.1945	0.669066	0.879523	0.937321	0.828637	0.170264
sRSPsGSPR	F1S4R5	N-Term(iTRAQ8plex); S1(Phospho); S5(Phospho)	S(1): 0.0; S(3): 100.0; S(5): 100.0; S(7): 0.0	97.6827	14.96	2	1394.61	-2.64492	0.667386	0.981078	0.636948	0.761804	0.162714
qEkPAEkPAETPVATsPTSTDSTSGDSSR	F1SP32	N-Term(iTRAQ8plex); K3(iTRAQ8plex); K7(iTRAQ8plex); S16(Phospho)	T(11): 0.0; T(15): 0.2; S(16): 99.8; T(18): 0.0; S(19): 0.0; T(20): 0.0; S(22): 0.0; T(23): 0.0; S(24): 0.0; S(27): 0.0; S(28): 0.0	248.118	23.53	4	3953.98	1.91555	1.42011	1.50581	1.03335	1.31976	0.158773
isPDPGAGSAVSQELGEGDPASLSTPLEAEFDTPSELsPR	F1ST42	N-Term(iTRAQ8plex); S2(Phospho); S38(Phospho)	S(2): 100.0; S(9): 0.0; S(12): 0.0; S(22): 0.0; S(24): 0.0; T(25): 0.0; T(33): 0.1; S(35): 50.0; S(38): 50.0	138.308	23.77	3	4475.05	2.87564	1.53677	1.0835	1.27228	1.29752	0.151942
gTGLQPGEEELPDIAPPLVtPDEPk	F1SLU6	N-Term(iTRAQ8plex); T20(Phospho); K25(iTRAQ8plex)	T(2): 0.0; T(20): 100.0	213.849	33.25	3	3287.66	-10.2665	1.25792	1.09751	1.55367	1.30303	0.151425
qsPDAFETEVAAQLAAFkPVGGEIEVTPSALk	I3LD50	N-Term(iTRAQ8plex); S2(Phospho); K18(iTRAQ8plex); K32(iTRAQ8plex)	S(2): 100.0; T(8): 0.0; T(27): 0.0; S(29): 0.0	187.638	22.38	4	4293.26	-5.01189	1.0583	1.41605	1.23472	1.23636	0.149316
cLLADLPLPPELPGGDDLSAsPEEk	F1SSC2	N-Term(iTRAQ8plex); C1(Carbamidomethyl); S21(Phospho); K25(iTRAQ8plex)	S(19): 2.3; S(21): 97.7	256.095	31.47	3	3321.69	2.2808	1.07802	1.15484	1.37116	1.20134	0.14874
aTENDIYNFFsPLNPVR	I3L816;F1RG16	N-Term(iTRAQ8plex); S11(Phospho)	T(2): 0.0; Y(7): 0.2; S(11): 99.8	114.34	17.22	3	2381.13	-7.50071	0.856393	0.907247	0.630532	0.798057	0.140819
tsSVPEYVYNLHLVENDFAGGR	F1SGD2	N-Term(iTRAQ8plex); S2(Phospho)	T(1): 1.9; S(2): 49.0; S(3): 49.0; Y(7): 0.1; Y(9): 0.0	182.103	24.76	3	2851.36	-1.01781	1.64789	1.28181	1.15422	1.36131	0.134631
mETVSNASSSsNPsSPGR	F1RSR8	N-Term(iTRAQ8plex); S11(Phospho); S14(Phospho)	T(3): 0.0; S(5): 1.4; S(8): 1.4; S(9): 1.4; S(10): 1.4; S(11): 9.3; S(14): 92.6; S(15): 92.6	75.7519	0.35	2	2258.93	-0.286951	1.42197	1.05404	1.41387	1.29663	0.134369
lPDLsPVENk	A0A0B8S026	N-Term(iTRAQ8plex); S5(Phospho); K10(iTRAQ8plex)	S(5): 100.0	158.14	12.59	3	1799.97	-2.81318	1.64113	1.32765	1.13024	1.36634	0.132799
tPESGLEGAPsPTVTPQAAASLLAPFPTQR	K7GSX0	N-Term(iTRAQ8plex); S11(Phospho)	T(1): 0.0; S(4): 0.0; S(11): 97.0; T(13): 3.0; T(15): 0.0; S(21): 0.0; T(28): 0.0	284.082	59.21	3	3375.71	-0.310005	1.13479	1.15752	1.44257	1.24496	0.13185
sSsQDsLDELSMEDYWIELENIk	F1S306	N-Term(iTRAQ8plex); S3(Phospho); S6(Phospho); K23(iTRAQ8plex)	S(1): 2.1; S(2): 50.0; S(3): 50.0; S(6): 97.9; S(11): 0.0; Y(15): 0.0	231.198	44.13	3	3499.56	-2.22909	1.3865	1.06466	1.2515	1.23422	0.128756
lLLDPSsPPTk	F2Z5W6	N-Term(iTRAQ8plex); S7(Phospho); K11(iTRAQ8plex)	S(6): 2.2; S(7): 97.8; T(10): 0.0	138.741	16.52	3	1856.03	-5.54441	1.36819	1.13053	1.11815	1.20562	0.127339
gTEAGQGGEPGtPTGEAGPScSSASDk	I3LTN6	N-Term(iTRAQ8plex); T12(Phospho); C21(Carbamidomethyl); K27(iTRAQ8plex)	T(2): 0.0; T(12): 99.9; T(14): 0.1; S(20): 0.0; S(22): 0.0; S(23): 0.0; S(25): 0.0	380.763	101.22	3	3180.43	0.286168	1.41943	1.21345	1.09336	1.24208	0.126091
sPEEEGAVSs	Q06A98	N-Term(iTRAQ8plex); S10(Phospho)	S(1): 0.0; S(9): 50.0; S(10): 50.0	273.279	71.92	2	1375.59	-2.93938	0.93621	0.803406	0.676058	0.805225	0.122053
dPTTVttLRVPVFRPMDLmVEAsPR	Q29090	N-Term(iTRAQ8plex); T6(Phospho); T7(Phospho); M19(Oxidation); S23(Phospho)	T(3): 36.4; T(4): 36.4; T(6): 36.4; T(7): 91.9; S(23): 98.8	33.2457	4.41	2	3388.58	-0.219136	1.09755	1.17994	1.37588	1.21779	0.118623
sREsVDsR	K9IVN9	N-Term(iTRAQ8plex); S4(Phospho); S7(Phospho)	S(1): 0.0; S(4): 100.0; S(7): 100.0	172.405	8.6	2	1399.59	-2.66992	0.912043	0.745262	0.578775	0.74536	0.118005
skPIPIMPAsPQk	I3LLD7	N-Term(iTRAQ8plex); K2(iTRAQ8plex); S10(Phospho); K13(iTRAQ8plex)	S(1): 0.0; S(10): 100.0	221.77	23.28	4	2386.36	-4.45985	1.48949	1.38197	1.08676	1.31941	0.117543
rNssSPVsPASVPGQR	F1S2N4	N-Term(iTRAQ8plex); S3(Phospho); S4(Phospho); S8(Phospho)	S(3): 100.0; S(4): 100.0; S(5): 0.3; S(8): 99.8; S(11): 0.0	136.383	19.37	2	2169.94	0.0712946	1.07232	1.27873	1.37795	1.243	0.114199
eAEALLQSMGLTPEsPIVPPPMSPSsk	F1S087	N-Term(iTRAQ8plex); S15(Phospho); S26(Phospho); K27(iTRAQ8plex)	S(8): 0.0; T(12): 2.9; S(15): 97.1; S(23): 1.5; S(25): 49.3; S(26): 49.3	237.608	27.73	4	3561.75	1.1654	1.22574	1.12407	1.44798	1.26593	0.108668
sAEsPQDAADLFTDLENAFQGk	F1RN46	N-Term(iTRAQ8plex); S4(Phospho); K22(iTRAQ8plex)	S(1): 0.0; S(4): 100.0; T(13): 0.0	452.54	62.89	3	3042.44	-4.06054	1.40291	1.14933	1.15099	1.23441	0.108548
eDsEVFk	F1RMA7	N-Term(iTRAQ8plex); S3(Phospho); K7(iTRAQ8plex)	S(3): 100.0	183.302	9.46	2	1541.76	-4.56669	1.06674	1.24152	1.31707	1.20844	0.10663
vLsPLRsPPLIGSESAYESFLSADDk	F1SK12	N-Term(iTRAQ8plex); S3(Phospho); S7(Phospho); K26(iTRAQ8plex)	S(3): 100.0; S(7): 100.0; S(13): 0.0; S(15): 0.0; Y(17): 0.0; S(19): 0.0; S(22): 0.0	339.105	59.58	3	3546.75	-3.70767	1.64445	1.28553	1.20986	1.37995	0.105191
sGSGAGTGPR	F1SEA2	N-Term(iTRAQ8plex); S1(Phospho)	S(1): 97.6; S(3): 2.4; T(7): 0.0	77.788	14.75	2	1230.58	1.09954	0.766584	0.733052	0.35534	0.618325	0.101491
fLEsDsEEEQEDTSETk	F1SUF5	N-Term(iTRAQ8plex); S4(Phospho); S6(Phospho); K17(iTRAQ8plex)	S(4): 100.0; S(6): 100.0; T(13): 0.0; S(14): 0.0; T(16): 0.0	294.052	36.92	3	2771.16	-2.34451	1.18735	1.20141	1.4957	1.29482	0.0992478
kQsFEDNDsEELEDkDSk	I3L8K4	N-Term(iTRAQ8plex); K1(iTRAQ8plex); S3(Phospho); S9(Phospho); K15(iTRAQ8plex); K18(iTRAQ8plex)	S(3): 100.0; S(9): 100.0; S(17): 0.0	104.745	11.43	5	3519.67	-4.40932	1.38532	1.17265	1.13257	1.23018	0.0991272
lLEDsDsEEDAAPTQPWPALPPNPTAILDEAPk	F1S7N8	N-Term(iTRAQ8plex); S5(Phospho); S7(Phospho); K33(iTRAQ8plex)	S(5): 100.0; S(7): 100.0; T(14): 0.0; T(25): 0.0	125.361	13.69	4	4296.07	3.62871	1.14459	1.13483	1.35448	1.2113	0.0983125
dRLSDSTTGADsLLDISSEADQQELLVLLQAk	B2DD01	N-Term(iTRAQ8plex); S12(Phospho); K32(iTRAQ8plex)	S(4): 24.8; S(6): 24.8; T(7): 24.8; T(8): 24.8; S(12): 0.9; S(17): 0.0; S(18): 0.0	113.969	10.68	4	4120.11	-0.860374	1.19921	1.28757	1.60381	1.36353	0.0977015
tGDQATDsSPGSVk	A5GFR8	N-Term(iTRAQ8plex); S8(Phospho); K14(iTRAQ8plex)	T(1): 0.0; T(6): 1.3; S(8): 49.4; S(9): 49.4; S(12): 0.0	211.071	32.27	3	2037.99	-2.1028	1.3252	1.18416	1.09279	1.20072	0.0971793
fVVIQNEDLGPAsPLDSTFYR	K7GS43	N-Term(iTRAQ8plex); S13(Phospho)	S(13): 100.0; S(17): 0.0; T(18): 0.0; Y(20): 0.0	349.812	73.4	3	2752.35	-1.88835	1.24361	1.06962	1.28927	1.20083	0.0953963
aPQsPTLPLAk	F1SK55	N-Term(iTRAQ8plex); S4(Phospho); K11(iTRAQ8plex)	S(4): 100.0; T(6): 0.0	270.009	26.42	2	1811.02	-3.02551	1.47811	1.29969	1.1296	1.30247	0.095129
gsPAHsPR	F1SIJ8	N-Term(iTRAQ8plex); S2(Phospho); S6(Phospho)	S(2): 100.0; S(6): 100.0	60.8769	9.89	2	1272.54	-1.89363	0.705939	0.653438	0.206676	0.522018	0.0945072
tPSASNDDQQE	F1S8G6	N-Term(iTRAQ8plex); T1(Phospho)	T(1): 98.5; S(3): 1.5; S(5): 0.0	222.359	42.81	2	1575.64	-2.55638	1.42923	1.18654	1.15993	1.25857	0.0944883
qEsVDELDR	I3LA95	N-Term(iTRAQ8plex); S3(Phospho)	S(3): 100.0	176.835	3.42	2	1474.67	-0.961558	0.697012	0.866698	0.884537	0.816082	0.0913368
lSQSsQDSSPVR	D3K5K8	N-Term(iTRAQ8plex); S5(Phospho)	S(2): 1.5; S(4): 1.5; S(5): 1.5; S(8): 47.8; S(9): 47.8	68.0432	5.44	2	1674.8	0.0275837	0.77005	0.927054	0.714093	0.803732	0.0912659
lcYVALDFEQEMATAASsSSLEk	I3LVD5	N-Term(iTRAQ8plex); C2(Carbamidomethyl); S18(Phospho); K23(iTRAQ8plex)	Y(3): 0.0; T(14): 0.0; S(17): 1.4; S(18): 97.2; S(19): 1.4; S(20): 0.0	408.029	64.24	3	3238.56	2.11148	1.17772	1.14431	1.39055	1.23753	0.0912149
yPIFSIPHsPR	F1S6R3	N-Term(iTRAQ8plex); S9(Phospho)	Y(1): 0.0; S(5): 0.0; S(9): 100.0	218.316	33.07	3	1697.87	1.61	1.39036	1.1128	1.42654	1.3099	0.0888483
fGsADNIPNLk	I3LAS3	N-Term(iTRAQ8plex); S3(Phospho); K11(iTRAQ8plex)	S(3): 100.0	250.441	19.02	3	1863.98	-1.3335	1.43939	1.20471	1.1644	1.2695	0.088052
lLQTcFStPTDDSMDR	F1RMR6	N-Term(iTRAQ8plex); C5(Carbamidomethyl); T8(Phospho)	T(4): 33.3; S(7): 33.3; T(8): 33.3; T(10): 0.0; S(13): 0.0	105.507	9.26	2	2271	0.296044	1.21275	1.17769	1.4624	1.28428	0.0866851
tPDVEVQGADWSLk	I3L5D5	N-Term(iTRAQ8plex); T1(Phospho); K14(iTRAQ8plex)	T(1): 100.0; S(12): 0.0	279.177	25.25	3	2233.13	-1.68457	1.56431	1.36406	1.16906	1.36581	0.0850605
gPGVGSGPGGSATsPQVEWTAR	I3LI90	N-Term(iTRAQ8plex); S14(Phospho)	S(6): 0.0; S(11): 0.0; T(13): 50.0; S(14): 50.0; T(20): 0.0	221.671	41.18	3	2439.16	0.645864	1.09964	1.20885	1.32841	1.2123	0.0847057
sTSsDTSEELNSQDSPk	B8XH67	N-Term(iTRAQ8plex); S4(Phospho); K17(iTRAQ8plex)	S(1): 1.2; T(2): 1.2; S(3): 48.8; S(4): 48.8; T(6): 0.0; S(7): 0.0; S(12): 0.0; S(15): 0.0	260.09	22.19	3	2500.15	-1.7709	1.55669	1.33934	1.17413	1.35672	0.0844083
iEDVNVGGtDNVLQAcRSR	I3L900	N-Term(iTRAQ8plex); T9(Phospho); C16(Carbamidomethyl)	T(9): 95.9; S(18): 4.1	83.0482	6.86	2	2487.18	-6.068	1.40696	1.16987	1.17761	1.25148	0.0837966
tDEEGNAYGsER	F1RF01	N-Term(iTRAQ8plex); S10(Phospho)	T(1): 0.0; Y(8): 0.0; S(10): 100.0	251.84	42.2	2	1711.71	-1.25383	0.84854	0.886043	0.693402	0.809328	0.0837917
gLFsDEEDSEDLFSSQSVNk	F1SDV2	N-Term(iTRAQ8plex); S4(Phospho); K20(iTRAQ8plex)	S(4): 100.0; S(9): 0.0; S(14): 0.0; S(15): 0.0; S(17): 0.0	329.009	58.03	3	2921.36	0.888913	1.30528	1.08783	1.22902	1.20738	0.0827961
gPGQVLTAASALSLELQEmEPLGLPQAsPTR	F1S2J4	N-Term(iTRAQ8plex); M19(Oxidation); S28(Phospho)	T(7): 0.0; S(10): 0.0; S(13): 0.0; S(28): 97.9; T(30): 2.1	219.539	14.87	4	3561.83	4.77065	1.14246	1.48713	1.47746	1.36902	0.0827527
yLLSQSsPAPLTAAEEELR	F1SGZ8	N-Term(iTRAQ8plex); S7(Phospho)	Y(1): 0.0; S(4): 0.1; S(6): 2.4; S(7): 97.5; T(12): 0.0	281.545	49.1	3	2459.23	-2.29329	1.47876	1.29535	1.15281	1.30897	0.0819351
dRsLSPR	F1SBQ7	N-Term(iTRAQ8plex); S3(Phospho)	S(3): 100.0; S(5): 0.0	126.463	22.47	3	1214.61	-3.96137	0.754987	0.88612	0.632306	0.757804	0.0806354
aSTPPAAPPSGsQDLEPsSGLVTDAIADSESEDDEDLDVPIPSR	C1PIG4	N-Term(iTRAQ8plex); S12(Phospho); S18(Phospho)	S(2): 0.0; T(3): 0.1; S(10): 28.5; S(12): 28.5; S(18): 28.5; S(19): 28.5; T(23): 28.5; S(29): 28.5; S(31): 28.5; S(43): 0.1	91.2591	22.72	3	4899.2	4.01895	1.18921	1.21771	1.46617	1.29103	0.0804669
sLSsPVsDPEESGNk	F1S895	N-Term(iTRAQ8plex); S4(Phospho); S7(Phospho); K15(iTRAQ8plex)	S(1): 0.0; S(3): 0.1; S(4): 99.9; S(7): 100.0; S(12): 0.0	274.902	34.76	2	2301.04	-3.54235	0.90628	0.826152	0.716317	0.81625	0.0792612
aEREStSR	F1S745	N-Term(iTRAQ8plex); T6(Phospho)	S(5): 50.0; T(6): 50.0; S(7): 0.0	65.8734	8.38	2	1319.62	-1.88969	0.917997	0.729972	0.744072	0.797347	0.0786561
qSAPsPTR	F1S0W0	N-Term(iTRAQ8plex); S5(Phospho)	S(2): 0.0; S(5): 99.9; T(7): 0.1	111.779	2.65	2	1227.6	-0.354583	0.854253	0.796705	0.614297	0.755085	0.0772431
nPscGSDNDSVQPTR	F1RLG2	N-Term(iTRAQ8plex); S3(Phospho); C4(Carbamidomethyl)	S(3): 97.8; S(6): 2.2; S(10): 0.0; T(14): 0.0	117.388	14.36	2	2017.86	-1.52925	0.882362	0.879433	0.73202	0.831272	0.0767057
eILSsPTNDAVGELEQQLk	F1S7B0	N-Term(iTRAQ8plex); S5(Phospho); K19(iTRAQ8plex)	S(4): 1.1; S(5): 49.5; T(7): 49.5	263.078	36.5	3	2759.43	-1.64913	1.48701	1.31337	1.1645	1.32163	0.0746749
vQMtSPNSTGSPLFR	I3LEL0	N-Term(iTRAQ8plex); T4(Phospho)	T(4): 98.0; S(5): 1.9; S(8): 0.0; T(9): 0.0; S(11): 0.0	197.141	23.48	2	2005.97	0.578188	1.17732	1.15531	1.3677	1.23344	0.0742602
tQLsQGR	F1RNW3	N-Term(iTRAQ8plex); S4(Phospho)	T(1): 0.0; S(4): 100.0	116.815	10.82	2	1173.59	-2.59791	3.04841	2.04437	1.82565	2.30614	0.0739745
lFPDtPLALDANk	K7GM70	N-Term(iTRAQ8plex); T5(Phospho); K13(iTRAQ8plex)	T(5): 100.0	142.437	18.26	3	2103.13	-1.06547	1.67032	1.33962	1.27448	1.42814	0.0730563
qVALsDDEIk	F1SUQ0	N-Term(iTRAQ8plex); S5(Phospho); K10(iTRAQ8plex)	S(5): 100.0	167.733	16.28	3	1805.94	-3.30964	0.843866	0.89971	0.729342	0.824306	0.0726865
qTQGTGQGPPGEDSsPSEELQR	A0A0B8RZ25	N-Term(iTRAQ8plex); S15(Phospho)	T(2): 0.0; T(5): 0.0; S(14): 48.9; S(15): 48.9; S(17): 2.1	175.822	19.34	3	2669.19	-3.08559	1.25243	1.08858	1.27016	1.20372	0.0719159
lLQSPsVDIVPk	A0A0B8RT66	N-Term(iTRAQ8plex); S6(Phospho); K12(iTRAQ8plex)	S(4): 50.0; S(6): 50.0	277.253	44.75	3	1984.13	-3.46345	1.12869	1.20081	1.34492	1.22481	0.0714782
lDPAQSAsR	A0A0B8RZ36	N-Term(iTRAQ8plex); S8(Phospho)	S(6): 50.0; S(8): 50.0	137.673	17.07	2	1328.65	-1.30852	0.805789	0.866086	0.652399	0.774758	0.0713216
vSSAPAPSPPsPAPPAVPSsPk	A0A0B8RTW8	N-Term(iTRAQ8plex); S11(Phospho); S20(Phospho); K22(iTRAQ8plex)	S(2): 0.2; S(3): 0.2; S(8): 4.1; S(11): 95.6; S(19): 4.1; S(20): 95.9	214.391	12.32	3	2793.4	-3.85266	1.38094	1.65738	1.24731	1.42854	0.0710323
iWLsTETLANED	F1SNR2	N-Term(iTRAQ8plex); S4(Phospho)	S(4): 99.9; T(5): 0.1; T(7): 0.0	193.733	23.96	2	1775.84	1.08376	1.44149	1.22697	1.18381	1.28409	0.0704562
gEGStPsPATEk	M3V801	N-Term(iTRAQ8plex); T5(Phospho); S7(Phospho); K12(iTRAQ8plex)	S(4): 2.9; T(5): 97.1; S(7): 97.1; T(10): 2.9	95.4364	14.89	2	1928.88	-4.12039	2.00325	1.756	1.33636	1.69854	0.0696331
kEPLIIsk	F1SP42	N-Term(iTRAQ8plex); K1(iTRAQ8plex); S7(Phospho); K8(iTRAQ8plex)	S(7): 100.0	169.556	10.83	3	1920.16	-5.57794	0.903353	0.819541	0.726292	0.816395	0.0695746
sPENDRPR	F1S620	N-Term(iTRAQ8plex); S1(Phospho)	S(1): 100.0	134.213	4.36	3	1354.64	-2.6609	0.86458	0.826515	0.671486	0.787527	0.0693087
rRssDEDATGEPk	F1SDD7	N-Term(iTRAQ8plex); S3(Phospho); S4(Phospho); K13(iTRAQ8plex)	S(3): 100.0; S(4): 98.3; T(9): 1.7	232.086	17.26	3	2216.02	-2.10692	1.55711	1.39891	1.19101	1.38234	0.0690093
nALPDIQGsPTTGGTSELPLk	I3LG56	N-Term(iTRAQ8plex); S9(Phospho); K21(iTRAQ8plex)	S(9): 100.0; T(11): 0.0; T(12): 0.0; T(15): 0.0; S(16): 0.0	245.334	36.28	3	2784.45	-3.68141	1.52885	1.30047	1.2101	1.34647	0.067446
eQsNDIAR	I3LQ28	N-Term(iTRAQ8plex); S3(Phospho)	S(3): 100.0	116.646	4.66	2	1316.61	-2.33045	1.81591	1.50274	1.31102	1.54322	0.0661756
vNsDcDSVLPSNFLLGGNIFDPLNLNSLLDEEVSR	F1RMY9	N-Term(iTRAQ8plex); S3(Phospho); C5(Carbamidomethyl)	S(3): 100.0; S(7): 0.0; S(11): 0.0; S(27): 0.0; S(34): 0.0	356.645	62.32	3	4247.05	0.33853	1.52443	1.19337	1.54417	1.42066	0.0660083
qPPGVPNGPSsPTNESAPELPQR	F1RXC5	N-Term(iTRAQ8plex); S11(Phospho)	S(10): 0.1; S(11): 99.9; T(13): 0.0; S(16): 0.0	186.143	22.64	3	2740.32	-0.409753	1.11532	1.22496	1.31914	1.21981	0.06488
tVPLLPHPPVPSLSTPESkPPPPPsPPtSPTR	F1S995	N-Term(iTRAQ8plex); K19(iTRAQ8plex); S25(Phospho); T28(Phospho)	T(1): 0.0; S(12): 0.0; S(14): 0.0; T(15): 0.0; S(18): 0.0; S(25): 99.7; T(28): 48.4; S(29): 48.4; T(31): 3.5	184.337	2.48	4	4073.16	4.33295	1.18316	1.14448	1.33907	1.22224	0.0647441
tPLAsWSDPTEETGPVAGILDTETLEk	K9IVQ6	N-Term(iTRAQ8plex); S5(Phospho); K27(iTRAQ8plex)	T(1): 0.1; S(5): 99.8; S(7): 0.1; T(10): 0.0; T(13): 0.0; T(22): 0.0; T(24): 0.0	341.957	81.2	3	3545.77	-0.388888	1.57155	1.28819	1.25893	1.37289	0.0646196
lENEETLERPAQLPNAAEIPQsPGVEDAPIAk	B0KYV5	N-Term(iTRAQ8plex); S22(Phospho); K32(iTRAQ8plex)	T(6): 0.0; S(22): 100.0	506.293	34.5	4	4115.11	-2.39423	1.16035	1.2881	1.4289	1.29245	0.0636804
rtSMGGTQQQFVEGVR	F1RX81	N-Term(iTRAQ8plex); T2(Phospho)	T(2): 50.0; S(3): 50.0; T(7): 0.1	174.979	35.96	3	2165.04	-3.14342	0.554782	0.616207	0.841574	0.670854	0.0635439
rEsINDR	I3LCE6	N-Term(iTRAQ8plex); S3(Phospho)	S(3): 100.0	107.717	23.9	3	1273.62	-3.65615	1.37266	1.14342	1.24227	1.25278	0.0625607
sFELPPYtPPPILsPVR	M3V7Y8	N-Term(iTRAQ8plex); T8(Phospho); S14(Phospho)	S(1): 0.0; Y(7): 0.0; T(8): 100.0; S(14): 100.0	335.111	42.74	3	2374.17	-5.57076	1.23954	1.11735	1.32054	1.22581	0.0620939
ePsPVR	F1SJX9	N-Term(iTRAQ8plex); S3(Phospho)	S(3): 100.0	120.306	8.05	2	1068.54	-3.20822	0.794375	0.912171	0.757595	0.82138	0.0618681
tASsPDSLR	I3LAX5	N-Term(iTRAQ8plex); S4(Phospho)	T(1): 0.0; S(3): 49.9; S(4): 49.9; S(7): 0.1	74.6957	5.06	2	1317.63	-4.19235	0.738817	0.883631	0.68096	0.767803	0.0612568
vESSNQsPGRsPR	F1SHS4	N-Term(iTRAQ8plex); S7(Phospho); S11(Phospho)	S(3): 0.1; S(4): 2.4; S(7): 97.5; S(11): 100.0	226.568	23.97	2	1864.82	-1.45733	0.877198	0.682325	0.777762	0.779095	0.0591618
nNMTAsMFDLSMk	F1RZJ0	N-Term(iTRAQ8plex); S6(Phospho); K13(iTRAQ8plex)	T(4): 0.1; S(6): 99.9; S(11): 0.0	184.045	21.42	3	2178.02	-3.23943	1.3443	1.28434	1.13047	1.25304	0.057892
nYQQNYQNSESGEkNEGsESAPEGQAQQR	I3LFV4	N-Term(iTRAQ8plex); K14(iTRAQ8plex); S18(Phospho)	Y(2): 0.0; Y(6): 0.0; S(9): 33.3; S(11): 33.3; S(18): 33.3; S(20): 0.0	330.716	30.23	4	3945.77	-0.254127	1.33431	1.22963	1.1332	1.23238	0.057148
iSGAPGsPk	F1RR20	N-Term(iTRAQ8plex); S7(Phospho); K9(iTRAQ8plex)	S(2): 0.0; S(7): 100.0	134.022	10.67	2	1501.82	-2.39603	0.873324	0.751454	0.672261	0.76568	0.0570049
eGPAGAGScsPEAR	I3LLT6	N-Term(iTRAQ8plex); C9(Carbamidomethyl); S10(Phospho)	S(8): 0.0; S(10): 100.0	181.31	14.58	2	1729.75	-3.73892	1.28881	1.28664	1.11739	1.23095	0.0554677
dtIFQk	I3LR85	N-Term(iTRAQ8plex); T2(Phospho); K6(iTRAQ8plex)	T(2): 100.0	182.18	8.06	2	1439.77	-1.69708	0.701138	0.853641	0.843542	0.79944	0.0553167
tLsIETGF	I3LFQ5	N-Term(iTRAQ8plex); S3(Phospho)	T(1): 1.4; S(3): 98.6; T(6): 0.0	207.104	36.34	2	1251.61	-3.37441	2.1046	1.5114	1.61878	1.74493	0.0551004
eGLPVNNIFQQLsPAVGDk	F1S6T0	N-Term(iTRAQ8plex); S13(Phospho); K19(iTRAQ8plex)	S(13): 100.0	156.155	22.24	4	2714.43	-3.01732	1.61965	1.34893	1.28746	1.41868	0.0545798
iPVPsSPVPIATIDLVQQQTEDVMPR	A1DWM3	N-Term(iTRAQ8plex); S5(Phospho)	S(5): 50.0; S(6): 50.0; T(12): 0.0; T(20): 0.0	214.433	62.18	3	3214.67	-0.741122	1.17555	1.44576	1.36494	1.32875	0.0545184
dHGFEVAsPSPEDR	I3L9A3	N-Term(iTRAQ8plex); S8(Phospho)	S(8): 97.8; S(10): 2.2	174.434	18.17	3	1926.85	-2.13292	0.819375	0.893569	0.739665	0.817536	0.0545089
kDPIcAHGNDDLLsPVDGTDk	I3LHJ6	N-Term(iTRAQ8plex); K1(iTRAQ8plex); C5(Carbamidomethyl); S14(Phospho); K21(iTRAQ8plex)	S(14): 100.0; T(19): 0.0	185.174	10.73	4	3259.63	-4.24557	2.59713	1.94134	1.72534	2.08794	0.0534386
iSLPGQMTGtPItPLk	F1S1U5	N-Term(iTRAQ8plex); T10(Phospho); T13(Phospho); K16(iTRAQ8plex)	S(2): 0.0; T(8): 50.0; T(10): 50.0; T(13): 100.0	196.252	30.17	3	2422.26	-3.50944	1.32001	1.22554	1.13295	1.22617	0.052552
iWDPtPSHtPAGAATPGR	F1SMZ9	N-Term(iTRAQ8plex); T5(Phospho); T9(Phospho)	T(5): 99.8; S(7): 4.1; T(9): 92.1; T(15): 3.9	112.053	12.33	2	2296.05	-0.10844	1.19807	1.12514	1.29501	1.20607	0.0525491
vTNSGtPTGASAPATSAR	F1RWW4	N-Term(iTRAQ8plex); T6(Phospho)	T(2): 2.4; S(4): 48.7; T(6): 48.7; T(8): 0.1; S(11): 0.0; T(15): 0.0; S(16): 0.0	87.8868	1.31	2	2029.98	-0.78515	1.19782	1.29169	1.12418	1.20456	0.0518254
sQsLNIR	M3VH59	N-Term(iTRAQ8plex); S3(Phospho)	S(1): 0.0; S(3): 100.0	160.159	4.93	2	1201.62	-1.15668	0.840099	0.893754	0.757074	0.830309	0.0507535
asGQAFELILsPR	Q6DUB7	N-Term(iTRAQ8plex); S2(Phospho); S11(Phospho)	S(2): 100.0; S(11): 100.0	176.317	15.68	2	1852.89	-3.38712	1.15836	1.17478	1.3167	1.21661	0.0498582
yWGPAsPTHk	F1RYY5	N-Term(iTRAQ8plex); S6(Phospho); K10(iTRAQ8plex)	Y(1): 0.0; S(6): 100.0; T(8): 0.0	364.498	46.44	3	1831.92	-6.61733	2.3633	1.76262	1.67518	1.9337	0.0496895
eEGEDAAAPVQEEEEsEDDsD	F1RGE2	N-Term(iTRAQ8plex); S16(Phospho); S20(Phospho)	S(16): 100.0; S(20): 100.0	66.3878	31.63	2	2743.98	-0.93298	1.18769	1.29194	1.42708	1.30224	0.048756
vATLNsEEESDPPTYk	F1SI06	N-Term(iTRAQ8plex); S6(Phospho); K16(iTRAQ8plex)	T(3): 0.0; S(6): 100.0; S(10): 0.0; T(14): 0.0; Y(15): 0.0	323.862	33.91	3	2468.2	-4.06151	0.69919	0.776766	0.871023	0.782326	0.0483462
sPGPPR	I3LCV0	N-Term(iTRAQ8plex); S1(Phospho)	S(1): 100.0	77.1981	11.15	2	994.5	-2.05982	0.845112	0.648764	0.70955	0.734475	0.0445995
lSsTDDGYIDLQFk	I3L7U7	N-Term(iTRAQ8plex); S3(Phospho); K14(iTRAQ8plex)	S(2): 2.1; S(3): 95.7; T(4): 2.1; Y(8): 0.0	232.105	12.13	3	2290.15	0.215477	1.34571	1.34772	1.6351	1.44284	0.0440335
hGGYEDAVHsGALDD	F1SB63	N-Term(iTRAQ8plex); S10(Phospho)	Y(4): 0.0; S(10): 100.0	151	10.64	3	1926.82	-0.822248	0.647161	0.783792	0.822337	0.751097	0.0426921
qPAsPDGR	I3LKP7	N-Term(iTRAQ8plex); S4(Phospho)	S(4): 100.0	162.014	14.06	2	1211.57	-1.03154	0.877354	0.825139	0.742859	0.815117	0.0420279
tGtPSDPR	F1SJY6	N-Term(iTRAQ8plex); T3(Phospho)	T(1): 0.0; T(3): 100.0; S(5): 0.0	181.878	44.58	2	1214.57	-2.96017	0.826216	0.684961	0.824608	0.778595	0.0419252
iGsDPLAYEPk	F1STQ3	N-Term(iTRAQ8plex); S3(Phospho); K11(iTRAQ8plex)	S(3): 100.0; Y(8): 0.0	325.656	46.51	3	1877.98	-3.73682	1.29641	1.21309	1.13848	1.21599	0.0418178
rEPPsPQGR	F1SID8	N-Term(iTRAQ8plex); S5(Phospho)	S(5): 100.0	126.667	11.07	3	1407.7	-0.27168	0.69099	0.776076	0.855079	0.774048	0.0412665
gHDEGssLEEPLIESSEVADNR	F1SSQ7	N-Term(iTRAQ8plex); S6(Phospho); S7(Phospho)	S(6): 100.0; S(7): 100.0; S(15): 0.0; S(16): 0.0	264.291	12.71	3	2834.21	0.842074	0.771338	0.757081	0.886283	0.804901	0.0412455
qQQsQTAY	A0A0B8RZL4	N-Term(iTRAQ8plex); S4(Phospho)	S(4): 100.0; T(6): 0.0; Y(8): 0.0	179.179	40.37	2	1337.6	-1.97095	3.0651	2.36769	2.01174	2.48151	0.0409437
qTVVsDTELSVVESSVISLLQEAESk	F1S3Z9	N-Term(iTRAQ8plex); S5(Phospho); K26(iTRAQ8plex)	T(2): 0.2; S(5): 95.9; T(7): 3.9; S(10): 0.0; S(14): 0.0; S(15): 0.0; S(18): 0.0; S(25): 0.0	171.57	35.37	4	3465.8	-2.36519	0.874789	0.734575	0.759922	0.789762	0.0396178
aVNsFHDDsDEDLLHI	F1SB77	N-Term(iTRAQ8plex); S4(Phospho); S9(Phospho)	S(4): 100.0; S(9): 100.0	209.856	8.8	2	2290.96	1.10045	1.26177	1.22234	1.42541	1.30317	0.0395694
rVVLGDGVQLPPGDySTtPGGTLFSTTPGGTR	Q9BG57	N-Term(iTRAQ8plex); Y15(Phospho); T18(Phospho)	Y(15): 1.6; S(16): 16.9; T(17): 16.9; T(18): 16.9; T(22): 16.9; S(25): 16.9; T(26): 53.7; T(27): 53.7; T(31): 6.6	72.9087	6.27	3	3667.78	3.00412	1.12978	1.20533	1.27249	1.20253	0.0390101
sSsPEPVTHLk	F1SIA4	N-Term(iTRAQ8plex); S3(Phospho); K11(iTRAQ8plex)	S(1): 0.8; S(2): 49.6; S(3): 49.6; T(8): 0.0	214.828	14.68	3	1869.99	-2.36881	1.5017	1.34608	1.2497	1.36583	0.0379909
sRsFDYNYR	I3L6H1	N-Term(iTRAQ8plex); S3(Phospho)	S(1): 0.0; S(3): 100.0; Y(6): 0.0; Y(8): 0.0	119.652	14.12	3	1591.72	-2.39942	1.31071	1.21758	1.15481	1.2277	0.0373572
aAsLTEDR	F8TEL5	N-Term(iTRAQ8plex); S3(Phospho)	S(3): 100.0; T(5): 0.0	178.503	17.28	2	1246.59	-3.8432	0.8791	0.841287	0.762771	0.827719	0.0373439
iIPTLEEGLQLPsPTATSQLPLESDAVEcLNYQHYk	I3LQS0	N-Term(iTRAQ8plex); S13(Phospho); C29(Carbamidomethyl); K36(iTRAQ8plex)	T(4): 0.0; S(13): 96.5; T(15): 1.8; T(17): 1.8; S(18): 0.0; S(24): 0.0; Y(32): 0.0; Y(35): 0.0	470.844	73.17	3	4743.39	-3.77365	1.325	1.21261	1.16841	1.23534	0.0370605
eEDEsDDDNm	Q5GA57	N-Term(iTRAQ8plex); S5(Phospho); M10(Oxidation)	S(5): 100.0	63.5205	21.76	2	1598.53	-4.23713	0.653522	0.831617	0.690052	0.725064	0.0368761
sRsQSPPR	F1S1H3	N-Term(iTRAQ8plex); S1(Phospho); S3(Phospho)	S(1): 66.7; S(3): 66.7; S(5): 66.7	84.9476	5.69	2	1378.62	-2.11027	0.837635	0.691182	0.800333	0.776383	0.0365105
gLsSEsSGDR	F1RU38	N-Term(iTRAQ8plex); S3(Phospho); S6(Phospho)	S(3): 100.0; S(4): 0.0; S(6): 100.0; S(7): 0.0	218.452	33.22	2	1458.58	-2.30953	2.02979	1.66835	1.54399	1.74738	0.0359664
sAsRP	F1RI63	N-Term(iTRAQ8plex); S1(Phospho); S3(Phospho)	S(1): 100.0; S(3): 100.0	74.3201	15.13	2	981.41	-0.494503	0.332229	0.404142	0.670586	0.468986	0.0355701
rDsASYR	F1SKQ0	N-Term(iTRAQ8plex); S3(Phospho)	S(3): 100.0; S(5): 0.0; Y(6): 0.0	146.566	9.76	2	1238.58	-1.71165	2.47871	1.86976	1.85814	2.06887	0.0348544
eGGGDSSAsSPTEEEQEQGEIGAcSEEGTAQEGk	F1SV88	N-Term(iTRAQ8plex); S9(Phospho); C24(Carbamidomethyl); K34(iTRAQ8plex)	S(6): 0.0; S(7): 0.0; S(9): 49.6; S(10): 49.6; T(12): 0.8; S(25): 0.0; T(29): 0.0	256.198	61.6	3	4115.76	0.678987	1.438	1.24121	1.27782	1.31901	0.0340561
nNAAAETEDDEsDGEDR	A0A0B8S043	N-Term(iTRAQ8plex); S12(Phospho)	T(7): 0.0; S(12): 100.0	279.842	72.3	2	2221.87	-0.99667	1.29252	1.1477	1.22316	1.22113	0.033954
yHGHsmSDPGVsYR	K7GMN8	N-Term(iTRAQ8plex); S5(Phospho); M6(Oxidation); S12(Phospho)	Y(1): 0.1; S(5): 99.8; S(7): 0.1; S(12): 97.4; Y(13): 2.6	166.448	10.74	2	2072.82	-1.29854	0.756683	0.866412	0.843723	0.822273	0.0336312
nDSVIVADQtPtPTR	F1RZI1	N-Term(iTRAQ8plex); T10(Phospho); T12(Phospho)	S(3): 0.0; T(10): 100.0; T(12): 50.0; T(14): 50.0	193.489	31.02	2	2077.95	1.14701	1.65308	1.84839	1.43071	1.64406	0.0333511
nSDLLtSPDVGLLk	K7GRG2	N-Term(iTRAQ8plex); T6(Phospho); K14(iTRAQ8plex)	S(2): 0.0; T(6): 2.7; S(7): 97.3	137.166	23.76	3	2160.17	-3.20715	1.73015	1.38454	1.51199	1.54223	0.0329328
tDSVIIADQtPtPTR	F1SFP0	N-Term(iTRAQ8plex); T10(Phospho); T12(Phospho)	T(1): 0.0; S(3): 0.0; T(10): 100.0; T(12): 97.3; T(14): 2.7	208.952	35.56	2	2078.97	-3.0293	1.34693	1.1837	1.33479	1.28847	0.0315672
kPVLPALTINPAIAEGPSPTsEGASEANLVDLQk	I3L5D4	N-Term(iTRAQ8plex); K1(iTRAQ8plex); S21(Phospho); K34(iTRAQ8plex)	T(8): 0.0; S(18): 32.9; T(20): 32.9; S(21): 32.9; S(25): 1.2	261.18	52.8	4	4420.4	-3.9288	1.816	1.781	1.43652	1.67784	0.0304578
dTAANGAsDEEDGRPR	F1SDS3	N-Term(iTRAQ8plex); S8(Phospho)	T(2): 0.0; S(8): 100.0	107	15.08	2	2044.87	-7.53807	1.36747	1.19486	1.33105	1.29779	0.0297323
sSPSGASsPR	F1RP77	N-Term(iTRAQ8plex); S8(Phospho)	S(1): 0.0; S(2): 0.0; S(4): 1.2; S(7): 49.4; S(8): 49.4	100.714	12.4	2	1316.61	-1.12514	0.703735	0.843336	0.753659	0.76691	0.0293547
qVVSVVQDEEAGLPFEAVPEPLsPAsPDSVTELR	F1RS15	N-Term(iTRAQ8plex); S23(Phospho); S26(Phospho)	S(4): 0.0; S(23): 100.0; S(26): 99.9; S(29): 0.1; T(31): 0.0	451.519	69.63	3	4055.95	1.35483	1.16733	1.20908	1.30072	1.22571	0.0291361
qELGsPDER	B2DCZ9	N-Term(iTRAQ8plex); S5(Phospho)	S(5): 100.0	195.054	16.66	2	1414.65	-2.80609	1.36366	1.23392	1.21303	1.2702	0.0290852
ePIIEDILNLEVsPTISGSPVNPGLYSk	F1SBL4	N-Term(iTRAQ8plex); S13(Phospho); K28(iTRAQ8plex)	S(13): 49.2; T(15): 49.2; S(17): 0.8; S(19): 0.8; Y(26): 0.0; S(27): 0.0	339.373	61.2	4	3669.95	0.579902	1.42907	1.30968	1.238	1.32558	0.0280685
yMTQMsVPEQAELER	F1SES7	N-Term(iTRAQ8plex); S6(Phospho)	Y(1): 0.0; T(3): 0.0; S(6): 100.0	254.99	47.35	2	2196.02	7.55002	1.29304	1.21259	1.16381	1.22315	0.027346
eELFsPSDIk	C1PIJ2	N-Term(iTRAQ8plex); S5(Phospho); K10(iTRAQ8plex)	S(5): 100.0; S(7): 0.0	271.783	38.92	3	1852.95	-0.914125	3.86125	2.94552	2.67098	3.15925	0.0266658
mVYPSAFVLISQNDIPVPQsVAstGGHItVGQQGLGSVk	K9IVJ6	M1(Oxidation); N-Term(iTRAQ8plex); S20(Phospho); S23(Phospho); T24(Phospho); T29(Phospho); K39(iTRAQ8plex)	Y(3): 81.0; S(5): 81.0; S(11): 52.1; S(20): 52.1; S(23): 28.9; T(24): 28.9; T(29): 70.0; S(37): 5.9	18.9135	2.2	5	4926.34	-0.630871	0.862639	0.756083	0.763866	0.794196	0.0266636
rDsFDDR	F1RGI7	N-Term(iTRAQ8plex); S3(Phospho)	S(3): 100.0	121.451	27.99	3	1294.57	-2.5062	2.10198	1.73696	1.65463	1.83119	0.0262784
iAVETQsPSLFGSk	I3LKE2	N-Term(iTRAQ8plex); S7(Phospho); K14(iTRAQ8plex)	T(5): 0.0; S(7): 100.0; S(9): 0.0; S(13): 0.0	212.543	50.63	3	2152.15	-2.12473	1.36607	1.34229	1.20616	1.30484	0.0256779
qcEGITsPEGSk	I3LJT9	N-Term(iTRAQ8plex); C2(Carbamidomethyl); S7(Phospho); K12(iTRAQ8plex)	T(6): 50.0; S(7): 50.0; S(11): 0.0	166.464	29.96	2	1980.95	-3.1216	1.39546	1.38383	1.22641	1.33523	0.0254414
lSPFFTLDLsPTEEk	F1S6F6	N-Term(iTRAQ8plex); S10(Phospho); K15(iTRAQ8plex)	S(2): 0.0; T(6): 0.0; S(10): 100.0; T(12): 0.0	291.983	48.18	3	2412.25	-2.6089	1.35383	1.20562	1.35248	1.30398	0.025192
yDFWDQQEPVIVAPEVDtSSSPVSk	F1RJP9	N-Term(iTRAQ8plex); T18(Phospho); K25(iTRAQ8plex)	Y(1): 0.0; T(18): 0.2; S(19): 4.1; S(20): 4.1; S(21): 87.6; S(24): 4.1	152.844	9.94	3	3511.7	-4.27687	1.24421	1.23752	1.14048	1.2074	0.025134
rADsEsEEDEQDSEEVR	F1RQE0	N-Term(iTRAQ8plex); S4(Phospho); S6(Phospho)	S(4): 100.0; S(6): 100.0; S(13): 0.0	135.025	27.11	2	2473.96	2.31755	1.2406	1.29305	1.16515	1.23293	0.0244644
sQsWEER	M3VH41	N-Term(iTRAQ8plex); S3(Phospho)	S(1): 0.0; S(3): 100.0	173.194	11.07	2	1305.58	-1.50052	1.26894	1.15651	1.19646	1.2073	0.0242814
mEEENTGDPFGFDsDDESLPVSSk	F1SEP0	N-Term(iTRAQ8plex); S14(Phospho); K24(iTRAQ8plex)	T(6): 0.0; S(14): 97.3; S(18): 2.7; S(22): 0.0; S(23): 0.0	250.736	56.11	3	3320.44	-8.65182	1.32461	1.19232	1.23051	1.24915	0.0240024
lPSQIsAGEEk	F1S0L8	N-Term(iTRAQ8plex); S6(Phospho); K11(iTRAQ8plex)	S(3): 0.0; S(6): 100.0	110.577	12.24	3	1846.98	2.34881	1.33153	1.30717	1.19081	1.2765	0.0237826
sSGStPsTPTSSQAPQk	F1S0W9	N-Term(iTRAQ8plex); T5(Phospho); S7(Phospho); K17(iTRAQ8plex)	S(1): 0.1; S(2): 0.1; S(4): 99.8; T(5): 0.1; S(7): 50.0; T(8): 50.0; T(10): 0.0; S(11): 0.0; S(12): 0.0	271.889	42.36	3	2416.12	-3.16263	1.45422	1.30798	1.27923	1.34714	0.0235016
qGLsPTFSR	F1RLA7	N-Term(iTRAQ8plex); S4(Phospho)	S(4): 100.0; T(6): 0.0; S(8): 0.0	124.93	9.22	2	1376.69	0.685654	0.848989	0.761668	0.737744	0.7828	0.0233804
dkAEPDALPEAGFEQQQDGALsADEEDAR	F1RN27	N-Term(iTRAQ8plex); K2(iTRAQ8plex); S22(Phospho)	S(22): 100.0	222.744	19.13	3	3790.78	5.56652	0.656499	0.754135	0.79356	0.734731	0.0227822
hTDDEmtGyVATR	F1RYA1	N-Term(iTRAQ8plex); M6(Oxidation); T7(Phospho); Y9(Phospho)	T(2): 0.0; T(7): 100.0; Y(9): 100.0; T(12): 0.0	158.606	9.94	3	1975.78	-1.92349	1.38328	1.28927	1.22518	1.29924	0.0227378
tFsDESNIL	K7GSF5	N-Term(iTRAQ8plex); S3(Phospho)	T(1): 0.0; S(3): 100.0; S(6): 0.0	204.031	24.36	2	1409.65	-2.94154	1.53705	1.46862	1.31145	1.43904	0.022366
vGPGNHGTEGsGGERHsDTDsDRR	A7WLH7	N-Term(iTRAQ8plex); S11(Phospho); S17(Phospho); S21(Phospho)	T(8): 65.4; S(11): 65.4; S(17): 65.4; T(19): 51.9; S(21): 51.9	32.5724	6.21	3	3024.19	0.143417	1.48152	1.69768	1.81996	1.66639	0.0213432
aAVLQELATHLHPAEPDEGDsDAAR	K7GNV8	N-Term(iTRAQ8plex); S21(Phospho)	T(9): 0.1; S(21): 99.9	100.984	20.38	4	2997.42	-1.74129	0.865669	0.804006	0.773598	0.814424	0.0206431
sPSLGSDLTFATR	I3LDU9	N-Term(iTRAQ8plex); S1(Phospho)	S(1): 100.0; S(3): 0.0; S(6): 0.0; T(9): 0.0; T(12): 0.0	235.096	23.28	2	1735.85	-3.79232	1.19904	1.16741	1.27208	1.21284	0.0205527
sNsGxyGQEEsPHVSTFGNSVmLR	F1SJI6	N-Term(iTRAQ8plex); S3(Phospho); X5(E); Y6(Phospho); S11(Phospho); M22(Oxidation)	S(1): 46.3; S(3): 46.3; Y(6): 39.4; S(11): 39.4; S(15): 42.9; T(16): 42.9; S(20): 42.9	16.8715	2.86	2	3172.27	-0.126678	0.686146	0.802886	0.775651	0.754894	0.0200755
sLTGsPR	I3LM87	N-Term(iTRAQ8plex); S5(Phospho)	S(1): 0.0; T(3): 0.1; S(5): 99.9	95.7484	9.98	2	1101.56	-3.20074	0.815638	0.750025	0.693474	0.753046	0.0198247
lQTTDNLLPMsPEEFDEVSR	G9BFT9	N-Term(iTRAQ8plex); S11(Phospho)	T(3): 0.0; T(4): 0.0; S(11): 100.0; S(19): 0.0	417.391	59.55	3	2705.26	-4.36461	1.27524	1.26062	1.39879	1.31155	0.0192183
eGIPVPPPDTSkPLGPDDAIDALSLDLTcSsPTADGk	B5L0Y3	N-Term(iTRAQ8plex); K12(iTRAQ8plex); C29(Carbamidomethyl); S31(Phospho); K37(iTRAQ8plex)	T(10): 0.0; S(11): 0.0; S(24): 0.0; T(28): 0.0; S(30): 0.0; S(31): 99.9; T(33): 0.1	424.286	36.23	4	4739.41	-0.845522	1.44511	1.43431	1.28826	1.38923	0.0164691
dGGsYEHYR	F1SBF2	N-Term(iTRAQ8plex); S4(Phospho)	S(4): 98.3; Y(5): 1.7; Y(8): 0.0	136.769	11.54	3	1467.62	-1.38715	0.81955	0.874646	0.803816	0.832671	0.0160731
dAVLPEQsPGEFDFNEFFNLDk	F1RLV6	N-Term(iTRAQ8plex); S8(Phospho); K22(iTRAQ8plex)	S(8): 100.0	242.031	50.12	3	3246.54	-1.37294	1.40358	1.26441	1.30645	1.32481	0.0157191
tPsPAAEEAGEPETk	F1RM40	N-Term(iTRAQ8plex); T1(Phospho); S3(Phospho); K15(iTRAQ8plex)	T(1): 100.0; S(3): 100.0; T(14): 0.0	173.45	9.92	3	2282.04	-1.38385	0.788687	0.816082	0.720596	0.775122	0.0155634
tSDVNETQPPQsE	F1SSA6	N-Term(iTRAQ8plex); S12(Phospho)	T(1): 0.0; S(2): 0.0; T(7): 0.0; S(12): 100.0	169.739	28.7	2	1815.79	-4.87382	1.38169	1.25384	1.3532	1.32958	0.0135442
sPsWDPFR	Q5S1U1	N-Term(iTRAQ8plex); S1(Phospho); S3(Phospho)	S(1): 100.0; S(3): 100.0	160.786	20.57	2	1455.6	-1.6136	4.8775	3.92767	3.67144	4.15887	0.0132201
lGsQHsPGR	I3LP31	N-Term(iTRAQ8plex); S3(Phospho); S6(Phospho)	S(3): 100.0; S(6): 100.0	106.047	19.53	3	1402.62	-1.86618	0.672825	0.762755	0.76596	0.733847	0.0128996
tPHPADALsPGEAWPFFGNA	I3LSP2	N-Term(iTRAQ8plex); S9(Phospho)	T(1): 0.0; S(9): 100.0	124.207	19.41	3	2466.14	-2.16032	1.41756	1.27865	1.35456	1.35026	0.0128902
eLEkPVHSkPQsPVIQAAAVsPk	A0A0B8RT85	N-Term(iTRAQ8plex); K4(iTRAQ8plex); K9(iTRAQ8plex); S12(Phospho); S21(Phospho); K23(iTRAQ8plex)	S(8): 4.6; S(12): 95.4; S(21): 100.0	178.202	11.39	4	3817.1	-2.37889	1.63766	1.45882	1.46032	1.51893	0.0128349
iQEVEsPVFk	F1SE25	N-Term(iTRAQ8plex); S6(Phospho); K10(iTRAQ8plex)	S(6): 100.0	315.363	36.63	3	1864	-4.41332	1.79729	1.59687	1.55938	1.65118	0.0126195
dPTIPVESDtDDEGAPR	I3LDB7	N-Term(iTRAQ8plex); T10(Phospho)	T(3): 0.0; S(8): 50.0; T(10): 50.0	273.324	35.01	2	2197.99	4.148	0.775643	0.706844	0.665391	0.715959	0.0125718
gPVsPTVSFQPLAR	A0ZVR1	N-Term(iTRAQ8plex); S4(Phospho)	S(4): 100.0; T(6): 0.0; S(8): 0.0	242.293	54.73	3	1839.97	0.0635928	1.32342	1.31073	1.43695	1.35703	0.012397
vSsESHQGPGtPESk	A0A0B8RSH5	N-Term(iTRAQ8plex); S3(Phospho); T11(Phospho); K15(iTRAQ8plex)	S(2): 49.2; S(3): 49.2; S(5): 1.6; T(11): 100.0; S(14): 0.0	243.179	15.53	3	2295.04	-3.73867	1.29492	1.20839	1.22531	1.24287	0.0116759
vRDQEEEEAEAAEAEEGsGEEVPMETR	A0A0B8RSZ4	N-Term(iTRAQ8plex); S18(Phospho)	S(18): 100.0; T(26): 0.0	389.926	49.68	3	3390.46	3.55684	0.648148	0.642928	0.747265	0.679447	0.0110269
sIDPDSIQSALLASGLGSk	A0A0B8S015	N-Term(iTRAQ8plex); S1(Phospho); K19(iTRAQ8plex)	S(1): 100.0; S(6): 0.0; S(9): 0.0; S(14): 0.0; S(18): 0.0	281.545	36.73	3	2547.35	-2.36223	1.44542	1.32413	1.46126	1.41027	0.0109626
fADQDDIGNVsFDR	F1RY63	N-Term(iTRAQ8plex); S11(Phospho)	S(11): 100.0	251.873	23.7	2	1982.87	-3.13054	0.745902	0.77253	0.82307	0.780501	0.0104629
tSSSsPANsDVEVDGIGR	F1SH35	N-Term(iTRAQ8plex); S5(Phospho); S9(Phospho)	T(1): 0.0; S(2): 0.1; S(3): 3.3; S(4): 3.3; S(5): 93.2; S(9): 100.0	140.177	13.73	2	2241.96	2.53677	0.801101	0.851118	0.788516	0.813578	0.0103544
gPGALFLLLSGTLALTGTQAGPHSLSYFytAVsRPGLGDSR	D3GIN1	N-Term(iTRAQ8plex); Y29(Phospho); T30(Phospho); S33(Phospho)	S(10): 29.6; T(12): 29.6; T(16): 29.6; T(18): 29.6; S(24): 29.6; S(26): 29.6; Y(27): 29.6; Y(29): 29.6; T(30): 29.6; S(33): 29.6; S(40): 3.7	9.85516	5.04	3	4693.26	-3.65439	2.16057	1.96668	2.37677	2.16801	0.0101273
rLssLR	A1XQU8	N-Term(iTRAQ8plex); S3(Phospho); S4(Phospho)	S(3): 100.0; S(4): 100.0	133.615	10.63	2	1195.59	-2.28447	1.70359	1.74971	1.53331	1.6622	0.00973208
eGLSLsPAk	F1SMZ0	N-Term(iTRAQ8plex); S6(Phospho); K9(iTRAQ8plex)	S(4): 0.0; S(6): 100.0	170.981	21.34	3	1589.87	-5.88097	0.750967	0.672237	0.650874	0.691359	0.00958439
tVSLtPsPTTQVETR	K9J4T9	N-Term(iTRAQ8plex); T5(Phospho); S7(Phospho)	T(1): 0.0; S(3): 0.0; T(5): 100.0; S(7): 100.0; T(9): 0.0; T(10): 0.0; T(14): 0.0	415.627	55.7	2	2080.99	2.12849	1.188	1.1816	1.24328	1.20429	0.00906311
cPPGSPtDPNATLSk	I3L8K9	N-Term(iTRAQ8plex); C1(Carbamidomethyl); T7(Phospho); K15(iTRAQ8plex)	S(5): 49.9; T(7): 49.9; T(12): 0.2; S(14): 0.0	66.5052	5.23	3	2230.1	-1.89137	0.629453	0.717472	0.718087	0.688337	0.00880688
qSSEsDIESVIYTIEAVAk	I3L6T8	N-Term(iTRAQ8plex); S5(Phospho); K19(iTRAQ8plex)	S(2): 0.0; S(3): 0.0; S(5): 100.0; S(9): 0.0; Y(12): 0.0; T(13): 0.0	401.464	44.25	3	2757.4	-3.60422	0.834736	0.802822	0.770506	0.802688	0.00871539
xstVLPEDGVTPGVEGSSkASPGVEDYTVtPRtR	K7GME5	X1(Y); N-Term(iTRAQ8plex); S2(Phospho); T3(Phospho); K19(iTRAQ8plex); T30(Phospho); T33(Phospho)	Too many isoforms		8.74	3	4480.03	-0.0243606	2.05927	1.77714	2.0217	1.9527	0.00850956
sTPVPEVVQELPLMsPVEDLR	C5JA71	N-Term(iTRAQ8plex); S15(Phospho)	S(1): 0.0; T(2): 0.0; S(15): 100.0	359.704	41.53	3	2719.39	-1.47018	1.24353	1.219	1.17651	1.21301	0.00834027
gGGAGGSSVGTGGGGTGGVGGGAGsEDsGDR	A5D9P0	N-Term(iTRAQ8plex); S25(Phospho); S28(Phospho)	S(7): 0.0; S(8): 0.0; T(11): 0.0; T(16): 0.0; S(25): 100.0; S(28): 100.0	142.91	25.21	3	2858.14	-5.6748	0.803419	0.768372	0.831398	0.801063	0.0082949
eAEEDEEPmDTsPGGGGGLHSR	F1RPE7	N-Term(iTRAQ8plex); M9(Oxidation); S12(Phospho)	T(11): 0.1; S(12): 99.9; S(21): 0.0	188.137	19.41	3	2657.11	2.79981	0.692404	0.765741	0.761677	0.739941	0.00826989
hsPVQmNR	I3LSA6	N-Term(iTRAQ8plex); S2(Phospho); M6(Oxidation)	S(2): 100.0	88.0851	17.41	3	1368.64	-0.776178	0.773244	0.771615	0.703762	0.74954	0.00825206
qADSEMtGyVVTR	Q4PS87	N-Term(iTRAQ8plex); T7(Phospho); Y9(Phospho)	S(4): 3.2; T(7): 96.8; Y(9): 99.9; T(12): 0.1	133.336	1.93	2	1920.81	0.604176	1.3133	1.38136	1.43136	1.37534	0.00820727
sPAQGSADWk	F1RWD9	N-Term(iTRAQ8plex); S1(Phospho); K10(iTRAQ8plex)	S(1): 100.0; S(6): 0.0	167.57	29.41	3	1734.86	-1.31938	1.19607	1.25668	1.20105	1.21793	0.00785346
sLPTTVPEsPNYR	F1RQC5	N-Term(iTRAQ8plex); S1(Phospho); S9(Phospho)	S(1): 100.0; T(4): 0.0; T(5): 0.0; S(9): 97.8; Y(12): 2.2	280.187	31.31	2	1924.86	-6.23007	1.26342	1.23139	1.19289	1.22923	0.00781678
tAGSNsPGQR	F1RGU8	N-Term(iTRAQ8plex); S6(Phospho)	T(1): 0.0; S(4): 0.1; S(6): 99.9	96.6991	13.38	2	1358.63	-2.40083	1.56824	1.44442	1.43699	1.48322	0.00767103
eAPAEGEAAEPGsPTAAEGEAASAASSTSSPk	I3LG67	N-Term(iTRAQ8plex); S13(Phospho); K32(iTRAQ8plex)	S(13): 97.5; T(15): 2.5; S(23): 0.0; S(26): 0.0; S(27): 0.0; T(28): 0.0; S(29): 0.0; S(30): 0.0	350.284	95.5	3	3603.68	0.804179	1.53413	1.48299	1.40629	1.47447	0.00607511
sLDPLLNLSGNLS	F1RSN0	N-Term(iTRAQ8plex); S1(Phospho)	S(1): 100.0; S(9): 0.0; S(13): 0.0	261.323	28.25	2	1726.88	-4.96576	1.20621	1.17895	1.23459	1.20658	0.00599211
dEPQTVPDVPsFGESPPLsPIDMDTQER	M3V837	N-Term(iTRAQ8plex); S11(Phospho); S19(Phospho)	T(5): 6.6; S(11): 92.9; S(15): 0.5; S(19): 100.0; T(25): 0.0	162.895	5.33	3	3547.54	-3.74716	1.3468	1.42722	1.45102	1.40835	0.00590966
lAsPELER	K7GRG2;M3V837	N-Term(iTRAQ8plex); S3(Phospho)	S(3): 100.0	183.811	8.85	2	1298.67	0.304208	1.41793	1.35607	1.33169	1.36856	0.00481506
vsPYsDYGGR	I3LN87	N-Term(iTRAQ8plex); S2(Phospho); S5(Phospho)	S(2): 100.0; Y(4): 2.3; S(5): 95.3; Y(7): 2.3	180.859	12.12	2	1564.64	-1.35432	1.22613	1.17886	1.19643	1.20047	0.00470177
sLsEQPVVDTATATEQAk	A5PEZ9	N-Term(iTRAQ8plex); S3(Phospho); K18(iTRAQ8plex)	S(1): 0.0; S(3): 100.0; T(10): 0.0; T(12): 0.0; T(14): 0.0	346.805	35.72	3	2563.31	1.02432	1.32374	1.31778	1.38505	1.34219	0.00392418
sTsQGsINSPGYSR	F1S4V5	N-Term(iTRAQ8plex); S3(Phospho); S6(Phospho)	S(1): 0.4; T(2): 0.4; S(3): 98.8; S(6): 93.8; S(9): 5.8; Y(12): 0.4; S(13): 0.4	81.0204	6.03	2	1904.8	-3.74296	0.741443	0.77998	0.784246	0.768556	0.00344136
lIAVDISPVEStSSSNFPNyVAAMkAIDLPNGASLSSAR	F1RJM8	N-Term(iTRAQ8plex); T12(Phospho); Y20(Phospho); K25(iTRAQ8plex)	S(7): 30.2; S(11): 30.2; T(12): 30.2; S(13): 15.6; S(14): 15.6; S(15): 15.6; Y(20): 15.6; S(34): 15.6; S(36): 15.6; S(37): 15.6	26.8097	6.46	3	4761.38	2.23078	2.88741	3.2703	3.18679	3.11483	0.00300745
qLADAsTQRGR	F1S4X7	N-Term(iTRAQ8plex); S6(Phospho)	S(6): 99.9; T(7): 0.1	173.657	8.33	3	1586.8	0.622346	0.43404	0.514864	0.419117	0.456007	0.00297585
eDQGIEsDDEk	I3LUT4	N-Term(iTRAQ8plex); S7(Phospho); K11(iTRAQ8plex)	S(7): 100.0	234.337	5.54	2	1952.89	-4.16824	0.516359	0.508461	0.429429	0.48475	0.00288895
dLLHPsPEEEk	F2Z514	N-Term(iTRAQ8plex); S6(Phospho); K11(iTRAQ8plex)	S(6): 100.0	169.371	18.2	3	1981.99	-11.6621	0.847555	0.827589	0.816951	0.830698	0.00279555
dTPTSAGPNsFNk	F1SL16	N-Term(iTRAQ8plex); S10(Phospho); K13(iTRAQ8plex)	T(2): 0.0; T(4): 0.0; S(5): 0.0; S(10): 100.0	160.934	13.87	3	2023.99	-4.21157	0.519769	0.591731	0.577519	0.563006	0.00252596
lNFDMTAsPk	F1SBF4	N-Term(iTRAQ8plex); S8(Phospho); K10(iTRAQ8plex)	T(6): 0.0; S(8): 100.0	163.1	29.12	2	1811.92	-1.6409	1.22059	1.20875	1.18727	1.20554	0.00224341
nQNsIHNFMTHPEFAIDEEGPR	M3TYK5	N-Term(iTRAQ8plex); S4(Phospho)	S(4): 100.0; T(10): 0.0	183.541	34.05	4	2967.33	-2.11416	0.818147	0.835704	0.807155	0.820335	0.00213434
gtPTQsPVVGR	F1SNM7	N-Term(iTRAQ8plex); T2(Phospho); S6(Phospho)	T(2): 99.9; T(4): 0.1; S(6): 100.0	182.185	17.8	2	1562.72	-2.39223	0.720114	0.751334	0.757783	0.743077	0.00204331
lSTPAsPP	F1S3J9	N-Term(iTRAQ8plex); S6(Phospho)	S(2): 0.0; T(3): 0.0; S(6): 100.0	126.776	22.42	2	1153.58	-2.46524	1.29848	1.31034	1.3436	1.31747	0.00180458
gENPFTDsPEEEk	A0A0B8RT94	N-Term(iTRAQ8plex); S8(Phospho); K13(iTRAQ8plex)	T(6): 0.0; S(8): 100.0	211.479	32.61	3	2167	-3.32316	0.827589	0.803804	0.823652	0.818348	0.00163776
ncTLsPSILQDPFk	K7GNN2	N-Term(iTRAQ8plex); C2(Carbamidomethyl); S5(Phospho); K14(iTRAQ8plex)	T(3): 0.0; S(5): 98.4; S(7): 1.6	208.456	27.54	3	2308.17	-5.32525	1.32348	1.31671	1.35761	1.3326	0.00144484
aEAcSTTDPAsPDLGPR	I3LS55	N-Term(iTRAQ8plex); C4(Carbamidomethyl); S11(Phospho)	S(5): 0.0; T(6): 0.0; T(7): 0.0; S(11): 100.0	214.073	28.75	2	2128.95	-0.456885	1.24634	1.22652	1.21846	1.23044	0.0012898
aGAITStPNR	I3LM73	N-Term(iTRAQ8plex); T7(Phospho)	T(5): 0.0; S(6): 0.1; T(7): 99.9	163.05	14.93	2	1371.69	-1.59695	0.827748	0.825232	0.820625	0.824535	0.000141222
