# Supplementary material for: Phosphoproteome Analysis Reveals the Molecular Mechanisms Underlying Deoxynivalenol-Induced Intestinal Toxicity in IPEC-J2 Cells
Source: Toxins (Basel). 2016 Sep 22;8(10):270. doi: 10.3390/toxins8100270 (PMC5086631; doi:10.3390/toxins8100270)
Supplement: Supplementary file 1 [file toxins-08-00270-s001.zip › toxins-144180-supplementary/Table S4 .xlsx]

## Sheet: KEGG pathway enrichment
Supplementary Table S4. Primary pathways associated with differentially expressed phosphoproteins affected by DON exposure in differentiated IPEC-J2 cells.
		Map ID	Map Name	#Test	#TestAll	#Ref	#RefAll	%Test	%Ref	Test (Protein ID)	The name of the protein	URL
	1	ko04530	Tight junction	10	255	32	1821	3.92157	1.75728	F1S485 F1SBY5 Q29090 I3LVD5 F1SBQ7 I3LR85 F1RM40 F1SSA6 C5JA71 F1S4X7	OCLN（occludin）、AF6, MLLT4（afadin)、EPB41, 4.1R（erythrocyte membrane protein band 4.1）、PRKCA（classical protein kinase C alpha type）、SYMPK（symplekin）、PPP2R1（serine/threonine-protein phosphatase 2A regulatory subunit A）、MYL2（myosin regulatory light chain 2）、AIP1（atrophin-1 interacting protein 1）	http://www.kegg.jp/kegg-bin/show_pathway?ko04530+K06107+K05702+K04354+K05692+K06112+K06068+K06100+K10352+K06088+K10352
	2	ko03040	Spliceosome	11	255	52	1821	4.31373	2.85557	F1SKE6 F1S9D1 Q06AA6 I3LK71 F1S4R5 Q06A98 F1SMZ9 I3L6H1 I3LQS0 F1S1H3 F1RU38	ACIN1, ACINUS（apoptotic chromatin condensation inducer in the nucleus）、DHX8, PRP22（ATP-dependent RNA helicase DHX8/PRP22）、SF3B1, SAP155（splicing factor 3B subunit 1）、SR140（U2-associated protein SR140）、	http://www.kegg.jp/kegg-bin/show_pathway?ko03040+K12842+K12875+K12897+K12884+K12896+K12891+K12828+K12900+K12886+K12818+K12829
	3	ko04015	Rap1 signaling pathway	8	255	23	1821	3.13725	1.26304	F1SBY5 I3LVD5 F1SBQ7 F1S0W0 F1SJY6 I3L5D4 F1RYA1 Q4PS87	P38(p38 MAP kinase) 、AIP3, WWP3, BAIAP1（atrophin-1 interacting protein 3 (BAI1-associated protein 1)）、AF6, MLLT4（afadin)、CTNND1(catenin (cadherin-associated protein), delta 1)、MAP2K1, MEK1（mitogen-activated protein kinase kinase 1 ）	http://www.kegg.jp/kegg-bin/show_pathway?ko04015+K05702+K05692+K06112+K06277+K05690+K04369+K04441+K04441
	4	ko04670	Leukocyte transendothelial migration	7	255	21	1821	2.7451	1.15321	F1SBY5 I3LVD5 F1SJY6 F1RYA1 C5JA71 Q4PS87 F1S3J9	CAMs/CLDN（claudin）、CTNND1（catenin (cadherin-associated protein), delta 1）、P38、AF6, MLLT4（afadin）、ICAM1（intercellular adhesion molecule 1）、	http://www.kegg.jp/kegg-bin/show_pathway?ko04670+K05702+K05692+K05690+K04441+K06088+K04441+K06490
	5	ko04668	TNF signaling pathway	7	255	16	1821	2.7451	0.878638	I3LLD7 F1RZI1 K7GRG2 C1PIJ2 F1RYA1 Q4PS87 F1S3J9	CASP10、P38、CREB1、JUN（AP1)、DNM1L（Drpl ,dynamin 1-like protein）、CASP10	http://www.kegg.jp/kegg-bin/show_pathway?ko04668+K17065+K04450+K04448+K04400+K04441+K04441+K06490
	6	ko04066	HIF-1 signaling pathway	5	255	15	1821	1.96078	0.823723	K7GS43 Q9BG57 K7GMN8 I3L5D4 A1XQU8	RTK(INS,insulin receptor）、MAP2K1, MEK1（mitogen-activated protein kinase kinase 1 ）、EIF4EBP1（eukaryotic translation initiation factor 4E binding protein 1）、RP-S6e, RPS6（small subunit ribosomal protein S6e）、PDHA, pdhA（pyruvate dehydrogenase E1 component alpha subunit ）	http://www.kegg.jp/kegg-bin/show_pathway?ko04066+K05083+K07205+K00161+K04369+K02991
	7	ko04620	Toll-like receptor signaling pathway	5	255	12	1821	1.96078	0.658979	K7GRG2 I3L5D4 F1RYA1 G9BFT9 Q4PS87	P38、MAP2K1, MEK1（mitogen-activated protein kinase kinase 1）、AP1（FOS，proto-oncogene protein c-fos）、STAT1（signal transducer and activator of transcription 1）	http://www.kegg.jp/kegg-bin/show_pathway?ko04620+K04448+K04369+K04441+K11220+K04441
	8	ko04622	RIG-I-like receptor signaling pathway	4	255	8	1821	1.56863	0.439319	C1PIJ2 F1RYA1 A0ZVR1 Q4PS87	P38、CASP10（caspase 10 ）、MAVS, IPS1（mitochondrial antiviral-signaling protein）	http://www.kegg.jp/kegg-bin/show_pathway?ko04622+K04400+K04441+K12648+K04441
	9	ko04623	Cytosolic DNA-sensing pathway	3	255	4	1821	1.17647	0.21966	F1SDD7 A0ZVR1 F1RPE7	MAVS, IPS1（mitochondrial antiviral-signaling protein）、RPC1, POLR3A（DNA-directed RNA polymerase III subunit RPC1）	http://www.kegg.jp/kegg-bin/show_pathway?ko04623+K03023+K12648+K14721
	10	ko05321	Inflammatory bowel disease (IBD)	2	255	2	1821	0.784314	0.10983	K7GRG2 G9BFT9	JUN（transcription factor AP-1）、STAT1（signal transducer and activator of transcription 1）、NOD2, CARD15（nucleotide-binding oligomerization domain-containing protein 2）	http://www.kegg.jp/kegg-bin/show_pathway?ko05321+K04448+K11220
	11	ko03020	RNA polymerase	2	255	2	1821	0.784314	0.10983	F1SDD7 F1RPE7	RPC3, POLR3C(DNA-directed RNA polymerase III subunit RPC3)、RPC5, POLR3E（DNA-directed RNA polymerase III subunit RPC5）	http://www.kegg.jp/kegg-bin/show_pathway?ko03020+K03023+K14721
	12	ko04151	PI3K-Akt signaling pathway	7	255	39	1821	2.7451	2.14168	O02705 Q29090 I3L9A3 Q9BG57 F1RZI1 I3L5D4 A1XQU8	(htpG, HSP90A)、(MAP2K1, MEK)、P2A,ppa2，PPP2C/serine/threonine-protein phosphatase 2A catalytic subunit）、(CASP9)、（EIF4EBP1，eukaryotic translation initiation factor 4E binding protein 1）、（CREB1，cyclic AMP-responsive element-binding protein 1）、（S6，RP-S6e, RPS6/small subunit ribosomal protein S6e)	http://www.kegg.jp/kegg-bin/show_pathway?ko04151+K04079+K04354+K04399+K07205+K04450+K04369+K02991
	13	ko04010	MAPK signaling pathway	7	255	30	1821	2.7451	1.64745	Q6DUB7 F1RZI1 K7GRG2 I3L5D4 F1RYA1 Q5S1U1 Q4PS87	(STMN1/stathmin)、（CREB1，cyclic AMP-responsive element-binding protein 1）、(transcription factor AP-1,Jun)、(MAP2K1, MEK)、(p38)、(HSPB1/heat shock protein beta-1)、(P38)	http://www.kegg.jp/kegg-bin/show_pathway?ko04010+K04381+K04450+K04448+K04369+K04441+K04455+K04441
	14	ko04068	FoxO signaling pathway	5	255	22	1821	1.96078	1.20813	I3LDJ9 I3L5D4 F1RYA1 I3LM87 Q4PS87	(BNIP3,BCL2/adenovirus E1B 19 kDa protein-interacting protein 3)、(MAP2K1, MEK)、(p38)、(BCL6,B-cell lymphoma 6 protein)、(P38)	http://www.kegg.jp/kegg-bin/show_pathway?ko04068+K15464+K04369+K04441+K15618+K04441
	15	ko04630	Jak-STAT signaling pathway	3	255	7	1821	1.17647	0.384404	I3LJA1 G9BFT9 K7GNN2	(PIAS1/E3 SUMO-protein ligase PIAS1)、(STAT1)、(IRF9, ISGF3G, P48/interferon regulatory factor 9)	http://www.kegg.jp/kegg-bin/show_pathway?ko04630+K04706+K11220+K04693
	16	ko04152	AMPK signaling pathway	3	255	21	1821	1.17647	1.15321	Q29090 I3LFQ5 Q9BG57	（PP2A,ppa2，PPP2C/serine/threonine-protein phosphatase 2A catalytic subunit）、(pfkA, PFK/6-phosphofructokinase 1)、（EIF4EBP1，eukaryotic translation initiation factor 4E binding protein 1）	http://www.kegg.jp/kegg-bin/show_pathway?ko04152+K04354+K00850+K07205
	17	ko04210	Apoptosis	3	255	10	1821	1.17647	0.549149	C1PIG4 I3L9A3 C1PIJ2	PKA/protein kinase A 、(CASP9)、（CASP10/caspase 10）	http://www.kegg.jp/kegg-bin/show_pathway?ko04210+K04739+K04399+K04400
	18	ko04145	Phagosome	4	255	13	1821	1.56863	0.713893	F1S3P8 F1S087 I3LVD5 D3GIN1	（STX7/syntaxin 7)、(DYNC1H/dynein heavy chain 1, cytosolic)、(ACTB/actin beta/gamma 1)、（MHC1/major histocompatibility complex, class I）	http://www.kegg.jp/kegg-bin/show_pathway?ko04145+K08488+K10415+K05692+K06751
	19	ko04514	Cell adhesion molecules (CAMs)	3	255	12	1821	1.17647	0.658979	D3GIN1 C5JA71 F1S3J9	（MHC1/major histocompatibility complex, class I）、（occludin）、(ICAM1/intercellular adhesion molecule 1)	http://www.kegg.jp/kegg-bin/show_pathway?ko04514+K06751+K06088+K06490
	20	ko04520	Adherens junction	4	255	21	1821	1.56863	1.15321	F1SBY5 K7GS43 I3LVD5 F1SJY6	（AF6, MLLT4）、(PTK,EGFR, ERBB1/epidermal growth factor receptor)、(ACTB/actin beta/gamma 1)、(p120,CTNND/catenin (cadherin-associated protein), delta 1)	http://www.kegg.jp/kegg-bin/show_pathway?ko04520+K05702+K05083+K05692+K05690
	21	ko04141	Protein processing in endoplasmic reticulum	6	255	31	1821	2.35294	1.70236	A0A0B8RVY0 F1RK61 O02705 F1SP32 F1RMR6 A7WLH7	(Hsp40,DNAJA1/DnaJ homolog subfamily A member 1)、（UFD1/ubiquitin fusion degradation protein 1）、(htpG, HSP90A)、（NEF,HSP110/heat shock protein 110kDa）、(SEC62/translocation protein SEC62)	http://www.kegg.jp/kegg-bin/show_pathway?ko04141+K09525+K14016+K04079+K10839+K09562+K12275
		Map ID	Map Name	Test (Protein ID)	#Test	URL				The name of the protein
	1	ko04540	Gap junction	I3L5D	1	http://www.kegg.jp/kegg-bin/show_pathway?ko04540+K04369				（4MAP2K1, MEK1 /mitogen-activated protein kinase kinase 1 )、
	2	ko04020	Calcium signaling pathway	K7GS43 M3TYK5	2	http://www.kegg.jp/kegg-bin/show_pathway?ko04020+K05083+K05850				(PTK,EGFR, ERBB1/epidermal growth factor receptor)、(PMCA,ATP2B/Ca2+ transporting ATPase, plasma membrane)
	3	ko03018	RNA degradation	F1S2J4 I3LFQ5	2	http://www.kegg.jp/kegg-bin/show_pathway?ko03018+K12616+K00850				（EDC4/enhancer of mRNA-decapping protein 4)、(pfkA, PFK/6-phosphofructokinase 1)
	4	ko04144	Endocytosis	F1SDV2 F1RXC5 F1RZJ0 A0A0B8RT85 D3GIN1	5	http://www.kegg.jp/kegg-bin/show_pathway?ko04144+K18462+K19475+K12484+K18442+K06751				（FAM21/WASH complex subunit FAM21）、（WIPF/WAS/WASL-interacting protein）、（RAB11FIP1_2_5/Rab11 family-interacting protein 1/2/5）、（PSD/PH and SEC7 domain-containing protein）、（MHC1/major histocompatibility complex, class I）
	5	ko04070	Phosphatidylinositol signaling system	M3VH59	1	http://www.kegg.jp/kegg-bin/show_pathway?ko04070+K00923				（PIK3C2/phosphatidylinositol-4-phosphate 3-kinase）
	6	ko04510	Focal adhesion	K7GS43 I3LVD5 F1S0W0 K7GRG2	4	http://www.kegg.jp/kegg-bin/show_pathway?ko04510+K05083+K05692+K06277+K04448				(PTK,EGFR, ERBB1/epidermal growth factor receptor)、(ACTB/actin beta/gamma 1)、(RAPGEF1, GRF2/Rap guanine nucleotide exchange factor 1)、(transcription factor AP-1,Jun)
	7	ko04810	Regulation of actin cytoskeleton	I3LQP8 I3LVD5 F1STQ3 I3L5D4	4	http://www.kegg.jp/kegg-bin/show_pathway?ko04810+K05722+K05692+K05742+K04369				（FGD1/FYVE, RhoGEF and PH domain containing 1）、(ACTB/actin beta/gamma 1)、(p120,CTNND/catenin (cadherin-associated protein), delta 1)(MAP2K1, MEK)
	8	ko04064	NF-kappa B signaling pathway	F1SHS4 F1S3J9	2	http://www.kegg.jp/kegg-bin/show_pathway?ko04064+K16072+K06490
	9	ko04150	mTOR signaling pathway	Q9BG57 A1XQU8	2	http://www.kegg.jp/kegg-bin/show_pathway?ko04150+K07205+K02991
	10	ko04064	NF-kappa B signaling pathway	F1SHS4 F1S3J9	2	http://www.kegg.jp/kegg-bin/show_pathway?ko04064+K16072+K06490
