# Supplementary material for: Phosphoproteome Analysis Reveals the Molecular Mechanisms Underlying Deoxynivalenol-Induced Intestinal Toxicity in IPEC-J2 Cells
Source: Toxins (Basel). 2016 Sep 22;8(10):270. doi: 10.3390/toxins8100270 (PMC5086631; doi:10.3390/toxins8100270)
Supplement: Supplementary file 1 [file toxins-08-00270-s001.zip › toxins-144180-supplementary/Table S5 .xlsx]

## Sheet: Representative proteins
Supplementary Table S5. Phosphorylated proteins associated with the key functional categories induced by DON, and their corresponding phosphorylation sites.
	Protein ID	Protein name	Protein description	Map Name	Phosphorylation site	phosphoRS Binomial Peptide Score	IonScore	average T/C
	F1SBY5	AF6/ MLLT4	afadin	Tight junction/Rap1 signaling pathway/Leukocyte transendothelial migration/Adherens junction	Ser 1274	135.547	9.35	0.806417
	I3LR85	PRKCA	classical protein kinase C alpha type	Tight junction	Thr 218	182.18	8.06	0.79944
	Q29090	PP2A/PPP2R1	serine/threonine-protein phosphatase 2A regulatory subunit A	Tight junction/PI3K-Akt signaling pathway/AMPK signaling pathway	Thr 130/Ser 146	33.2457	4.41	1.21779
	F1SSA6	MYL2	myosin regulatory light chain 2	Tight junction	Ser 1863	169.739	28.7	1.32958
	F1RYA1	P38	p38 MAP kinase	Rap1 signaling pathway/Leukocyte transendothelial migration/TNF signaling pathway/RIG-I-like receptor signaling pathway/MAPK signaling pathway/FoxO signaling pathway	Thr 180/Tyr 182	158.606	9.94	1.29925
	Q4PS87	P38	p38 MAP kinase	TNF signaling pathway/Rap1 signaling pathway/Leukocyte transendothelial migration/RIG-I-like receptor signaling pathway/MAPK signaling pathway/FoxO signaling pathway	Thr183/Tyr 185	133.336	1.93	1.37534
	F1S3J9	ICAM1	intercellular adhesion molecule 1	Leukocyte transendothelial migration/Cell adhesion molecules (CAMs)	Ser 535	126.776	22.42	1.31747
	C1PIJ2	CASP10	caspase 10	TNF signaling pathway/RIG-I-like receptor signaling pathway/Apoptosis	Ser 215	271.783	38.92	3.15925
	I3L9A3	CASP9	caspase 9	PI3K-Akt signaling pathway/Apoptosis	Ser 302	174.434	18.17	0.817537
	F1RZI1	ATF2/CREBP1	cyclic AMP-responsive element-binding protein 1	TNF signaling pathway/PI3K-Akt signaling pathway/MAPK signaling pathway	Ser 90/Thr 69/71	193.489	31.02	1.64406
	K7GRG2	JUN	transcription factor AP-1	TNF signaling pathway/Toll-like receptor signaling pathway/Inflammatory bowel disease (IBD)/MAPK signaling pathway/Focal adhesion	Ser73/Thr62	137.166	23.76	1.54223
	M3V837	JUN	transcription factor AP-1	TNF signaling pathway/Toll-like receptor signaling pathway/Inflammatory bowel disease (IBD)/MAPK signaling pathway/Focal adhesion	Ser101/Ser251/Ser259	137.166	23.76	1.54223
	G9BFT9	STAT1	signal transducer and activator of transcription 1	Toll-like receptor signaling pathway/Inflammatory bowel disease (IBD)/Jak-STAT signaling pathway	Ser 727	417.391	59.55	1.31155
	O02705	htpG/HSP90A	molecular chaperone HtpG	PI3K-Akt signaling pathway/Protein processing in endoplasmic reticulum	Ser 263/231	341.634	38.18	0.797382
	I3LDJ9	BNIP3/BCL2	adenovirus E1B 19 kDa protein-interacting protein 3	FoxO signaling pathway	Ser 133	186.987	21.4	0.789799
	I3LM87	BCL6	B-cell lymphoma 6 protein	FoxO signaling pathway	Ser 429/433	95.7484	9.98	0.753046
	I3LJA1	PIAS1/E3	SUMO-protein ligase PIAS1	Jak-STAT signaling pathway	Thr460/Ser 468	195.839	5.55	1.47195
	K7GNN2	IRF9/ISGF3G/P48	interferon regulatory factor 9	Jak-STAT signaling pathway	Ser 63	208.456	27.54	1.3326
	C1PIG4	PKA	protein kinase A	Apoptosis	Thr 3 Ser 96/58/64	91.2591	22.72	1.29103
	M3TYK5	PMCA/ATP2B	Ca2+ transporting ATPase, plasma membrane	Calcium signaling pathway	Ser 1126	183.541	34.05	0.820335
	D3GIN1	MHC1	major histocompatibility complex, class I	Phagosome/Cell adhesion molecules (CAMs)/Endocytosis	Ser351/354 Tyr 30 Thr 31	9.85516	5.04	2.16801
	C5JA71	OCLN	occludin	Tight junction/Leukocyte transendothelial migration/Cell adhesion molecules (CAMs)	Ser344/358	359.704	41.53	1.21301
	Red represents upregulation, while blue on behalf of downregulation

## Sheet: Sequence
Seqeunce of representative differentially expressed phosphoproteins
	Protein ID	Protein name	Seqeunce
	F1SBY5	AF6/ MLLT4	GFRESLRKLLSPIMQENSPWASSLGTMPLDSSLDDLEFHGVMRFYFQDKAAGNFATKCIRVSSTATTQDVIETLAEKFRPDMRMLSSPKYSLYEVHVSGEERRLDIDEKPLVVQLNWNKDDREGRFVLKNENDAAPPKKAQSNGPEKQEKEGVIQNFKRTLSKKEKKEKKKREKEAMRQASDKDDRPFHGEDTENSRLAAEVYKDMPETSFTRTISNPEVVMKRRRQQKLEKRMQEFRSSDGRPDSGGTLRIYADSLKPNIPYKTILLSTTDPADFAVAEALEKYGLEKENPKDYCIARVMLPPGAQHSDEKGAKEIILDDDECPLQIFREWPGDKGMLVFQLKRRPPEHIPKKSKKHAEGKPPKGKERPDGSGYGSALPPEKLPYLVELSPGRRGHFA…
	I3LR85	PRKCA	MAPFLRISFNSYELGSLKTADEASQPFCAVRMKEALSTERGKTLVQKKPTMYPEWKSTFDAHIYEGRVIQIVLMRAAEEPVSEVTVGVSVLAERCKKNNGKAEFWLDLQPQAKVLMSVQYFLEDIDCKQSMRGEDEAKFPTMNRRGAIKQAKIHYIKNHEFIATFFGQPTFCSVCRDFVWGLNKQGYKCRQCNAAIHKKCIDKIIGRCTGTAANSRDTIFQKERFNIDMPHRFKVYNYMSPTFCDHCGSLLWGLVKQGLKCEDCGMNVHHKCQMKVANLCGINQKLLAEALNQVTQRPVRKSESEVAETVGIYQNFEKKPGVSGDDVSAGTGTYGKIWESSTKCSIDNFIFIKVLGKGSFGKVLLAELKGKKEFFAIKALKKDVVLIDDDVECTMVEKR…
	Q29090	PP2A/PPP2R1	DDDVAEADIISTVEFNHSGELLATGDKGGRVVIFQQEQENKIQSHSRGEYNVYSTFQSHEPEFDYLKSLEIEEKINKIRWLPQKNAAQFLLSTNDKTIKLWKISERDKRPEGYNLKEEDGRYRDPTTVTTLRVPVFRPMDLMVEASPRRIFANAHTYHINSISINSDYETYLSADDLRINLWHLEITDRSFNIVDIKPANMEELTEVITAAEFHPNSCNTFVYSSSKGTIRLCDMRASALCDRHSKLFEEPEDPSNRSFFSEIISSISDVKFSHSGRYMMTRDYLSVKIWDLNMENRPVETYQVHEYLRSKLCSLYENDCIFDKFECCWNGSDSVVMTGSYNNFFRMFDRNTKRDITLEASRENNKPRTVLKPRKVCASGKRKKDEISVDSLDFNKKIL…
	F1SSA6	MYL2	TYSGLFCVVINPYKNLPIYSENIIEMYRGKKRHEMPPHIYAISESAYRCMLQDREDQSILCTGESGAGKTENTKKVIQYLAHVASSHKGRKDHNIPGELERQLLQANPILESFGNAKTVKNDNSSRFGKFIRINFDVTGYIVGANIETYLLEKSRAVRQAKDERTFHIFYQLLSGAGEHLKSDLLLEGFNNYRFLSNGYIPIPGQQDKDNFQETMEAMHIMGFSHVQRKAMLKVVSSVLQFGNISFKKERNTDQASMPENTVAQKLCHLLGMNVMEFTRAILTPRIKVGRDYVQKAQTKEQADFAVEALAKATYERLFRWLVHRINKALDRTKRQGASFIGILDIAGFEIFELNSFEQLCINYTNEKLQQLFNHTMFILEQEEYQREGIEWNFIDFGLD…
	F1RYA1	P38	MSQERPTFYRQELNKTIWEVPERYQNLSPVGSGAYGSVCSAFDTKTGLRVAVKKLSRPFQSIIHAKRTYRELRLLKHMKHENVIGLLDVFTPARSLEEFSDVYLVTHLMGADLNNIVKCQKLTDDHVQFLIYQILRGLKYIHSADIIHRDLKPSNLAVNEDCELKILDFGLARHTDDEMTGYVATRWYRAPEIMLNWMHYNQTVDIWSVGCIMAELLTGRTLFPGTDHIDQLKLILRLVGTPGAELLKKISSESARNYIQSLTQMPKMNFANVFIGANPLAVDLLEKMLVLDSDKRITAAQALAHAYFAQYHDPDDEPVADPYDQSFESRDLLIDEWKSLTYDEVISFVPPPLDQEEMES
	Q4PS87	P38	MSSPPPSRKGFYRQEVTKTAWEVRVVYQDLQPVGSGAYGAVCSAVDTRTGAKVAIKKLYRPFQSELFAKRAYRELRLLKHMRHDNVIGLLDVFTPDETLDDFTDFYLVMPFMGTDLGKLMKHEKLSDDRIQFLVYQMLKGLKYIHAAGVIHRDLKPGNLAVNEDCELKILDFGLARQADSEMTGYVVTRWYRAPEVILNWMRYTQTVDIWSVGCIMAEMITGKTLFRGSDHLDQLKEIMKVTGTPPEEFVQRLHSADAKNYMKGLPELEKKDFASVLTNASPLAVNLLEKMLVLDAERRVTAAEALTHPYFESLQDTEDEPKAQKYDESFDDVDRTLDEWKRVTYKEVLSFKPPQQLGTKVSKETAL
	F1S3J9	ICAM1	MAPGATHPGQLALLALLLPLLGALLPGLGGAEISMWPLNTIIPKGGSMKVNCSVACDGNITSFGLETHWHKTEVDHRDKWKIFELSNVENDGTLLCHAVCQGNQTQVQGNLTVYWFPEYVKLANLSWQREGQHFNLSCQVSGGAPRTNLSAVLFRGEEELFRQSVGMEEPANVTFRMLASRKDHGANFSCRTELNLQPQGLELFWNSSAPLKLQTYVLPATHPHLATPELVEVGTPVSVNCSLDGLFPASEATVHLARGDHRPPLTITHNGDSLLAKTWINGTEKEQGTQYLVCEIMLADEKVVTKKNVTFYSFPPPNLTLSEPEVSEGTTVSIECQAHGEAVVTLNEVPAETPSQRAQLKLNVSAEDHGRSFSCSAALTVAGHVLYKNQTQVLSVLYG…
	C1PIJ2	CASP10	MTAQGQSLSSDDYRQMDFRGKLLIIDSNLGDQDVERLKFLCRDHISSRSLERSNSAVDIFDQLMTEELLSEEDTFFLAELLYTIKQNSLLRHLHYTKEQVACLLPTRRKVSLFRNLLYELSENISSENLKGMTFLLRESIPRVQMTSLSLLSYLEKQDQIDEDNLTLLEDVCKKIAPNLMRKIEKYKREKASQVVTPPSAEETESLPQGKEELFSPSDIKHLLGSLQEGSQQDEHAGSNGETATPVSVELLGASVETLTSKSSTKETAVYRMDRNHRGFCVVVNNHRFTSMSERPGTHKDAECLRRVFEWLGFSVHVYVDVTKVHLMQVLQKYQSHPGHADGDCFVFCVLTHGEFGAIYSSDGDLIPIREILSHFTAQQCPGLAHKPKLFFIQACQGEE…
	I3L9A3	CASP9	MDEADRQVLRHCRVRLVRELQVASLWDALLNRELFTPDMIEDIQRAGSGSRRDQARQLITDLETRGSQALPVFISCLEDTGQETLASLLRTSRQATKRDLGAIRPLDLHPVVIKPVELKPEEPRPEAPRPVDIGSGGFSDVCGPDRAKGNADLAYVLNADPCGHCLIINNVNFCHESGLRKRTGSNIDCERMQRRFHLLHFVVDVKCNLTAKQMVQALVELARRDHGALDCCVVVVLSHGCQASHLQFPGAVYGTDGCPVSVEKIVNIFNGTSCPSLGGKPKLFFIQACGGEQKDHGFEVASPSPEDRTADSNPEPDAAPFQEGPGAVDQPDAVSSLPTPSDILVSYSTFPGFVSWRDTTSGSWYIETLDGVLEQWAHCEDLLTLLLRVSNAVSVKGIY…
	F1RZI1	CREB1	MKFKLHVNSARQYKDLWNMSDDKPFLCTAPGCGQRFTNEDHLAVHKHKHEMTLKFGPARNDSVIVADQTPTPTRFLKNCEEVGLFNELASPFENEFKKASEDDIKKMPLDLSPLATPIIRSKIEEPSVVETTHQDSPLPHPESTTSDDK
	K7GRG2	JUN	MTAKMETTFYDDALNASFLQSESGAYGYSTPKILKQSMTLNLADPVGNLKPHLRAKNSDLLTSPDVGLLKLASPELERLIIQSSNGHITTTPTPTQFLCPKNVTDEQEGFAEGFVRALAELHSQNTLPSVTSAAQPVSGAGLVAPAVASVAGGSGSGGFSASLHSEPPVYANLSNFNPGALSSGGGAPSYGAAGLAFPAQPQQQQQQPPQPPHHLPQQIPVQHPRLQALKEEPQTVPEMPGETPPLSPIDMESQERIKAERKRMRNRIAASKCRKRKLERIARLEEKVKTLKAQNSELASTANMLREQVAQLKQKVMNHVNSGCQLMLTQQLQTF
	M3V837	JUN	METPFYGDEALSGLGGGSGSGGGGSFASPGRLFPGAPPTAAAGSMMKKDALTLSLSEQVAAALKPAAAPPPAPLRTDGAQGAAPPDSLLPSPDLGLLKLASPELERLIIQSNGLVTTTPTSTQFLYPKVAASEEQEFAEGFVKALEDLHKQNQLGAGAASAAAAAGGPSGTAAGAAPPSELAPAAATPEAPVYANLSSYAGGTGGSGGAATVAFAAEPVPFPPPPPPPGALGPPRLAALKDEPQTVPDVPSFGESPPLSPIDMDTQERIKAERKRLRNRIAASKCRKRKLERISRLEEKVKTLKSQNTELASTASLLREQVAQLKQKVLSHVNSGCQLLPQHQVPAY
	G9BFT9	STAT1	MSQWYELQQLDSKFLEQVHQLYDDSFPMEIRQYLAQWLENQDWEHAANDVSFATIRFHDLLSQLDDQYSRFSLENNFLLQHNIRKSKRNLQDNFQEDPIQMSMIICNCLKEERKILENAQRFNQTQSGNIQSTVMLDKHKELDSKVRNVKDKVMCIEHEIKTLEDLQDEYDFKCKTLQNREHDTNGVAKNDQKQEQMLLQKMYLMLDNKRKEVVHKIIELLNVTELTQKALINDELVEWKRRQQSACIGGPPNACLDQLQNWFTIVAESLQQVRQQLKKLEELEQKYTYEHDPITKNKQALWDRTFSLFQQLIQSSFVVERQPCMPTHPQRPLVLKTGVQFTVKLRLLVKLQELNYNLKVKVLFDKDVSERNTVKGFRKFNILGTHTKVMNMEESTNGS…
	O02705	htpG/HSP90A	MPEETQTQDQPMEEEEVETFAFQAEIAQLMSLIINTFYSNKEIFLRELISNSSDALDKIRYESLTDPSKLDSGKELHINLIPNKQDRTLTIVDTGIGMTKADLINNLGTIAKSGTKAFMEALQAGADISMIGQFGVGFYSAYLVAEKVTVITKHNDDEQYAWESSAGGSFTVRTDTGEPMGRGTKVILHLKEDQTEYLEERRIKEIVKKHSQFIGYPITLFVEKERDKEVSDDEAEEKEDKEEEKEKEEKESEDKPEIEDVGSDEEEEEKKDGDKKKKKKIKEKYIDQEELNKTKPIWTRNPDDITNEEYGEFYKSLTNDWEDHLAVKHFSVEGQLEFRALLFVPRRAPFDLFENRKKKNNIKLYVRRVFIMDNCEELIPEYLNFIRGVVDSEDLPLNI…
	I3LDJ9	BNIP3/BCL2	MGGAAASPPLIRRASAASVSQSGRGPTALELLGPRRRRRPPPLPPPPVPLRPQLGSGPRRPAAMSQSEAPGLQEESLHGSWVELHFGSNGSGSSVPDSVSIYNGDMEKILLDAQHESGRSSSKSSHCDSPPRSQTPQDTNRASETDAHSVGEKNSAQSEEDYMERRREVESLLKKNSDWIWDWSSRPENVPPAKEFLLFKHPKRTTTLSMRNTSVMKKGGVFSAEFLKVFLPSLLLSHLLAIGLGIYIGRRLTTSPSGF
	I3LM87	BCL6	MASPADSCIQFTRHASDVLLNLNRLRSRDILTDVVIVVSREQFRAHKTVLMACSGLFYSIFTDQLKCNLSVINLDPEINPEGFCILLDFMYTSRLNLREGNIMAVMATAMYLQMEHVVDTCRKFIKASEAEMVPAIKPPREEFLNSRMLMPQDIMAYRGREVVENSLPLRNAPGCESRAFAPSLYNPVYGHLPVSSFLFSDEELRDARMPVANPFPKERALPCDSARPIHXEISPSMCHSSIYSPKEAAPEEARSDMHYSVAEGPKPAAPSARGAPYFPCDKAGKEEERPSSEDEIALHFEPPNAPLNRKGLVSPQSPQKSDCQPNSPTESCSSKNACILQTSGSPPAKSPTDPKACNWKKYKFIVLTEGPEPAELGRLSPRAYTAPPACQPPMEPETF…
	I3LJA1	PIAS1/E3	CFTFCFVSKQMVMSLRVSELQVLLGYAGRNKHGRKHELLTKALHLLKAGCSPAVQMKIKELYRRRFPQKIMTPADLSIPSVHSSPMPATLSPSTIPQLTYDGHPASSPLLPVSLLGPKHELELPHLTSALHPVHPDIKLQKLPFYDLLDELIKPTSLASDNSQRFRETCFAFALTPQQVQQISSSMDISGTKCDFTVQVQLRFCLSETSCPQEDHFPPNLCVKVNTKPCSLPGYLPPTKNGVEPKRPSRINITSLVRLSTTVPNTIVVSWTAEIGRNYSMAVYLVKQLSSTVLLQRLRAKGIRNPDHSRALTKIKLTKXPDSEIATTSLRVSLLCPLGKMRLTIPCRALTCSHLQCFDAKAPYEHLIIDGLFMEILKYCTDCDEIQFKEDGSWAPMRSK…
	K7GNN2	IRF9/ISGF3G/P48	XFEEVPENGHRDGAEPYKVYRLLPPGTLPAQPGSQKLPSKRRHSSVTCEKEEDEVTTKNCTLSPSILQDPFKNELAETNGGAGHSDLGSSSSSNSPESPEGRVTTEAPFQGDQVSLEHLLPPNSDLARYFQGLGPPPKFQVTLNFWEENTSPSHTPQSPITVQMEQAFARRLLEEAPEAQAATM
	C1PIG4	PKA	MSHIQIPPGLTELLQGYTVEVLRRQPPDLVDFAVDYFTRLREARSRASTPPAAPPSGSQDLEPSSGLVTDAIADSESEDDEDLDVPIPSRFDRRVSVCAETYNPDEEEEDTDPRVIHPKTDQQRCRLQEACKDILLFKNLDQEQLSQVLDAMFERTVKVDEHVIDQGDDGDNFYVIERGTYDILVTKDNQTRSVGQYDNHGSFGELALMYNTPRAATIVATSEGSLWGLDRVTFRRIIVKNNAKKRKMFESFIESVPLLKSLEVSERMKIVDVIGEKIYKDGERIITQGEKADSFYIIESGEVSILIKSKTKANKDGGNQEVEIARCHKGQYFGELALVTNKPRAASAYAVGDVKCLVMDVQAFERLLGPCMDIMKRNISHYEEQLVKMFGSSMDLIDP…
	M3TYK5	PMCA/ATP2B	MTNPTEHSLPANSIVETQEGEFGCTVMDLRKLMELRSTDAINQINVHYGGVVNLCSRLKTNPVEGLSGNPADLEKRKQVFGQNFIPPKKPKTFLELVWEALQDVTLIILEIAAIISLVLSFYRPPGEENEQCGLPVSSPEDEGEAEAGWIEGAAILFSVIIVVLVTAFNDWSKEKQFRGLQNRIEKEQKFSVIRNGHIIQLPVAEIVVGDIAQIKYGDLLPADGILIQGNDLKIDESSLTGESDHVKKSLERDPMLLSGTHVMEGSGRMVVTAVGINSQTGIIFTLLGASEGEEGEKKKKGKKQGAPENRNKAKTQDGVALEIQPLNSQEGIDNEEKEKKAAKLPKKEKSVLQGKLTRLAVQIGKAGLIMSAITVLILILYFVIDTFVIHNRPWLAECT…
	D3GIN1	MHC1	MGPGALFLLLSGTLALTGTQAGPHSLSYFYTAVSRPGLGDSRFIEVGYVDDTQFVRFDSDALNPRMEPRAPWIEKAEQKYWDEETRKVKETAQINRVDLKTLRGYYNQSEAGSHTIQTMYGCYLGPDGLLLRGYRQDAYDGADYIALNEDLRSWTAADTAAQITKRKREAANEAEQWRSYLQGTCVESLRKYLEMGKDTLQRADPPKTHVTRHPSSDLGVTLRCWALGFYPKEISLTWQREGQDQSQDMELVETRPSGDGTFQKWAALVVPPGEEQSYTCHVQHEGLQEPLTLRWDPAQPPVPIVGIIVGLVLVLVAGAVVAGVVIWRKKRSGEKGGSYTQAAGSDSDQGSDVSLTKGPRV
	C5JA71	OCLN	MSSRPLESPPPYRPDEFKPNHYAPSNDIYGGETPIRPMLSQPAYSFYPEDEILHFYKWTSPPGVIRILSMLVIVMCIAIFACVASTLAWDRGYGTLIGGGMGYPYAGSGFGGYGSSYGYGYGYGYGYGGGYTDPRAAKGFFLAMAAFCFIAALVIFVTSVIRSEISRTRRYYLTVIIMSAILGVMVFIATIVYIMGVNPTAQASGSLYSSQIYALCNQFYTTAVTGLYVDQYLYHYCVVDPQEAIAIVLGFMVIVAFALMIFFAVKTRSKMYHYDKSNILWDKERIYDEQPPNVEEWVKNVSAGTQDMPPPLSDYAERVDSPMAYSSNGKVNEKRPYPESSYKSTPVPEVVQELPLMSPVEDLRQPHYSSSGNLEASSKRAPAKGRAGKSRRSEQDHYE…
